# Supplementary material for: Strigolactones and sesquiterpene lactones induce Orobanche cumana germination via KAI2d receptors through distinct processes
Source: Plant J. 2026 Apr 16;126(1):e70852. doi: 10.1111/tpj.70852 (PMC13086240; doi:10.1111/tpj.70852)
Supplement: Supplementary file 2 — Table S4. Development‐wide RNA sequencing data of O. cumana. The table contains biological metadata per triplicated samples (sheet “metadata”), read count tables for all major life stages (sheet “lifecycle”) or seed responses to (±)‐GR24 and (−)‐DCL (sheet “germination‐stimulants”), gene functional annotation (sheet “functional_annotation”), and gene identifiers corresponding to candidate genes investigated in this study (sheet “candidate_gene_ids”). [file TPJ-126-0-s002.xlsx]

## Sheet: metadata
sample_name	biological_description	Sheet
1T-T1	Tubercles of Orobanche cumana (earliest attachments, "stage 4")	Sheet "lifecycle"
1T-T2
1T-T3
2T-T1	Tubercles of Orobanche cumana (developing tubercles, "stage 5")
2T-T2
2T-T3
3A-T1	Tubercle of Orobanche cumana harbouring an advanced pre-floral shoot ("stage 7")
3A-T2
3A-T3
3P-T1	Tubercles of Orobanche cumana harbouring a young pre-floral shoot ("stage 6")
3P-T2
3P-T3
4A-H1	Long floral shoot without flowers, excised from a tubercle ("stage 10")
4A-H2
4A-H3
4A-T1	Tubercle of Orobanche cumana harboring a long floral shoot, without flowers ("stage 10")
4A-T2
4A-T3
4J-H1	Small floral shoot (1-2 cm) of Orobanche cumana excised from a tubercle ("stage 9")
4J-H2
4J-H3
4J-T1	Tubercle of Orobanche cumana harboring a small floral shoot (1-2 cm, "stage 9")
4J-T2
4J-T3
4P-H1	Small floral shoot (<1cm) of Orobanche cumana excised from a tubercle ("stage 8")
4P-H2
4P-H3
4P-T1	Tubercle of Orobanche cumana harboring a small floral shoot (<1 cm, "stage 8")
4P-T2
4P-T3
5A-F1	Stem apex and seed-producing flowers excised from a tubercle ("stage 12")
5A-F2
5A-F3
5A-H1	Stem of a floral shoot harbouring seed-producing flowers, excised from a tubercle ("stage 12")
5A-H2
5A-H3
5A-T1	Tubercle of Orobanche cumana harboring a flowering shoot, with seed-producing flowers ("stage 12")
5A-T2
5A-T3
5J-F1	Stem apex and opened flowers excised from a tubercle ("stage 11")
5J-F2
5J-F3
5J-H1	Stem of a floral shoot harbouring opened flowers, excised from a tubercle ("stage 11")
5J-H2
5J-H3
5J-T1	Tubercle of Orobanche cumana harboring a flowering shoot, with flowers opened ("stage 11")
5J-T2
5J-T3
G-1	Seeds of Orobanche cumana conditioned for 7 days ("stage 1")
G-2
G-3
GP-1	Germinated seeds of Orobanche cumana with papillae-like structures (EHS) at the radicle tip ("stage 3")
GP-2
GP-3
Gplus1	Conditioned seeds of Orobanche cumana stimulated with rac-GR24 for 24h ("stage 2")
Gplus2
Gplus3
GRA10	DCL-stimulated seeds of Orobanche cumana grown in vitro for 2h	Sheet "germination-stimulants"
GRA11
GRA12
GRA13	GR24-stimulated seeds of Orobanche cumana grown in vitro for 12h
GRA14
GRA15
GRA16	DCL-stimulated seeds of Orobanche cumana grown in vitro for 12h
GRA17
GRA18
GRA4	Orobanche cumana seeds conditioned for 7 days
GRA5
GRA6
GRA7	GR24-stimulated seeds of Orobanche cumana grown in vitro for 2h
GRA8
GRA9

## Sheet: lifecycle
gene_id	1T-T1	1T-T2	1T-T3	2T-T1	2T-T2	2T-T3	3A-T1	3A-T2	3A-T3	3P-T1	3P-T2	3P-T3	4A-H1	4A-H2	4A-H3	4A-T1	4A-T2	4A-T3	4J-H1	4J-H2	4J-H3	4J-T1	4J-T2	4J-T3	4P-H1	4P-H2	4P-H3	4P-T1	4P-T2	4P-T3	5A-F1	5A-F2	5A-F3	5A-H1	5A-H2	5A-H3	5A-T1	5A-T2	5A-T3	5J-F1	5J-F2	5J-F3	5J-H1	5J-H2	5J-H3	5J-T1	5J-T2	5J-T3	G-1
OcIN23r2Chr00c001g0450781	104	316	265	376	352	278	161	196	196	319	375	185	376	359	409	273	276	290	406	437	387	397	540	372	718	439	514	205	379	394	176	210	189	291	242	303	313	257	296	365	386	323	283	716	334	212	184	216	94
OcIN23r2Chr00c001g0450791	513	1176	1179	1310	1588	1080	690	744	785	1107	1084	622	996	817	929	868	839	894	1225	1077	1042	1318	1592	1074	1726	1101	1230	990	1384	1447	686	786	668	1145	1012	1104	1017	844	1120	786	917	820	952	2273	1087	913	819	1051	398
OcIN23r2Chr00c001g0450801	301	792	681	830	955	720	433	504	572	854	871	517	636	500	610	693	741	737	681	681	564	1017	1259	834	1398	909	1025	860	1074	1165	574	527	461	1032	860	938	770	793	981	557	623	506	777	1902	720	686	494	810	267
OcIN23r2Chr00c001g0450811	182	423	408	460	543	380	228	250	309	404	449	249	258	157	213	309	407	320	311	305	256	482	609	395	681	431	525	352	510	502	159	194	137	377	332	377	356	343	395	158	196	181	312	731	294	313	246	368	127
OcIN23r2Chr00c001g0450821	86	211	246	187	267	161	68	112	116	101	116	62	101	83	55	69	93	83	126	103	109	118	164	94	159	130	143	95	130	167	54	39	31	59	54	50	78	55	82	52	56	57	60	157	78	66	71	70	48
OcIN23r2Chr00c001g0450831	207	522	454	625	639	468	264	330	336	498	530	285	480	410	413	444	463	437	579	477	452	558	803	528	810	515	620	478	691	668	238	231	213	434	411	425	527	446	524	309	326	265	359	958	457	403	310	556	97
OcIN23r2Chr00c001g0450841	692	1749	1570	1826	2218	1494	1004	1038	1060	1422	1450	819	1507	1265	1432	1373	1280	1238	1741	1515	1407	1580	2068	1475	2255	1555	1661	1331	1917	2126	1019	976	882	1550	1338	1572	1490	1278	1572	1205	1498	1251	1268	3010	1360	1318	1030	1415	315
OcIN23r2Chr00c001g0450851	223	583	549	794	822	586	416	413	506	636	718	361	849	780	748	907	901	802	628	547	516	878	1182	741	1164	860	951	720	1024	1157	1583	1631	1385	1731	1335	1592	788	625	857	799	1008	808	1243	3111	1341	835	648	946	48
OcIN23r2Chr00c001g0450861	257	698	612	664	755	561	344	372	400	532	553	278	727	697	815	230	289	275	833	785	686	625	794	474	896	595	651	345	475	598	360	317	317	401	324	393	333	310	372	469	551	450	365	888	353	365	281	399	204
OcIN23r2Chr00c001g0450871	131	312	304	304	352	251	150	138	144	248	242	154	1130	1015	1021	287	273	242	377	326	287	344	463	289	387	263	291	204	303	349	943	1066	842	884	746	933	329	272	349	851	980	752	1091	2741	1311	529	404	465	52
OcIN23r2Chr00c001g0450881	695	1689	1717	1932	2071	1605	915	986	1180	1940	2077	1060	1634	1339	1376	1754	1798	1780	1724	1559	1313	2522	3284	1880	4782	3243	3430	2521	3655	3882	5724	5907	4936	10165	8703	9455	2598	2338	2950	1989	2275	1874	3105	7561	3461	2737	2102	2989	402
OcIN23r2Chr00c001g0450891	90	289	229	277	334	266	149	187	191	414	431	218	190	186	188	315	383	281	253	229	216	439	569	316	707	530	569	317	485	450	616	585	562	757	565	750	282	208	342	238	264	248	346	883	415	243	198	271	364
OcIN23r2Chr00c001g0450901	602	1520	1318	1625	1820	1356	991	1053	1108	1310	1363	712	893	679	817	780	790	789	1332	1258	1170	1084	1454	876	1837	1251	1390	942	1393	1422	411	469	388	812	695	827	921	837	991	652	664	583	730	1926	873	992	743	1067	322
OcIN23r2Chr00c001g0450911	56	145	165	122	143	130	81	74	116	117	114	54	79	63	91	41	30	28	116	96	71	92	113	86	118	95	106	44	90	89	62	55	54	62	42	39	74	64	94	76	83	71	78	162	92	73	54	95	116
OcIN23r2Chr00c001g0450921	117	314	299	247	257	196	163	157	171	171	169	95	143	93	108	53	82	82	141	153	152	100	104	82	155	114	115	130	121	160	70	48	40	69	55	84	78	91	69	73	90	77	118	180	97	78	58	120	22
OcIN23r2Chr00c001g0450931	169	450	472	422	547	402	282	308	321	267	268	147	436	416	448	112	138	133	710	755	752	253	295	224	544	406	521	181	276	287	59	67	84	69	46	82	105	113	163	302	335	286	120	307	126	177	81	175	68
OcIN23r2Chr00c001g0450941	201	598	453	523	714	464	295	310	387	367	406	226	308	275	240	199	224	221	362	314	303	351	420	225	435	323	357	300	402	469	301	311	273	303	287	223	325	282	357	363	495	343	215	545	297	311	252	365	344
OcIN23r2Chr00c001g0450951	7	2	0	2	6	1	2	0	0	0	0	0	0	0	0	0	0	0	0	0	0	0	0	0	0	1	0	1	1	0	0	0	0	0	0	0	0	0	0	0	0	0	0	0	0	0	0	0	0
OcIN23r2Chr00c001g0450961	22	96	78	86	108	80	45	48	55	50	71	43	70	85	52	34	59	31	72	65	59	67	91	72	106	65	93	57	94	85	61	81	43	82	89	93	55	51	68	65	76	61	85	177	99	53	65	64	53
OcIN23r2Chr00c001g0450971	75	215	188	252	375	262	177	174	157	249	262	152	351	304	326	178	175	165	220	201	186	385	520	330	381	295	274	250	318	388	693	558	572	626	576	514	314	284	371	345	452	366	495	1108	506	357	289	370	87
OcIN23r2Chr00c001g0450981	2731	6383	6095	7519	8389	6392	4491	4736	5350	4436	4635	2541	4591	4439	4120	3969	4079	3727	6084	5515	4943	4875	6007	3668	6152	4401	4873	4195	5574	6046	3386	3514	3343	5887	5107	5695	5515	4804	6281	3961	4564	3864	3487	8802	3919	5364	3944	5449	2274
OcIN23r2Chr00c001g0450991	0	0	0	0	0	0	0	0	0	0	0	0	1	0	2	0	0	0	0	0	0	0	1	0	0	0	0	0	0	0	0	0	0	0	0	0	0	0	0	0	4	2	0	0	0	0	0	0	0
OcIN23r2Chr00c001g0451001	0	0	0	0	0	0	0	0	0	0	0	0	0	0	0	0	0	0	0	0	0	0	0	0	0	0	0	0	0	0	0	0	0	0	0	0	0	0	0	0	0	0	0	0	0	0	0	0	0
OcIN23r2Chr00c001g0451011	0	0	0	0	0	0	0	0	0	0	0	0	0	0	0	0	0	0	0	0	0	0	0	0	0	0	0	0	0	0	0	0	0	0	0	0	0	0	0	0	0	0	0	0	0	0	0	0	0
OcIN23r2Chr00c001g0451021	62	135	130	142	199	111	117	108	136	82	73	56	281	251	241	21	16	18	349	393	277	114	158	96	254	216	183	81	90	123	41	34	32	6	6	7	36	31	26	170	175	148	6	13	6	42	34	42	0
OcIN23r2Chr00c001g0451031	514	1305	1250	1505	1682	1195	613	672	731	1366	1369	793	1050	858	910	1422	1540	1452	977	950	930	1569	2037	1327	2433	1596	1805	1219	1771	1857	1241	1192	1032	2050	1668	1970	1332	1209	1471	1080	1280	1074	1367	3238	1532	1306	942	1465	959
OcIN23r2Chr00c001g0451041	335	875	780	918	1108	791	507	504	602	832	884	420	732	552	562	814	848	722	714	558	558	1297	1596	759	1700	1168	1246	1007	1411	1551	719	777	648	1192	972	1068	564	544	682	497	585	519	740	1862	850	749	565	704	558
OcIN23r2Chr00c001g0451051	0	0	0	0	0	0	0	0	0	0	0	0	0	0	0	0	0	0	0	0	0	0	0	0	0	0	0	0	0	0	0	0	0	0	0	0	0	0	0	0	0	0	0	0	0	0	0	0	0
OcIN23r2Chr00c001g0451061	6	18	13	24	31	22	12	23	13	20	37	19	274	261	255	53	76	44	233	183	155	179	263	200	492	322	365	137	187	220	1782	1721	1626	1503	1278	1540	391	356	387	527	498	498	441	1030	467	167	173	215	0
OcIN23r2Chr00c001g0451071	0	0	0	0	0	0	0	0	0	0	0	0	0	0	0	0	0	0	0	0	0	0	0	0	0	0	1	0	0	0	0	0	0	0	0	0	0	0	0	0	0	0	0	0	4	0	0	0	0
OcIN23r2Chr00c001g0451081	5	17	19	23	17	21	9	9	24	15	19	8	12	16	22	6	1	6	31	22	22	5	17	5	23	9	10	15	12	12	7	1	3	1	0	5	2	0	2	6	9	8	0	8	0	2	3	5	0
OcIN23r2Chr00c001g0451091	0	0	0	0	0	0	0	0	0	0	0	0	0	0	0	0	0	0	0	0	0	0	0	0	0	0	0	0	0	0	0	0	0	0	0	0	0	0	0	0	0	0	0	0	0	0	0	0	0
OcIN23r2Chr00c001g0451101	0	0	0	0	0	0	0	0	0	0	0	0	0	0	0	0	0	0	0	0	0	0	0	0	0	0	0	0	0	0	0	0	0	0	0	0	0	0	0	0	0	0	0	0	0	0	0	0	0
OcIN23r2Chr00c001g0451111	174	517	452	485	533	423	260	270	318	395	386	220	284	258	356	147	153	162	449	391	336	356	392	275	505	330	383	209	280	341	149	142	111	254	173	229	299	245	288	290	327	294	181	575	217	267	154	225	123
OcIN23r2Chr00c001g0451121	0	0	0	0	1	0	0	0	0	0	0	0	2	1	0	1	0	0	1	0	1	0	0	1	0	0	0	0	0	0	0	0	0	2	5	6	3	0	1	1	0	0	0	0	0	10	2	12	0
OcIN23r2Chr00c001g0451131	0	0	0	0	0	0	0	0	0	0	0	0	0	0	0	0	0	0	0	0	0	0	0	0	0	0	0	0	0	0	0	0	0	0	1	0	0	0	0	0	0	0	0	0	0	0	0	0	0
OcIN23r2Chr00c001g0451141	0	0	0	0	0	0	0	0	0	0	0	0	0	0	0	0	0	0	0	0	0	0	0	0	0	0	0	0	0	0	0	0	0	0	0	0	0	0	0	0	0	0	0	0	0	0	0	0	0
OcIN23r2Chr00c001g0451151	740	1837	1699	2328	2647	1865	1066	1134	1241	1911	2033	1119	2943	2518	2613	2580	2460	2369	2550	2452	2155	3368	4466	3021	5327	3372	4034	2602	3998	4263	3810	3982	3490	6183	5219	5922	3483	2884	3762	3865	4498	3629	3381	8237	3909	2945	2240	3060	253
OcIN23r2Chr00c001g0451161	125	274	239	251	306	221	127	161	175	208	178	91	154	116	114	90	132	113	164	166	181	167	227	118	301	187	212	140	161	218	76	98	98	165	134	147	158	145	156	188	243	191	158	322	172	128	94	117	225
OcIN23r2Chr00c001g0451171	7	13	14	17	14	11	3	4	1	10	7	4	33	38	54	43	37	22	48	35	42	17	22	10	16	14	14	59	68	86	2929	3253	2946	56	62	73	10	12	1	251	240	199	36	140	81	2	2	1	1218
OcIN23r2Chr00c001g0451181	1761	4185	4060	4339	4966	3454	2224	2474	2701	2722	2957	1502	3050	2818	2624	1831	1845	1701	3916	3705	3521	3476	4368	2845	4041	2834	3183	2199	3261	3328	1377	1523	1323	1808	1593	1875	2510	2215	2690	3181	3621	3015	2459	5804	2651	2943	2107	2968	1800
OcIN23r2Chr00c001g0451191	0	0	0	0	0	0	0	0	0	0	0	0	0	0	0	0	0	0	0	0	0	0	0	0	0	0	0	0	0	0	0	0	0	0	1	0	0	0	0	0	0	0	0	0	0	0	0	0	0
OcIN23r2Chr00c001g0451201	58	139	133	274	334	178	301	408	367	256	266	143	700	645	599	630	667	649	1070	859	913	963	1298	611	817	618	616	632	856	1009	3682	3804	3481	1523	1237	1383	630	657	791	2043	2469	2023	1643	4329	2053	1624	1223	1667	173
OcIN23r2Chr00c001g0451211	241	560	571	763	866	639	357	400	402	353	420	206	592	610	625	264	249	243	892	878	825	470	611	422	568	397	546	357	626	617	315	323	286	256	225	274	313	287	395	573	757	580	323	791	356	406	249	360	69
OcIN23r2Chr00c001g0451221	0	0	0	0	0	0	0	0	0	0	0	0	0	0	0	0	0	0	0	0	0	0	0	0	0	0	0	0	0	0	0	0	0	0	0	0	0	0	0	0	0	0	0	0	0	0	0	0	0
OcIN23r2Chr00c001g0451231	0	0	0	0	0	0	0	0	1	0	0	1	0	0	2	0	0	0	1	0	0	2	4	0	1	0	0	0	0	2	0	0	0	0	0	0	1	1	1	0	0	0	1	5	1	0	0	1	0
OcIN23r2Chr00c001g0451241	1038	2501	2342	2873	3270	2356	1636	1646	1871	1637	1755	960	1925	1590	1748	1356	1507	1481	2187	2024	1851	3441	4374	2819	3322	2321	2497	2153	3047	3387	1210	1247	1069	2414	1923	2265	1799	1648	1995	1301	1544	1290	2104	5429	2379	2016	1542	2141	759
OcIN23r2Chr00c001g0451251	0	0	0	0	0	0	0	0	0	0	0	0	1002	854	842	0	0	1	1	0	2	3	0	1	0	0	0	0	0	0	2	6	0	5	0	0	0	0	0	523	618	540	1	4	1	2	0	0	0
OcIN23r2Chr00c001g0451261	0	1	0	0	0	0	1	0	0	0	1	0	1	0	0	0	0	2	0	0	0	0	0	0	0	2	0	2	0	0	6	2	0	1	1	0	0	1	2	0	0	1	0	6	2	0	0	0	1
OcIN23r2Chr00c001g0451271	69	224	227	113	116	92	64	75	65	118	137	68	72	81	58	56	65	56	80	90	95	143	166	108	303	195	247	91	152	169	188	168	148	114	97	88	88	80	86	152	180	141	44	130	51	81	59	84	25
OcIN23r2Chr00c001g0451281	0	0	0	0	0	0	0	0	0	0	0	0	0	0	0	0	0	0	0	0	0	0	0	0	0	0	0	0	0	0	0	0	0	0	0	0	0	0	0	0	0	0	0	0	0	0	0	0	0
OcIN23r2Chr00c001g0451291	516	1261	1261	1309	1577	1140	838	848	895	873	932	499	1126	1073	1058	690	764	744	1020	1054	850	1404	1637	1002	1615	1201	1157	1052	1497	1533	782	763	719	1177	989	1157	874	783	972	907	1090	902	1021	2430	1189	1068	798	1172	516
OcIN23r2Chr00c001g0451301	0	0	0	0	0	0	0	0	0	0	0	0	1	6	1	0	1	0	1	2	1	2	0	2	1	0	0	1	0	1	3	0	0	0	1	0	1	7	2	1	0	0	0	3	2	1	0	0	0
OcIN23r2Chr00c001g0451311	381	968	935	1507	1572	1256	1302	1444	1548	1080	1088	627	3181	3093	3358	1585	1539	1524	2536	2367	2029	2998	3395	2438	2267	1594	1607	2078	2722	2952	1171	1235	1057	1008	869	945	2093	1939	2283	1583	1922	1626	1680	4205	1841	1835	1411	1878	53
OcIN23r2Chr00c001g0451321	0	0	0	0	0	0	0	0	0	0	0	0	0	0	0	0	0	0	0	0	0	0	0	0	0	0	0	0	0	0	0	0	0	0	0	0	0	0	0	1	0	0	0	0	0	0	0	0	0
OcIN23r2Chr00c001g0451331	2	3	2	0	2	0	0	0	0	2	0	0	0	2	0	2	0	0	0	1	0	2	2	1	0	0	1	0	4	1	0	0	2	3	0	1	0	0	0	0	1	1	1	3	0	0	0	0	5
OcIN23r2Chr00c001g0451341	315	772	711	749	910	654	420	435	484	542	585	305	585	496	556	424	362	338	608	548	521	701	861	541	897	582	589	593	782	747	591	590	564	688	598	717	502	458	511	676	758	629	524	1228	596	499	446	510	416
OcIN23r2Chr00c001g0451351	2177	5280	5018	7731	8987	6596	4487	4778	5261	2833	2867	1613	7415	6482	7261	1768	1688	1522	6704	6086	5433	4481	5521	3636	4605	3079	3480	6587	9034	9583	2993	3124	2751	4459	3479	4036	9847	8752	10756	6166	7047	5833	3397	8368	3602	6760	5206	7251	34
OcIN23r2Chr00c001g0451361	474	1115	1182	1060	1335	914	656	720	728	880	928	524	711	676	616	663	677	675	874	810	705	1089	1320	749	1410	948	1119	891	1146	1248	756	749	754	978	840	901	796	747	827	745	933	741	723	1865	787	717	482	789	713
OcIN23r2Chr00c001g0451371	0	0	0	0	4	0	0	0	0	0	0	0	0	0	0	0	0	0	0	0	0	0	0	0	0	0	0	0	0	0	0	0	0	0	0	0	0	0	0	0	0	0	0	0	0	0	0	0	0
OcIN23r2Chr00c001g0451381	746	1654	1527	1934	2242	1548	1235	1354	1407	1256	1228	634	1012	955	990	1251	1202	1262	1188	1043	920	1951	2359	1472	1812	1291	1349	1464	2042	2237	702	781	716	1149	905	1070	1503	1328	1711	772	1002	713	1328	3208	1510	1607	1355	1738	186
OcIN23r2Chr00c001g0451391	0	0	0	1	5	3	0	0	4	0	3	2	3	1	0	0	0	0	3	3	0	1	6	2	2	3	1	2	0	4	3	1	2	0	0	0	5	2	3	2	6	4	0	4	0	2	0	0	0
OcIN23r2Chr00c001g0451401	14	25	36	64	97	63	94	108	135	69	82	46	392	391	295	89	91	128	253	213	181	382	406	233	327	235	244	158	193	198	16045	16763	15262	618	565	562	185	194	203	6775	7964	6735	623	1545	631	231	161	182	5
OcIN23r2Chr00c001g0451411	242	660	600	858	885	651	396	402	481	808	830	479	395	332	381	998	1080	1071	446	411	396	1013	1308	758	1544	1070	1187	850	1248	1312	803	890	724	1582	1331	1516	739	665	818	339	417	369	866	2064	882	862	650	887	1114
OcIN23r2Chr00c001g0451421	90	253	259	310	374	255	235	232	280	205	160	119	226	212	197	121	119	130	341	305	281	294	402	176	378	271	292	162	229	300	177	209	175	182	170	191	139	140	180	230	273	210	224	462	211	214	156	202	78
OcIN23r2Chr00c001g0451431	176	453	441	437	576	392	211	229	274	290	303	136	252	223	233	123	115	111	344	256	243	250	309	168	381	286	220	191	241	284	168	162	124	132	99	124	142	188	198	297	362	270	124	322	140	162	115	182	294
OcIN23r2Chr00c001g0451441	678	1629	1664	1753	1986	1468	901	939	1006	1857	2033	1136	1190	1103	995	1741	1691	1694	1486	1301	1218	1410	1713	1006	2434	1620	1804	1136	1513	1545	1238	1314	1152	1008	814	943	830	751	988	1142	1313	1138	832	1891	1002	811	681	949	1058
OcIN23r2Chr00c001g0451451	0	0	0	0	0	0	0	0	0	0	0	0	0	0	0	0	0	0	0	0	0	0	0	0	0	0	0	0	0	0	0	0	0	0	0	0	0	0	0	0	0	0	0	0	0	0	0	0	0
OcIN23r2Chr00c001g0451461	3232	8081	8821	7554	9483	6376	3995	4400	4664	4437	4730	2423	4408	4189	3835	1982	1948	2008	4902	4087	3975	5135	6096	3267	5820	4127	4582	3701	4988	5447	5398	5594	5071	4151	3433	4005	3612	3329	4086	7302	8805	7361	4070	10003	4406	4177	3236	4255	24010
OcIN23r2Chr00c001g0451471	533	1431	1320	1537	1703	1166	779	814	915	1026	1040	528	1406	1245	1289	662	789	700	1263	1092	1024	1879	2316	1498	2150	1431	1680	1109	1680	1837	1367	1236	1232	2128	1667	2043	1313	1135	1418	1458	1736	1445	1625	3914	1862	1143	842	1250	828
OcIN23r2Chr00c001g0451481	342	860	751	902	1132	812	521	562	650	869	958	518	512	571	543	852	909	919	681	642	550	1154	1528	1013	1457	891	996	1006	1329	1416	695	688	688	1218	1047	1178	998	914	1111	551	631	551	983	2329	1071	1069	837	1263	371
OcIN23r2Chr00c001g0451491	33	111	98	99	153	107	62	68	69	162	164	92	130	127	159	63	86	68	115	114	74	151	193	114	234	157	190	128	154	152	148	199	129	152	115	116	70	58	74	70	157	108	150	320	178	56	64	80	39
OcIN23r2Chr00c001g0451501	910	2179	2069	2309	2791	2005	1622	1716	1804	1573	1827	938	2097	1806	1775	1125	1250	1114	1994	1837	1614	1841	2289	1280	2311	1644	1790	1679	2110	2310	1010	988	893	1626	1301	1541	1777	1430	1829	1562	1681	1501	1614	3725	1676	1754	1455	1998	419
OcIN23r2Chr00c001g0451511	0	0	0	0	0	0	0	0	0	0	0	0	0	0	0	0	0	0	0	0	0	0	0	0	0	0	0	0	0	0	32	62	37	0	0	0	1	0	0	87	108	79	0	0	0	1	0	0	0
OcIN23r2Chr00c001g0451521	0	0	0	0	0	0	0	1	0	0	0	1	18	11	7	0	0	0	34	30	29	7	8	7	5	5	3	0	0	1	7	3	2	1	1	1	0	0	0	74	66	71	0	1	0	0	0	0	0
OcIN23r2Chr00c001g0451531	196	443	413	344	506	323	173	199	214	274	304	127	199	152	166	113	101	81	396	367	336	153	190	145	395	236	299	110	157	176	62	77	80	54	56	69	110	94	108	112	125	129	71	192	96	122	87	115	161
OcIN23r2Chr00c001g0451541	32	70	51	48	66	61	49	40	36	56	35	13	42	39	51	21	10	26	30	27	33	21	27	17	56	38	37	32	18	36	5	6	9	1	3	1	4	16	19	20	17	6	0	9	3	13	10	15	0
OcIN23r2Chr00c001g0451551	21	60	40	28	41	29	13	11	8	22	21	10	11	0	6	2	4	2	3	6	8	12	8	11	6	0	1	12	14	20	4	2	13	3	5	3	13	13	11	3	6	4	8	21	12	19	23	14	0
OcIN23r2Chr00c001g0451561	1	0	0	2	2	0	1	0	0	0	2	0	1	0	4	1	0	0	5	2	1	3	1	1	0	0	2	1	3	1	2	0	0	2	0	0	1	0	2	0	0	0	2	3	4	2	5	0	0
OcIN23r2Chr00c001g0451571	0	0	0	0	0	0	0	0	0	0	0	0	0	0	0	0	0	0	0	0	0	0	0	0	0	0	0	0	1	0	22	17	18	0	1	0	0	0	0	25	22	11	0	1	2	0	0	0	0
OcIN23r2Chr00c001g0451581	271	615	610	705	792	562	442	462	506	648	622	394	509	521	489	589	617	505	648	638	500	809	1065	679	915	622	724	655	846	917	345	365	351	610	526	588	523	400	491	351	440	371	579	1374	619	578	440	666	178
OcIN23r2Chr00c001g0451591	280	622	598	823	835	651	442	462	508	888	857	495	645	587	624	625	594	629	668	638	578	1155	1494	889	1521	980	1165	899	1302	1307	552	582	503	1015	786	980	946	811	974	506	548	484	734	1822	747	623	463	633	201
OcIN23r2Chr00c001g0451601	0	0	0	0	0	0	0	0	0	0	0	0	1	0	0	0	0	0	0	0	0	0	0	0	0	0	2	0	0	0	0	0	1	0	0	0	0	0	0	0	0	0	0	0	0	0	0	0	0
OcIN23r2Chr00c001g0451611	127	313	278	383	432	364	144	187	195	513	573	283	551	580	512	348	282	260	491	528	387	886	1100	638	1285	885	885	557	652	776	457	548	449	780	586	670	532	425	519	396	444	348	709	1855	826	308	263	326	156
OcIN23r2Chr00c001g0451621	1039	2780	2657	2853	3140	2358	1379	1506	1561	2246	2294	1254	1547	1330	1600	1452	1455	1275	2024	1943	1620	2368	3028	2029	3120	2183	2392	1721	2395	2575	1006	1152	916	1963	1546	1786	2129	1839	2153	1325	1565	1327	1684	4165	1848	1769	1372	1837	1602
OcIN23r2Chr00c001g0451631	202	465	394	440	500	312	207	248	278	207	287	129	294	323	311	227	170	169	481	417	347	261	328	214	402	248	282	267	365	394	247	259	236	145	132	151	245	178	225	352	440	366	182	419	220	261	171	233	109
OcIN23r2Chr00c001g0451641	496	1180	1188	1537	1558	1266	730	819	839	1378	1284	769	1271	1072	1092	1050	1063	977	1242	1188	1056	1811	2277	1465	2259	1549	1719	1250	1849	2082	954	955	878	1651	1352	1555	1396	1257	1500	1040	1226	1024	1177	2999	1370	1169	897	1254	406
OcIN23r2Chr00c001g0451651	343	752	777	1000	1034	821	515	610	685	821	855	462	988	821	823	752	810	706	777	797	684	1085	1439	1014	1242	856	1044	887	1273	1348	853	869	775	1484	1130	1306	978	833	1039	815	974	814	1085	2891	1239	1130	811	1065	443
OcIN23r2Chr00c001g0451661	406	852	898	900	1008	709	543	521	593	718	705	351	680	580	515	517	403	458	687	592	596	807	1013	651	964	689	795	683	947	1003	561	560	488	828	722	771	498	534	639	577	733	643	623	1588	677	563	459	627	621
OcIN23r2Chr00c001g0451671	59	128	130	190	259	142	84	82	139	168	183	92	125	103	106	93	114	95	146	151	127	162	251	103	215	156	145	118	190	214	82	99	73	69	84	63	129	108	127	113	128	121	56	142	88	86	70	97	151
OcIN23r2Chr00c001g0451681	0	0	0	0	0	0	0	0	0	0	0	0	0	0	0	0	0	0	0	0	0	0	0	0	0	0	0	0	0	0	0	0	0	0	0	0	0	0	0	0	0	0	0	0	0	0	0	0	0
OcIN23r2Chr00c001g0451691	0	0	0	1	1	0	0	0	0	0	0	2	0	3	1	0	0	0	2	0	0	1	2	0	1	1	0	0	0	0	0	1	2	4	2	1	0	0	0	0	1	3	1	2	2	1	0	0	5
OcIN23r2Chr00c001g0451701	0	0	0	0	0	0	0	0	0	0	0	0	0	0	0	0	0	0	0	0	0	0	0	0	0	0	0	0	0	0	0	0	0	0	0	0	0	0	0	0	0	0	0	0	0	0	0	0	0
OcIN23r2Chr00c001g0451711	2768	7017	6564	7973	9322	6646	5108	5489	6001	6162	6516	3488	6364	5718	5934	5615	5767	5655	6776	6263	5455	8723	11076	6607	9210	6016	7062	6854	9268	10228	6067	6341	5287	8347	7143	8155	7311	6482	8203	6653	7853	6529	6789	16138	7423	8030	6242	8540	9279
OcIN23r2Chr00c001g0451721	57	146	107	176	210	138	97	101	116	161	149	71	207	130	175	190	188	162	166	180	127	249	232	177	287	171	228	170	304	245	158	169	118	240	170	202	169	133	169	146	213	179	212	438	212	187	137	212	93
OcIN23r2Chr00c001g0451731	310	731	683	826	992	681	470	569	556	479	505	310	488	412	424	349	385	402	588	556	412	501	574	354	684	522	532	523	655	743	280	299	306	366	293	283	441	338	412	502	524	412	283	730	273	471	408	494	382
OcIN23r2Chr00c001g0451741	0	0	0	0	0	0	0	0	0	0	0	0	0	0	0	0	0	0	0	0	0	0	0	0	0	0	0	0	0	0	0	0	0	4	1	0	0	0	0	0	1	0	0	0	0	0	0	0	0
OcIN23r2Chr00c001g0451751	248	588	508	588	629	414	285	322	333	385	405	203	418	337	330	250	238	239	485	430	384	427	498	338	494	419	421	312	403	458	373	349	287	403	307	357	333	284	387	369	481	372	330	742	351	312	249	421	248
OcIN23r2Chr00c001g0451761	207	408	441	812	970	651	416	450	427	392	480	238	713	639	661	536	464	484	374	359	306	587	734	532	501	328	370	586	680	796	439	454	521	1337	1114	1147	914	957	1057	789	900	747	877	2103	895	682	570	771	50
OcIN23r2Chr00c001g0451771	257	596	566	583	592	442	222	280	277	267	299	180	275	248	214	116	153	141	498	568	423	239	330	199	399	293	313	200	274	278	230	178	142	185	167	235	156	134	186	246	294	238	142	351	142	185	148	175	170
OcIN23r2Chr00c001g0451781	0	0	3	1	0	1	2	2	0	6	14	4	2	0	1	19	19	13	1	1	1	1	2	0	7	5	8	1	1	0	64242	67643	62378	965	803	933	117	111	97	32289	38239	31672	1052	2732	1169	15	4	25	0
OcIN23r2Chr00c001g0451791	64	230	207	220	304	214	145	155	170	251	253	149	313	307	254	372	360	349	311	244	244	334	393	314	435	351	356	293	346	378	423	426	342	625	583	613	295	264	323	276	345	239	399	992	452	274	241	295	146
OcIN23r2Chr00c001g0451801	520	1323	1279	1627	1940	1379	981	1135	1123	1948	2027	1092	1997	1583	1749	2528	2399	2535	1750	1456	1427	2468	3078	2111	3943	2573	2783	2068	2902	2810	1969	2013	1762	3377	2763	2996	1729	1572	2064	1331	1711	1388	2244	5398	2437	1848	1495	1932	809
OcIN23r2Chr00c001g0451811	521	1275	1264	1651	1856	1519	982	1070	1193	2007	2003	1043	1243	1030	1178	1982	2045	1894	1198	1188	1043	2182	2831	1510	3306	2247	2537	1811	2287	2643	1165	1232	1089	2127	1743	1967	1310	1243	1556	843	1014	870	1572	3807	1718	1621	1201	1757	772
OcIN23r2Chr00c001g0451821	43	98	91	121	146	89	44	42	55	167	180	84	84	88	83	67	77	95	98	78	64	215	275	157	287	201	207	137	164	165	48	68	78	99	62	122	97	99	136	75	95	76	72	242	102	87	75	75	38
OcIN23r2Chr00c001g0451831	0	0	0	2	0	0	0	0	0	0	0	0	0	0	0	0	0	0	0	0	0	0	0	0	0	0	0	0	0	0	0	0	0	0	0	0	0	0	0	0	0	0	2	0	0	0	0	0	0
OcIN23r2Chr00c001g0451841	5	23	20	36	30	41	6	6	17	60	77	24	26	28	42	17	25	14	23	31	29	73	113	78	123	78	95	42	48	66	17	25	9	59	76	56	81	56	64	11	20	10	43	77	47	25	19	9	7
OcIN23r2Chr00c001g0451851	0	0	0	0	0	0	0	0	0	0	0	0	0	0	0	0	0	0	0	0	0	0	0	0	0	0	0	0	0	0	0	0	0	0	0	0	0	0	0	0	0	0	0	0	0	0	0	0	0
OcIN23r2Chr00c001g0451861	1	5	11	15	25	21	8	6	6	48	30	16	11	14	5	11	19	13	19	26	9	32	46	22	109	77	86	35	45	40	17	31	10	56	50	55	37	21	42	5	7	6	28	85	32	10	8	19	2
OcIN23r2Chr00c001g0451871	6	17	22	31	36	24	6	19	8	59	65	41	15	9	10	32	20	25	18	21	16	81	91	49	117	74	96	42	52	46	15	33	19	70	75	61	76	56	55	5	1	10	53	94	62	27	27	33	3
OcIN23r2Chr00c001g0451881	99	181	177	320	344	262	99	127	113	459	497	248	288	223	272	296	269	300	259	248	209	645	787	481	873	604	645	359	553	584	317	249	255	547	489	532	390	365	425	209	210	195	453	1075	482	269	169	282	63
OcIN23r2Chr00c001g0451891	0	0	0	0	0	0	0	0	0	0	0	0	0	0	0	0	0	0	0	0	0	0	0	0	0	0	0	0	0	0	0	0	0	0	0	0	0	0	0	0	0	0	0	0	0	0	0	0	0
OcIN23r2Chr00c001g0451901	0	0	0	0	0	0	0	0	0	0	0	0	0	0	0	0	0	0	0	0	0	0	2	0	0	0	0	0	0	0	0	0	0	0	0	0	0	0	0	0	0	0	0	0	0	1	0	0	0
OcIN23r2Chr00c001g0451911	0	0	0	0	0	0	0	0	0	1	0	0	0	0	0	0	0	0	0	0	0	0	0	0	0	0	0	0	2	0	0	2	1	1	1	0	0	0	0	0	0	0	0	0	0	0	0	0	0
OcIN23r2Chr00c001g0451921	459	1109	1097	1213	1299	979	710	889	977	604	646	327	734	722	772	398	374	469	947	821	705	1130	1260	724	992	742	705	844	1169	1143	1240	1163	977	996	900	1010	693	629	730	974	1171	1028	750	1853	747	826	719	895	589
OcIN23r2Chr00c001g0451931	0	0	0	0	0	0	0	0	0	0	0	0	0	0	0	0	0	0	0	0	0	0	0	0	0	0	0	0	0	0	0	0	0	0	0	0	0	0	0	0	0	0	0	0	0	0	0	0	0
OcIN23r2Chr00c001g0451941	148	366	338	438	391	325	186	195	211	280	274	149	254	235	235	159	152	154	349	340	309	271	421	224	393	256	276	200	355	329	148	171	149	250	162	196	237	210	265	258	283	219	175	494	208	211	165	324	175
OcIN23r2Chr00c001g0451951	456	1120	1055	1262	1664	1134	808	890	923	832	871	461	1804	1598	1463	488	536	455	1502	1232	1293	1305	1596	1025	1299	846	951	880	1156	1335	794	965	855	1271	1100	1313	927	966	1206	1335	1625	1413	1017	2650	1224	927	617	823	154
OcIN23r2Chr00c001g0451961	356	903	926	986	1061	815	481	532	534	553	562	300	596	557	544	370	314	300	630	697	629	630	667	455	754	527	545	429	566	650	512	471	429	398	347	363	416	377	425	669	744	610	283	753	332	435	305	457	361
OcIN23r2Chr00c001g0451971	0	0	0	0	0	0	0	0	0	0	0	0	0	0	0	0	0	0	0	0	0	0	0	0	0	0	0	0	0	0	0	0	0	0	0	0	0	0	0	0	0	0	0	0	0	0	0	0	0
OcIN23r2Chr00c001g0451981	0	0	0	0	0	0	0	0	0	0	0	0	0	0	0	0	0	0	0	0	0	0	0	0	0	0	0	0	0	0	0	0	0	0	0	0	0	0	0	0	0	0	0	0	0	0	0	0	0
OcIN23r2Chr00c001g0451991	0	0	0	0	0	0	0	0	0	0	0	0	0	0	0	0	0	0	0	0	0	0	0	0	0	0	0	0	0	0	0	0	0	0	0	0	0	0	0	0	0	0	0	0	0	0	0	0	0
OcIN23r2Chr00c001g0452001	0	0	0	0	0	0	0	0	0	0	0	0	0	0	0	0	0	0	0	0	0	0	0	0	0	0	0	0	0	0	0	0	0	0	0	0	0	0	0	0	0	0	0	0	0	0	0	0	0
OcIN23r2Chr00c001g0452011	0	0	0	0	0	0	0	0	0	0	0	0	0	0	0	0	0	0	0	0	0	0	0	0	0	0	0	0	0	0	0	0	0	0	0	0	0	0	0	0	0	0	0	0	0	0	0	0	0
OcIN23r2Chr00c001g0452021	0	0	0	0	0	0	0	0	0	0	0	0	0	0	0	0	0	0	0	0	0	0	0	0	0	0	0	0	0	0	0	0	0	0	0	0	0	0	0	0	0	0	0	0	0	0	0	0	0
OcIN23r2Chr00c001g0452031	126	305	288	368	434	313	199	232	239	318	284	153	268	278	297	248	253	225	312	266	281	346	453	278	403	297	348	280	359	386	182	202	186	257	197	238	234	208	257	286	337	287	230	561	282	275	205	270	161
OcIN23r2Chr00c001g0452041	2	4	1	8	7	7	5	3	12	8	22	15	34	26	25	4	12	2	26	16	19	29	67	24	54	39	48	14	39	33	66	66	86	107	85	103	14	19	12	32	32	36	54	117	55	36	20	40	1
OcIN23r2Chr00c001g0452051	4	1	2	3	1	5	7	1	1	3	7	2	16	14	11	3	4	1	13	9	11	22	35	16	33	21	27	11	16	14	37	35	21	41	40	46	5	7	3	9	6	12	29	66	44	7	13	18	1
OcIN23r2Chr00c001g0452061	7	9	9	26	8	17	15	7	23	8	7	2	43	48	60	2	0	0	47	56	48	30	35	29	47	35	33	5	19	7	60	54	82	26	23	9	3	1	5	61	66	66	15	42	24	1	4	5	16
OcIN23r2Chr00c001g0452071	195	496	471	578	598	472	258	294	299	376	374	215	460	398	388	301	352	320	446	430	373	595	657	458	662	453	446	423	599	703	339	352	315	414	364	459	389	320	460	370	429	317	382	955	485	386	274	480	193
OcIN23r2Chr00c001g0452081	335	776	739	899	924	777	607	701	687	544	540	326	834	644	818	333	349	365	1141	1004	877	576	732	520	780	588	544	437	532	551	639	619	614	649	586	612	550	533	586	699	805	641	633	1496	628	556	445	608	122
OcIN23r2Chr00c001g0452091	0	0	0	0	0	0	0	0	0	0	0	0	0	0	0	0	0	0	0	0	0	0	0	0	0	0	0	0	0	0	0	0	0	0	0	0	0	0	0	6	15	10	0	0	0	0	0	0	0
OcIN23r2Chr00c001g0452101	2	7	11	15	9	7	5	4	8	3	4	4	16	1	9	4	0	6	7	6	10	5	20	6	13	14	12	8	14	8	5	7	6	16	12	34	7	16	19	9	8	8	14	31	14	5	6	6	14
OcIN23r2Chr00c001g0452111	85	195	170	184	189	125	98	101	92	98	104	56	167	142	157	56	52	52	190	212	224	183	219	135	199	143	165	103	162	133	138	175	144	288	283	290	97	104	96	99	129	108	238	406	199	147	110	150	54
OcIN23r2Chr00c001g0452121	505	1234	1282	1333	1427	1101	666	872	870	927	1017	538	1141	1027	1032	698	710	723	1280	1184	1073	1222	1606	1017	1753	1117	1283	901	1312	1381	1223	1180	1154	1709	1342	1551	1060	883	1128	1182	1395	1219	1124	2770	1225	1004	852	1074	264
OcIN23r2Chr00c001g0452131	57	127	117	115	154	116	90	102	115	122	161	64	130	118	105	80	91	65	104	92	97	152	214	99	214	133	151	102	161	214	92	85	62	92	59	89	107	91	97	75	106	94	104	269	149	93	66	84	55
OcIN23r2Chr00c001g0452141	121	297	287	331	383	302	169	199	204	395	355	206	277	279	270	263	291	321	296	260	245	382	522	310	648	423	482	320	458	516	327	286	277	524	434	438	334	301	350	261	308	268	350	790	355	256	221	314	172
OcIN23r2Chr00c001g0452151	0	0	0	0	0	0	0	0	0	0	0	1	0	0	0	0	0	0	0	0	0	0	0	0	0	0	0	0	0	0	0	3	0	0	0	2	0	0	0	0	2	0	4	4	2	2	2	0	0
OcIN23r2Chr00c001g0452161	0	3	1	1	1	0	0	0	0	0	1	0	2	7	3	0	0	0	2	0	3	3	0	1	2	1	0	1	2	1	2	2	1	1	1	2	4	1	2	2	1	3	6	15	5	0	0	2	0
OcIN23r2Chr00c001g0452171	0	0	0	1	0	0	0	0	0	0	0	0	0	0	0	0	0	0	0	0	0	0	0	0	0	0	0	0	0	2	1	2	0	0	0	0	0	0	0	0	0	1	0	0	0	0	0	0	0
OcIN23r2Chr00c001g0452181	113	234	226	275	328	240	141	172	146	251	265	137	211	175	264	207	205	215	265	207	202	255	345	209	472	288	325	237	377	357	246	232	212	293	240	250	254	228	245	240	226	224	251	585	211	202	151	225	86
OcIN23r2Chr00c001g0452191	161	486	416	479	571	490	340	344	338	469	502	298	410	335	373	373	414	386	430	399	405	566	683	436	543	463	506	464	597	579	346	363	315	689	585	683	494	415	537	336	391	319	500	1282	623	425	394	561	208
OcIN23r2Chr00c001g0452201	485	1176	1019	1229	1390	1024	698	839	825	840	902	414	936	880	917	633	587	663	1053	1106	1010	945	1371	896	1330	842	1006	740	1125	1180	689	697	644	939	805	860	879	706	963	891	980	791	848	2042	982	953	676	965	424
OcIN23r2Chr00c001g0452211	629	1502	1496	1689	1996	1584	852	997	1036	1325	1335	727	976	863	897	1028	1067	981	1121	1053	971	1374	1772	1072	1777	1208	1320	1108	1438	1502	856	828	694	1299	1136	1289	1377	1231	1531	895	994	814	994	2437	1072	1305	1051	1448	679
OcIN23r2Chr00c001g0452221	277	737	645	771	901	698	501	548	648	534	543	254	911	823	865	522	447	468	1065	943	880	943	1210	811	1166	750	903	621	904	1044	1150	1222	1112	1010	863	961	780	732	844	1106	1303	1057	812	2037	965	833	555	840	451
OcIN23r2Chr00c001g0452231	431	971	895	967	1093	831	524	554	597	401	400	211	541	526	470	125	152	99	739	730	597	405	511	271	642	406	500	287	433	491	1012	1000	887	149	138	134	178	159	252	604	717	631	147	352	155	224	149	241	182
OcIN23r2Chr00c001g0452241	255	609	575	580	660	453	281	248	311	206	234	139	181	169	189	63	81	65	515	475	425	143	179	106	407	240	234	97	148	144	36	36	42	46	44	41	65	72	95	128	118	108	35	65	16	93	79	109	53
OcIN23r2Chr00c001g0452251	616	1424	1351	1605	1908	1243	828	887	949	1024	1071	515	775	621	662	548	536	525	906	885	801	985	1191	695	1312	848	994	806	1217	1371	970	953	881	1024	848	999	893	759	990	1042	1212	967	652	1641	741	792	690	830	1310
OcIN23r2Chr00c001g0452261	1201	2915	2881	3741	4049	3015	2112	2380	2510	1403	1454	765	2749	2413	2574	640	550	633	4010	3653	3383	1781	2275	1416	3492	2225	2486	2137	2821	3142	855	943	802	986	817	1014	1481	1298	1640	2023	2508	1952	998	2488	1133	1310	1069	1362	128
OcIN23r2Chr00c001g0452271	0	0	0	0	1	1	0	0	0	1	1	0	1	1	1	0	0	0	3	1	0	2	6	1	0	0	1	0	3	0	1	1	1	0	3	3	2	1	0	0	2	2	2	5	2	2	2	4	0
OcIN23r2Chr00c001g0452281	251	607	547	641	784	515	284	316	375	592	638	355	428	398	417	552	504	478	654	492	547	729	1041	599	1140	730	850	531	804	832	584	593	524	811	672	806	469	378	554	443	486	430	567	1152	528	441	331	500	381
OcIN23r2Chr00c001g0452291	472	1187	1029	1129	1406	903	868	908	983	857	879	493	967	858	993	639	666	556	1006	970	789	1303	1460	911	1476	1028	1090	1064	1320	1431	709	692	592	1293	1100	1237	888	795	922	840	906	768	1093	2694	1144	812	623	915	547
OcIN23r2Chr00c001g0452301	403	887	1011	1148	1201	936	667	675	692	716	744	389	653	675	634	493	492	483	695	645	536	1212	1460	786	1200	822	903	865	1176	1315	600	562	539	809	825	858	696	692	795	601	673	567	703	1737	746	755	630	866	314
OcIN23r2Chr00c001g0452311	76	197	215	208	270	206	114	113	129	280	312	149	168	130	155	164	194	192	208	201	163	288	419	228	562	380	433	205	404	344	160	150	107	312	232	257	237	193	217	123	140	147	213	546	220	192	122	198	145
OcIN23r2Chr00c001g0452321	65	147	150	172	223	140	71	85	81	217	206	129	124	128	125	144	153	152	175	145	117	187	308	192	394	262	284	161	249	280	148	162	104	246	245	278	180	136	197	112	164	143	181	458	243	104	99	134	106
OcIN23r2Chr00c001g0452331	212	500	509	636	762	573	369	407	435	700	769	429	616	490	485	870	874	874	549	485	462	1121	1431	925	1570	916	1163	916	1347	1459	662	665	640	1174	1025	1213	762	780	973	450	583	467	932	2098	1024	896	617	773	448
OcIN23r2Chr00c001g0452341	210	476	524	696	759	519	398	428	471	425	394	229	801	622	638	423	433	437	445	381	325	1327	1592	999	504	417	412	778	1083	1224	393	361	381	1049	860	949	1210	1094	1303	566	591	584	928	2349	1176	1626	1078	1521	34
OcIN23r2Chr00c001g0452351	45	161	157	145	155	122	45	60	43	96	121	54	22	22	19	15	13	9	91	60	51	10	5	2	57	26	29	52	89	108	629	652	614	38	46	57	9	4	6	64	96	86	306	783	287	31	27	21	0
OcIN23r2Chr00c001g0452361	760	1833	1678	2378	2672	2035	1234	1250	1342	2667	2694	1440	2550	2357	2428	1861	1973	1989	2462	2565	2191	2872	3682	2443	4901	3062	3595	1983	3209	3317	2547	2404	2112	2062	1599	1953	2208	1867	2360	2064	2321	1972	2308	5645	2632	1827	1471	2160	867
OcIN23r2Chr00c001g0452371	2	2	5	6	5	7	3	2	1	3	1	2	2	0	2	1	4	6	4	2	1	0	0	0	2	2	3	1	1	3	9	13	4	3	3	5	1	2	0	6	4	9	1	7	2	1	0	2	0
OcIN23r2Chr00c001g0452381	1	5	3	3	7	4	0	0	0	0	0	0	0	4	0	0	0	0	3	0	0	0	0	0	0	0	0	0	0	0	0	2	0	0	0	0	0	0	0	0	1	0	3	1	0	0	0	0	0
OcIN23r2Chr00c001g0452391	208	454	397	418	557	356	257	250	232	324	377	172	280	219	261	166	198	188	391	302	242	264	301	204	412	239	268	220	308	364	178	180	211	297	201	252	253	193	268	264	349	238	214	508	243	224	221	253	367
OcIN23r2Chr00c001g0452401	0	0	0	0	0	0	0	0	0	0	0	0	0	0	0	0	0	0	0	0	0	0	0	0	0	0	0	0	0	1	1	0	0	0	0	0	1	1	0	0	0	0	0	0	0	0	0	0	0
OcIN23r2Chr00c001g0452411	3	2	6	5	6	2	1	1	1	3	4	3	0	1	0	0	2	6	0	0	0	10	5	2	0	1	0	5	4	10	4	2	1	5	2	5	1	5	4	3	4	1	1	9	0	9	6	6	0
OcIN23r2Chr00c001g0452421	1	0	2	3	1	1	0	1	0	2	0	0	0	0	3	2	0	0	0	1	0	2	2	2	1	0	0	2	14	10	2	0	0	1	3	1	3	1	0	0	1	2	1	2	0	6	0	4	0
OcIN23r2Chr00c001g0452431	0	0	0	0	0	0	0	0	0	0	0	0	1	0	0	0	0	0	0	0	0	0	0	0	0	0	0	0	0	0	0	0	1	0	0	0	0	0	0	0	0	0	0	0	0	0	0	0	0
OcIN23r2Chr00c001g0452441	8	28	29	47	60	39	33	38	40	26	33	17	29	26	28	92	86	107	94	53	65	64	81	47	27	19	23	35	58	54	48	65	54	103	93	118	62	61	56	38	45	29	74	162	76	64	42	81	20
OcIN23r2Chr00c001g0452451	36	120	94	104	102	89	69	73	60	54	64	30	13	6	13	14	19	26	31	26	41	7	15	11	65	32	39	29	45	59	0	0	0	0	0	0	3	2	4	6	4	9	0	0	3	22	13	20	0
OcIN23r2Chr00c001g0452461	0	0	0	0	0	0	0	0	0	0	0	0	0	0	0	0	0	0	0	0	0	0	0	0	0	0	0	0	0	0	0	0	0	0	0	0	0	0	0	0	0	0	0	0	0	0	0	0	0
OcIN23r2Chr00c001g0452471	0	0	0	0	0	0	0	0	0	0	0	0	0	0	0	0	0	0	0	0	0	0	0	0	0	0	0	0	0	0	0	0	0	0	0	0	0	0	0	0	0	0	0	0	0	0	0	0	0
OcIN23r2Chr00c001g0452481	0	0	0	0	0	0	0	0	0	0	0	0	0	0	0	0	0	0	0	0	0	0	0	0	0	0	0	0	0	0	0	0	0	0	0	0	0	0	0	0	0	0	0	0	0	0	0	0	0
OcIN23r2Chr00c001g0452491	0	0	0	0	0	0	0	0	0	0	0	0	0	0	0	0	0	0	0	0	0	0	0	0	0	0	0	0	0	0	0	0	0	0	0	0	0	0	0	0	0	0	0	0	0	0	0	0	0
OcIN23r2Chr00c001g0452501	0	0	0	0	0	0	0	0	0	0	0	0	0	0	0	0	0	0	0	0	0	0	0	0	0	0	0	0	0	0	0	0	0	0	0	0	0	0	0	0	0	0	0	0	0	0	0	0	0
OcIN23r2Chr00c001g0452511	0	0	0	0	0	0	0	0	0	0	0	0	0	0	0	0	0	0	0	0	0	0	0	0	0	0	0	0	0	0	0	0	0	0	0	0	0	0	0	0	0	0	0	0	0	0	0	0	0
OcIN23r2Chr00c001g0452521	0	0	2	0	0	1	0	0	0	1	0	0	1	0	0	0	0	0	0	0	0	0	0	0	0	0	0	0	0	0	0	0	0	0	0	0	0	0	0	0	0	0	0	0	0	0	1	0	0
OcIN23r2Chr00c001g0452531	29	62	33	17	28	19	0	2	1	24	26	13	1	0	2	1	3	3	1	0	1	0	1	4	0	1	0	4	2	9	0	0	0	2	0	0	5	2	1	0	0	2	0	0	1	2	1	14	0
OcIN23r2Chr00c001g0452541	0	0	0	0	0	0	0	0	0	0	0	0	0	0	0	0	0	0	0	0	0	0	0	0	0	0	0	0	0	0	0	0	0	0	0	0	0	0	0	0	0	0	0	0	0	0	0	0	0
OcIN23r2Chr00c001g0452551	0	0	0	0	0	0	0	0	0	0	0	0	0	0	0	0	0	0	0	0	0	0	0	0	0	0	0	0	0	0	0	1	0	0	0	0	0	0	0	0	0	0	0	0	0	0	0	0	0
OcIN23r2Chr00c001g0452561	0	0	0	0	0	0	0	0	0	0	0	0	0	0	0	0	0	0	0	0	0	0	0	0	0	0	0	0	0	0	0	0	0	0	0	0	0	0	0	0	0	0	0	0	0	0	0	0	0
OcIN23r2Chr00c001g0452571	0	1	1	1	0	0	0	0	0	0	3	0	0	0	0	0	0	0	0	0	0	1	0	0	0	0	0	0	0	0	0	0	0	0	0	0	0	0	0	0	0	0	1	0	0	0	0	1	0
OcIN23r2Chr00c001g0452581	0	0	0	0	0	0	0	0	0	0	0	0	0	0	0	0	0	0	0	0	0	0	0	0	0	0	0	0	0	0	0	0	0	0	0	0	0	0	0	0	0	0	0	0	0	0	0	0	0
OcIN23r2Chr00c001g0452591	0	0	0	0	0	0	0	0	0	0	0	0	0	0	0	0	0	0	0	0	0	0	0	0	0	0	0	0	0	0	0	0	0	0	0	0	0	0	0	0	0	0	0	0	0	0	0	0	0
OcIN23r2Chr00c001g0452601	0	0	0	0	0	0	0	0	0	0	0	0	0	0	0	0	0	0	0	0	0	0	0	0	0	0	0	0	0	0	0	0	0	0	0	0	0	0	0	0	0	0	0	0	0	0	0	0	0
OcIN23r2Chr00c001g0452611	0	0	0	0	0	0	0	0	0	0	0	0	0	0	0	0	0	0	0	0	0	0	0	0	0	0	0	0	0	0	0	0	0	0	0	0	0	0	0	0	0	0	0	0	0	0	0	0	0
OcIN23r2Chr00c001g0452621	2	6	5	10	5	3	0	0	0	3	3	4	0	0	0	0	0	0	0	0	0	0	1	0	0	0	0	2	1	0	0	0	0	0	0	0	1	1	0	0	0	0	0	0	0	0	0	0	0
OcIN23r2Chr00c001g0452631	0	0	0	0	0	0	0	0	0	0	0	0	0	0	0	0	0	0	0	2	0	0	0	0	0	0	0	0	0	0	0	0	0	0	1	0	0	0	0	0	0	0	0	0	0	1	0	0	0
OcIN23r2Chr00c001g0452641	325	824	784	900	1023	769	456	500	517	903	897	500	590	496	536	691	695	627	517	469	428	1418	1741	1021	1348	896	1028	913	1395	1498	708	673	558	859	717	913	945	696	963	582	712	594	713	1854	848	927	679	859	154
OcIN23r2Chr00c001g0452651	0	0	0	2	0	0	2	0	1	2	0	1	2	6	7	7	2	4	14	6	4	106	138	83	42	28	38	19	21	17	217	265	251	115	56	93	30	21	39	170	213	178	76	108	64	19	15	28	0
OcIN23r2Chr00c001g0452661	0	3	2	9	6	3	2	0	0	3	3	2	4	0	1	2	0	0	0	0	0	2	0	1	0	0	1	2	0	0	3004	3099	2598	39	32	23	9	6	5	1349	1645	1311	34	77	41	3	0	5	0
OcIN23r2Chr00c001g0452671	514	1113	1143	1185	1338	1018	652	801	801	1138	1058	554	973	833	821	886	895	870	953	773	786	1342	1759	933	1657	1134	1285	1077	1568	1727	1016	1080	1006	2057	1773	1991	1009	908	1166	757	931	789	1068	2910	1246	1172	853	1237	321
OcIN23r2Chr00c001g0452681	0	0	0	0	0	0	0	0	0	0	0	0	0	0	0	0	0	0	0	0	0	0	0	0	0	0	0	0	0	0	2	4	0	0	0	0	0	0	0	0	0	0	0	0	0	0	0	0	0
OcIN23r2Chr00c001g0452691	839	2057	1902	2099	2324	1697	1058	999	1093	1638	1677	944	1542	1272	1357	1271	1347	1268	1838	1659	1469	1506	1937	1321	2422	1641	1656	1362	1818	2041	963	921	832	1602	1450	1615	1410	1194	1607	1034	1178	988	1046	2440	1076	1310	1134	1477	213
OcIN23r2Chr00c001g0452701	85	187	202	232	245	167	127	139	146	145	179	81	141	140	137	91	53	80	191	173	155	141	183	121	233	147	171	91	174	155	110	144	107	153	105	158	100	98	164	181	193	146	126	254	122	89	74	140	94
OcIN23r2Chr00c001g0452711	366	971	967	1090	1181	859	583	604	647	825	877	429	612	493	549	610	694	581	826	744	645	841	974	622	1132	753	773	691	1084	1211	488	533	449	696	579	641	677	570	712	554	512	467	474	1105	467	651	465	713	204
OcIN23r2Chr00c001g0452721	134	263	255	246	304	213	194	211	202	224	230	102	189	181	225	109	103	109	251	203	196	230	247	183	284	208	230	186	276	297	137	140	116	147	122	143	133	110	168	213	224	216	147	403	155	145	124	197	88
OcIN23r2Chr00c001g0452731	374	903	846	884	1107	729	473	534	614	841	899	409	555	504	484	478	520	524	763	701	638	822	1154	670	1156	818	894	672	884	976	561	498	480	711	606	670	614	576	718	561	578	499	568	1350	650	592	389	667	507
OcIN23r2Chr00c001g0452741	0	0	0	0	0	0	0	0	0	0	0	0	0	0	0	2	4	6	0	0	0	0	0	0	0	1	0	0	0	0	1161	1099	978	57	72	82	44	47	58	13774	16737	13158	0	1	0	1	0	1	0
OcIN23r2Chr00c001g0452751	1	6	2	7	4	7	1	1	2	3	3	0	3	5	2	3	4	0	8	2	4	3	17	7	3	5	13	2	6	7	4	4	5	5	11	1	12	8	5	3	1	6	4	12	1	1	0	1	1
OcIN23r2Chr00c001g0452761	0	0	0	0	0	0	0	0	0	0	0	0	0	0	0	0	0	0	0	0	0	0	0	0	0	0	0	0	0	0	0	0	0	0	0	0	0	0	0	0	0	0	0	0	0	0	0	0	0
OcIN23r2Chr00c001g0452771	0	0	0	0	0	0	0	0	0	0	0	0	0	0	0	0	0	0	0	0	0	0	0	0	0	0	0	0	0	0	0	0	0	0	0	0	0	0	0	0	0	0	0	0	0	0	0	0	0
OcIN23r2Chr00c001g0452781	38	113	119	123	151	98	60	68	63	105	85	53	116	96	98	80	83	57	116	110	102	129	165	73	198	120	122	99	147	153	59	91	81	90	89	103	104	82	114	94	99	98	113	262	131	86	55	91	31
OcIN23r2Chr00c001g0452791	16	72	68	88	78	66	39	47	38	74	66	41	39	42	28	21	43	36	40	51	48	70	95	50	119	75	86	57	74	94	28	32	30	43	23	41	29	29	37	43	46	31	67	115	45	35	29	52	19
OcIN23r2Chr00c001g0452801	62	126	149	127	195	74	51	63	48	52	64	31	65	56	34	13	4	11	90	85	71	42	66	36	75	68	63	31	25	51	41	37	30	36	22	19	37	27	29	54	48	70	26	54	38	29	14	39	95
OcIN23r2Chr00c001g0452811	0	0	0	0	0	0	0	0	0	0	0	0	0	0	0	0	0	0	0	0	0	0	0	0	0	0	0	0	0	0	54	72	56	2	4	3	1	1	0	55	54	45	0	4	2	1	0	0	0
OcIN23r2Chr00c001g0452821	370	937	935	1014	1152	823	548	658	636	654	679	376	725	705	825	610	597	539	849	952	672	838	1074	636	1069	744	824	679	909	1108	662	663	658	1025	902	1009	660	632	709	644	795	619	730	1701	774	823	583	803	284
OcIN23r2Chr00c001g0452831	0	0	0	0	0	0	0	0	0	0	0	0	0	0	0	0	0	0	0	0	0	0	0	0	0	0	0	0	0	0	0	0	0	0	0	0	0	0	0	0	0	0	0	0	0	0	0	0	0
OcIN23r2Chr00c001g0452841	0	0	0	0	0	0	0	0	0	0	0	0	0	0	0	0	0	0	0	0	0	0	0	0	0	0	0	0	0	0	0	0	0	0	0	0	0	0	0	0	0	0	0	0	0	0	0	0	0
OcIN23r2Chr00c001g0452851	0	0	0	0	0	0	0	0	0	0	0	0	0	0	0	0	0	0	0	0	0	0	0	0	0	1	1	0	0	0	0	0	0	0	0	0	0	0	0	0	0	0	0	0	0	0	0	0	0
OcIN23r2Chr00c001g0452861	208	512	425	539	638	513	282	321	378	484	523	331	431	401	396	508	578	439	436	452	412	651	913	466	834	667	648	577	784	806	462	444	373	559	496	484	566	510	551	429	505	432	489	1204	587	471	374	504	152
OcIN23r2Chr00c001g0452871	1422	3263	3421	3304	3963	2441	1813	2002	2211	2164	2209	1152	1976	1765	1787	684	693	635	2674	2329	2285	1782	2401	1265	3118	2157	2363	1494	1992	2121	960	926	793	624	514	473	1198	1101	1264	1664	2010	1568	1028	2424	1149	1198	958	1184	533
OcIN23r2Chr00c001g0452881	1	7	2	8	15	7	15	17	14	16	9	5	10	7	18	8	18	12	11	2	11	47	73	31	32	25	20	30	48	49	0	0	0	3	2	2	10	12	15	2	3	0	6	8	7	6	12	18	0
OcIN23r2Chr00c001g0452891	0	0	0	0	0	0	0	0	0	0	0	0	0	0	0	0	0	0	0	0	0	0	0	0	0	0	0	0	0	0	0	0	0	0	0	0	0	0	0	0	0	0	0	0	0	0	0	0	0
OcIN23r2Chr00c001g0452901	855	1958	1957	2037	2411	1757	1239	1284	1449	1942	2092	1129	1273	1083	1145	1457	1435	1272	1543	1405	1221	2119	2345	1594	2857	1908	1938	1466	1811	2025	1245	1249	1159	2084	1824	2023	1385	1224	1416	1211	1406	1197	1583	3510	1599	1235	1053	1431	2016
OcIN23r2Chr00c001g0452911	26	74	76	54	81	51	31	24	25	32	37	21	33	23	26	8	8	9	45	40	28	23	22	21	47	27	30	29	27	36	661	612	537	75	78	68	29	26	40	381	341	300	17	42	26	26	19	19	53
OcIN23r2Chr00c001g0452921	909	2181	1960	2310	2631	1941	1243	1470	1512	1169	1212	692	1612	1608	1533	794	818	749	1869	1600	1421	1821	2311	1279	2321	1424	1628	1345	1866	2003	2096	2128	1725	2139	1912	2121	1344	1205	1480	2084	2364	2011	1654	3781	1666	1602	1321	1682	1144
OcIN23r2Chr00c001g0452931	446	1163	998	1248	1500	1024	879	954	1029	765	790	413	1387	1319	1311	479	577	494	1032	993	940	1067	1354	740	1198	869	894	757	1105	1161	660	753	602	816	650	778	736	723	743	1148	1443	1170	767	1820	825	1038	723	1012	317
OcIN23r2Chr00c001g0452941	143	325	357	368	305	254	135	162	137	88	107	60	130	115	134	35	42	26	269	246	235	62	82	72	170	125	136	62	94	109	30	41	28	6	3	9	26	39	42	107	101	93	3	32	6	50	39	36	12
OcIN23r2Chr00c001g0452951	262	588	529	651	735	541	341	397	408	475	463	239	537	493	499	435	498	427	598	567	546	712	880	615	829	560	659	570	829	846	714	680	532	905	677	843	536	516	580	613	664	480	620	1359	650	563	449	631	272
OcIN23r2Chr00c001g0452961	209	444	508	480	582	377	208	219	237	437	419	220	233	174	225	170	177	177	267	253	217	334	407	220	551	369	362	269	347	373	72	64	88	142	137	163	311	299	332	144	153	134	137	394	150	172	153	150	239
OcIN23r2Chr00c001g0452971	0	0	0	0	0	0	0	0	1	0	0	0	0	0	0	0	1	1	0	0	1	1	2	1	2	0	0	0	0	0	0	0	0	0	0	0	0	0	0	0	2	1	0	1	0	0	0	2	0
OcIN23r2Chr00c001g0452981	149	441	341	405	455	296	173	179	173	280	316	161	276	214	201	128	209	205	316	310	227	278	335	283	500	318	350	208	272	365	107	101	102	177	136	161	284	225	270	201	300	210	164	432	168	168	120	201	170
OcIN23r2Chr00c001g0452991	512	1179	1193	1339	1562	1050	666	726	751	1422	1559	857	598	609	527	1387	1413	1329	617	556	580	1221	1541	880	1930	1324	1386	1073	1452	1675	1577	1667	1662	2570	2173	2380	975	855	990	627	811	679	1242	3090	1337	1085	750	1056	1021
OcIN23r2Chr00c001g0453001	218	489	459	602	707	461	313	350	383	550	528	317	664	515	526	367	341	341	434	376	352	780	1007	605	799	567	618	558	811	874	368	347	288	678	534	674	638	487	638	535	648	540	636	1549	695	572	438	553	113
OcIN23r2Chr00c001g0453011	23	38	33	43	43	24	28	28	30	5	7	5	21	21	25	0	0	0	31	30	22	6	7	10	65	47	50	0	3	0	2	4	2	1	0	0	0	0	2	83	91	68	0	0	0	0	0	2	0
OcIN23r2Chr00c001g0453021	0	0	0	0	0	0	0	0	0	0	0	0	0	0	0	0	0	0	0	0	0	0	0	0	0	0	0	0	0	0	0	0	0	0	0	0	0	0	0	0	0	0	0	0	0	0	0	0	0
OcIN23r2Chr00c001g0453031	0	0	0	0	0	0	0	0	0	0	0	0	0	0	0	0	0	0	0	0	0	0	0	0	0	0	0	0	0	0	0	0	0	0	0	0	0	0	0	0	0	0	1	0	0	0	0	0	0
OcIN23r2Chr00c001g0453041	64	168	122	216	247	147	112	94	94	247	277	114	303	298	318	230	231	236	278	281	224	431	513	380	637	402	490	248	383	395	466	432	359	468	401	440	256	226	275	312	359	267	556	1342	608	258	224	337	36
OcIN23r2Chr00c001g0453051	19	89	69	49	64	55	35	27	26	29	43	20	43	52	43	2	1	1	63	53	60	20	26	11	58	35	41	7	2	7	11	5	9	3	5	2	0	0	2	56	87	55	1	5	15	1	4	2	7
OcIN23r2Chr00c001g0453061	0	0	0	0	0	0	0	0	0	0	0	0	0	0	0	0	0	0	0	0	0	0	0	0	0	0	0	0	0	0	0	0	0	0	0	0	0	0	0	0	0	0	0	0	1	0	0	0	0
OcIN23r2Chr00c001g0453071	588	1470	1571	1764	2052	1454	1011	1036	1178	1881	1976	1049	1384	1180	1377	1582	1533	1537	1308	1263	1042	2431	2942	1979	3115	1982	2324	2091	2861	2892	1054	1040	943	1849	1692	1848	2386	2053	2489	1006	1107	925	1478	3593	1717	1598	1418	1590	463
OcIN23r2Chr00c001g0453081	0	0	0	0	0	0	0	0	0	0	0	0	0	0	0	0	0	0	0	0	0	0	0	0	0	0	0	0	0	0	0	0	0	0	0	0	0	0	0	0	0	0	0	0	0	0	0	0	0
OcIN23r2Chr00c001g0453091	0	0	0	0	0	0	0	0	0	0	0	0	0	0	0	0	0	0	0	0	0	0	0	0	0	0	0	0	0	0	0	1	1	0	0	0	0	0	0	0	0	0	0	0	0	0	0	0	0
OcIN23r2Chr00c001g0453101	482	1101	1005	1215	1373	1008	541	604	669	1419	1461	785	598	563	636	1484	1381	1334	816	776	636	1528	2068	1114	2374	1678	1786	1202	1562	1771	1030	1007	800	1239	1061	1293	1013	900	1167	645	691	610	865	2074	817	1108	824	1048	587
OcIN23r2Chr00c001g0453111	417	1009	917	1137	1236	941	539	578	675	1284	1397	742	1153	1009	978	1945	1955	1791	1318	1103	1050	1673	2087	1504	2749	1829	2072	1362	2027	2066	1847	1828	1679	2264	1835	2158	1475	1280	1630	1110	1287	1141	1355	3394	1603	1315	1046	1482	496
OcIN23r2Chr00c001g0453121	1032	2599	2516	2759	3057	2225	1256	1435	1545	2085	2272	1255	1480	1297	1378	2258	2138	2081	1795	1691	1425	1985	2682	1614	3493	2347	2542	1722	2407	2599	2908	3040	2760	2289	1981	2211	1977	1720	2210	1825	2259	1829	1814	4392	2089	1892	1519	2166	514
OcIN23r2Chr00c001g0453131	294	685	624	821	904	670	388	408	417	1359	1335	737	634	551	654	1676	1696	1493	729	732	612	1295	1666	1063	3160	2221	2265	1263	1795	1862	1041	1023	943	1512	1268	1403	877	742	910	699	751	613	728	1654	749	614	439	636	409
OcIN23r2Chr00c001g0453141	0	0	0	0	2	1	1	0	0	0	0	0	0	0	0	0	0	0	6	13	7	1	5	0	0	0	0	0	0	0	5	0	0	0	0	0	0	0	0	2	0	0	0	1	2	0	0	0	0
OcIN23r2Chr00c001g0453151	441	1213	1051	1247	1485	1057	773	803	892	1072	1080	645	1488	1402	1429	1498	1467	1438	2347	2111	1936	1772	2248	1498	2945	2083	2355	1227	1776	1864	1333	1359	1260	1580	1274	1553	942	827	1047	1300	1512	1225	1438	3457	1651	1139	794	1063	197
OcIN23r2Chr00c001g0453161	178	370	424	536	530	410	283	302	360	513	456	288	400	317	405	468	452	388	449	398	374	674	831	571	934	585	686	458	699	720	408	349	338	706	615	659	547	444	564	377	387	319	487	1114	542	455	417	491	230
OcIN23r2Chr00c001g0453171	414	1026	1072	1163	1410	1026	631	685	770	1038	1192	611	748	596	640	1216	1284	1234	802	705	649	901	1253	775	1648	1047	1176	949	1347	1422	1128	1077	914	1158	950	1167	1091	888	1096	665	824	683	807	2013	869	1056	767	1128	639
OcIN23r2Chr00c001g0453181	223	611	559	608	749	491	320	379	412	447	471	252	486	485	404	338	278	308	414	434	397	571	668	372	702	511	572	401	561	652	447	503	379	446	318	421	362	308	461	531	699	542	308	727	389	382	300	354	291
OcIN23r2Chr00c001g0453191	0	1	2	1	0	0	5	1	5	2	2	0	0	1	5	5	2	0	1	1	3	3	3	3	3	1	1	0	6	1	0	0	3	0	0	0	0	1	0	0	0	1	0	0	1	0	0	0	0
OcIN23r2Chr00c001g0453201	0	0	0	0	0	0	0	0	0	0	0	0	0	0	0	0	0	0	0	0	0	0	0	0	0	0	0	0	0	0	0	0	0	0	0	0	0	0	0	0	0	0	0	0	0	0	0	0	0
OcIN23r2Chr00c001g0453211	1063	2703	2477	2540	3225	2279	1529	1570	1667	2219	2326	1282	1403	1326	1470	1491	1568	1382	2342	2136	1876	1476	1750	1089	3086	2095	2278	1176	1362	1514	812	843	685	1279	1075	1184	972	913	1039	1134	1358	1182	738	1879	851	1023	763	1130	372
OcIN23r2Chr00c001g0453221	25	55	59	41	53	4	0	0	0	0	0	1	2	2	4	0	0	0	3	2	1	2	5	2	0	2	0	0	0	0	1281	1218	1152	27	22	25	2	4	1	13	13	15	0	15	8	0	0	0	35550
OcIN23r2Chr00c001g0453231	73	165	145	251	261	159	113	153	139	199	185	126	208	177	209	162	167	125	212	195	217	332	411	287	353	216	297	187	286	325	147	115	148	254	184	222	171	159	228	195	213	166	222	650	242	224	168	223	98
OcIN23r2Chr00c001g0453241	416	974	902	973	1131	918	408	449	481	895	945	532	642	533	551	498	429	425	857	852	721	989	1238	865	1323	860	974	698	913	969	673	724	600	498	449	511	741	673	798	682	801	652	478	1064	468	484	304	524	205
OcIN23r2Chr00c001g0453251	0	0	0	0	0	0	0	0	0	0	0	0	385	308	299	1	2	0	215	186	134	116	120	64	5	4	0	0	0	0	186	169	147	57	68	68	4	1	7	1414	1787	1328	562	1376	625	2	9	5	0
OcIN23r2Chr00c001g0453261	2	5	3	3	3	2	1	1	1	2	2	0	2	1	0	2	1	3	1	0	7	1	1	2	6	3	4	5	6	0	0	2	3	1	7	3	7	2	8	2	3	0	5	6	4	0	1	4	4
OcIN23r2Chr00c001g0453271	276	693	702	673	868	577	388	393	438	493	548	278	579	505	375	509	489	505	642	616	534	651	749	505	868	610	648	450	607	732	544	558	574	862	737	885	515	500	622	623	663	560	529	1360	694	524	439	573	274
OcIN23r2Chr00c001g0453281	196	485	510	392	539	352	190	214	204	247	254	126	256	226	290	93	95	109	312	338	309	216	262	196	392	268	308	137	148	200	108	162	115	78	94	111	99	118	121	344	333	283	105	237	74	86	81	101	175
OcIN23r2Chr00c001g0453291	0	0	0	0	0	0	0	0	0	0	0	0	0	0	0	0	0	0	0	0	0	0	0	0	0	0	0	0	0	0	0	0	0	0	0	0	0	0	0	0	0	0	0	0	0	0	0	0	0
OcIN23r2Chr00c001g0453301	158	351	329	406	379	274	199	215	224	300	300	171	299	246	239	177	152	149	348	296	273	280	313	177	506	357	364	171	269	255	182	189	162	240	203	245	158	107	160	229	285	235	192	554	245	145	113	207	84
OcIN23r2Chr00c001g0453311	6	10	3	6	8	8	2	3	1	4	8	3	5	8	8	3	3	0	2	3	2	4	5	9	6	3	6	6	2	1	3	10	8	7	3	7	2	2	3	6	7	7	7	2	3	2	0	3	0
OcIN23r2Chr00c001g0453321	325	903	755	1030	1139	758	494	597	638	779	820	377	881	791	846	646	690	636	973	878	722	1046	1424	861	1280	935	1008	923	1217	1353	853	825	796	939	825	976	838	703	934	963	1086	889	827	2036	942	786	669	920	303
OcIN23r2Chr00c001g0453331	73	179	207	239	248	188	98	108	128	212	224	127	109	69	112	98	117	116	110	137	99	154	194	146	254	166	187	122	170	190	56	62	52	151	103	130	151	124	169	94	97	112	79	249	96	123	85	109	108
OcIN23r2Chr00c001g0453341	0	0	1	4	6	1	1	6	14	2	0	0	8	14	4	0	0	0	104	120	109	6	10	7	52	22	29	1	4	9	15	12	15	0	1	0	4	0	0	50	71	53	0	0	0	5	0	1	0
OcIN23r2Chr00c001g0453351	0	0	0	0	0	0	0	0	0	0	0	0	0	0	0	0	0	0	0	0	0	0	0	0	0	0	0	0	0	0	0	0	0	0	0	0	0	0	0	0	0	0	0	0	0	0	0	0	0
OcIN23r2Chr00c001g0453361	0	0	0	0	0	0	0	0	0	0	0	0	0	0	0	0	0	0	0	0	3	0	0	0	0	0	0	0	0	0	4	0	2	0	0	1	0	0	0	2	5	6	1	1	0	0	0	1	0
OcIN23r2Chr00c001g0453371	0	0	0	0	0	0	1	1	0	1	0	0	1	0	0	0	0	0	0	0	1	0	1	1	0	0	0	0	0	0	3	1	0	0	0	0	0	0	0	5	6	6	0	0	0	0	0	0	0
OcIN23r2Chr00c001g0453381	385	1188	1111	1390	1930	1057	627	642	599	1682	1811	1041	1532	1552	1456	4135	3716	4179	1170	872	723	1811	2007	1646	3887	3159	2684	2180	2535	2777	1974	2034	1762	6255	5946	4899	3656	3547	4106	1145	1500	1141	1988	4913	2127	2646	2841	3089	144
OcIN23r2Chr00c001g0453391	0	0	1	0	0	1	0	0	0	0	0	0	102	74	86	0	0	0	0	2	1	0	0	0	0	1	0	1	0	0	2	2	4	0	0	2	0	0	0	76	70	69	0	1	0	0	0	0	1
OcIN23r2Chr00c001g0453401	216	532	523	767	818	669	275	368	377	509	544	281	210	220	221	176	206	174	476	442	425	138	214	113	556	361	429	196	290	279	183	200	163	112	97	78	205	159	146	314	388	350	110	295	133	157	138	145	43
OcIN23r2Chr00c001g0453411	35	63	75	53	98	66	16	11	23	48	64	23	13	9	5	18	14	23	7	3	5	17	15	8	13	11	17	17	18	12	30	22	20	9	15	8	6	21	18	14	19	15	15	16	12	8	10	6	26
OcIN23r2Chr00c001g0453421	338	862	824	962	1111	788	455	542	536	835	835	470	424	413	447	541	509	498	646	633	562	578	741	460	1104	816	839	552	689	773	1036	992	1011	838	686	804	532	485	593	761	856	716	423	1197	589	478	357	485	253
OcIN23r2Chr00c001g0453431	3	5	5	10	6	6	4	6	2	4	3	1	8	3	2	9	5	9	2	5	1	6	12	6	3	4	2	5	6	10	7	6	6	11	10	7	16	14	9	2	1	8	3	14	5	4	7	10	1
OcIN23r2Chr00c001g0453441	278	675	711	609	676	497	270	255	307	289	268	147	298	296	258	72	66	73	500	493	441	249	258	174	404	277	325	157	236	226	97	82	79	76	79	76	116	63	128	207	194	179	79	212	76	121	93	128	84
OcIN23r2Chr00c001g0453451	0	0	0	0	0	0	0	0	0	0	0	0	0	0	0	0	0	0	0	0	0	0	0	0	0	0	0	0	0	0	0	0	0	0	0	0	0	0	0	0	0	0	0	0	0	0	0	0	0
OcIN23r2Chr00c001g0453461	0	0	0	0	0	0	0	0	0	0	0	0	0	0	0	0	0	0	0	0	0	0	0	0	0	0	0	0	0	0	0	0	0	0	0	0	0	0	0	0	0	0	0	0	0	0	0	0	0
OcIN23r2Chr00c001g0453471	0	0	0	0	0	0	0	0	0	0	0	0	0	0	0	0	0	0	0	0	0	0	0	0	0	0	0	0	0	0	0	0	0	0	0	0	0	0	0	0	0	0	0	0	0	0	0	0	0
OcIN23r2Chr00c001g0453481	0	0	0	0	0	0	0	0	0	0	0	0	0	0	0	0	0	0	0	0	0	0	0	0	0	0	0	0	0	0	0	0	0	0	0	0	0	0	0	0	0	0	0	0	0	0	0	0	0
OcIN23r2Chr00c001g0453491	0	0	0	0	0	0	0	0	0	0	0	0	0	0	0	0	0	0	0	0	0	0	0	0	0	0	0	0	0	0	0	0	0	0	0	0	0	0	0	0	0	0	0	0	0	0	0	0	0
OcIN23r2Chr00c001g0453501	0	0	0	0	0	0	0	0	0	0	0	0	0	0	0	0	0	0	0	0	0	0	0	0	0	0	0	0	0	0	0	0	0	0	0	0	0	0	0	0	0	0	0	0	0	0	0	0	0
OcIN23r2Chr00c001g0453511	14	44	20	11	13	10	1	4	0	7	8	1	1	4	2	2	2	0	5	1	1	1	5	0	2	1	0	5	4	1	0	3	2	13	3	11	6	0	8	0	5	4	1	7	5	1	1	5	0
OcIN23r2Chr00c001g0453521	0	0	0	0	0	0	0	0	0	0	0	0	0	0	0	0	0	0	0	0	0	0	0	0	0	0	0	0	0	0	0	0	0	0	0	0	0	0	0	0	0	0	0	0	0	0	0	0	0
OcIN23r2Chr00c001g0453531	1889	4807	4608	4192	4868	3480	2067	2300	2403	4216	4291	2216	2353	2424	2142	1305	1259	1318	3004	2432	2291	3363	4209	2302	4585	3270	3707	1556	2250	2456	1305	1388	1278	1141	974	1063	1310	1232	1458	2704	3310	2710	990	2766	1151	1252	949	1415	2000
OcIN23r2Chr00c001g0453541	0	0	0	0	1	0	0	1	0	0	1	0	3	0	0	0	0	0	0	1	0	0	0	0	0	0	0	0	1	0	5	3	2	1	0	0	0	0	0	0	1	3	0	2	0	0	0	0	0
OcIN23r2Chr00c001g0453551	0	1	4	6	1	0	0	0	1	3	3	1	10	1	4	0	1	0	4	10	6	4	1	5	1	2	8	1	0	2	19	5	5	3	0	7	0	1	0	20	4	10	3	7	5	0	0	0	4
OcIN23r2Chr00c001g0453561	4	7	6	11	4	8	2	4	8	7	12	3	7	9	7	10	7	2	14	15	15	5	20	12	16	14	9	5	10	17	22	15	17	11	5	10	15	11	17	17	15	19	2	19	5	2	1	8	24
OcIN23r2Chr00c001g0453571	7	20	17	25	32	23	15	16	20	19	27	10	11	11	10	4	6	10	31	12	18	31	40	10	28	20	27	13	22	25	24	21	21	8	15	15	16	16	22	17	14	20	15	33	14	15	16	24	22
OcIN23r2Chr00c001g0453581	255	562	499	648	737	520	353	339	392	442	426	210	436	338	403	363	374	357	452	495	414	444	597	390	621	412	485	404	606	658	432	520	472	520	416	501	397	364	428	471	542	437	407	937	418	388	325	468	265
OcIN23r2Chr00c001g0453591	0	0	0	0	0	0	0	0	0	0	0	0	0	0	0	0	0	0	0	0	0	0	0	0	0	0	0	0	0	0	0	0	0	0	0	0	0	0	0	0	0	0	0	0	0	0	0	0	0
OcIN23r2Chr00c001g0453601	6	6	3	13	8	17	7	10	4	11	5	3	10	5	4	1	0	1	11	5	7	4	3	3	10	5	6	2	1	8	30	38	30	0	1	0	2	2	3	28	58	37	1	3	2	2	1	2	3
OcIN23r2Chr00c001g0453611	131	307	260	324	365	275	99	149	169	235	311	130	114	93	123	118	125	102	154	142	110	174	192	158	310	202	282	133	167	187	49	70	63	118	80	134	118	128	135	83	105	95	108	236	124	113	84	107	170
OcIN23r2Chr00c001g0453621	779	2024	1972	1893	2046	1648	748	791	826	1321	1449	771	839	693	624	722	764	766	1025	970	939	936	1292	811	1566	1095	1164	822	1202	1207	519	536	520	860	615	726	940	878	1037	717	816	708	938	2445	1092	889	627	900	258
OcIN23r2Chr00c001g0453631	306	773	632	821	949	659	498	499	509	696	767	404	603	486	506	605	638	569	669	531	590	774	1002	646	1128	706	813	605	926	927	628	570	503	980	829	926	764	787	792	528	608	457	754	1893	835	764	565	831	433
OcIN23r2Chr00c001g0453641	6	17	12	18	12	12	7	4	8	3	12	6	20	22	6	11	4	2	14	17	17	15	27	15	23	12	7	12	12	11	15	21	34	20	8	33	10	10	10	11	17	23	14	17	17	17	10	16	38
OcIN23r2Chr00c001g0453651	0	0	0	0	0	0	0	0	0	0	0	0	0	0	0	0	0	0	0	0	0	0	0	0	0	0	0	0	0	0	0	0	0	1	0	0	0	0	0	0	0	0	0	0	0	0	0	0	0
OcIN23r2Chr00c001g0453661	60	111	142	131	158	114	94	81	75	88	82	62	93	74	99	31	28	31	72	59	52	114	106	63	112	75	94	81	127	100	67	49	51	49	46	46	70	68	75	66	75	50	57	153	46	77	66	83	50
OcIN23r2Chr00c001g0453671	30	79	73	104	143	76	85	99	79	70	53	41	159	154	144	19	24	15	166	141	96	106	119	93	163	102	126	110	172	168	56	67	57	37	36	39	109	99	125	156	136	148	78	235	122	96	88	122	22
OcIN23r2Chr00c001g0453681	2	5	3	5	3	5	2	0	1	1	1	0	0	4	1	0	0	0	1	2	5	0	0	3	1	1	0	0	0	0	159	172	149	3	2	1	0	0	0	100	68	75	4	9	1	1	0	0	0
OcIN23r2Chr00c001g0453691	41	87	116	98	123	66	52	40	62	41	52	38	64	57	47	13	19	20	87	84	106	42	51	46	82	57	55	18	31	38	21	22	20	23	20	23	42	31	33	49	60	46	34	65	37	36	21	33	37
OcIN23r2Chr00c001g0453701	14	41	35	51	43	34	51	47	48	22	13	8	95	74	96	17	7	18	60	77	37	55	64	29	52	41	54	48	58	54	5	3	1	8	6	10	28	22	32	53	66	48	25	93	32	25	30	38	0
OcIN23r2Chr00c001g0453711	26	37	41	37	49	27	13	11	17	39	60	15	10	12	19	29	17	35	21	14	9	20	27	11	38	23	19	23	26	31	10	15	9	12	10	34	8	17	17	16	12	18	9	30	13	23	13	22	7
OcIN23r2Chr00c001g0453721	1	1	4	0	12	2	5	2	1	4	3	1	0	0	2	3	2	8	7	4	4	3	4	0	4	2	3	2	2	1	0	0	0	1	3	0	5	3	2	0	1	1	1	4	2	1	2	3	1
OcIN23r2Chr00c001g0453731	4	9	8	0	3	6	4	8	3	13	6	8	8	2	4	1	3	8	8	9	4	4	8	1	6	0	8	2	3	7	0	1	0	4	2	1	7	5	4	0	0	2	4	6	0	5	4	4	1
OcIN23r2Chr00c001g0453741	1	4	7	9	3	2	2	0	3	4	6	1	7	3	2	3	1	3	3	3	4	1	4	1	6	2	1	1	0	2	1	0	0	1	2	5	5	1	6	1	1	3	0	3	4	2	2	10	0
OcIN23r2Chr00c001g0453751	1	6	2	3	7	3	2	0	0	2	9	3	5	4	9	9	8	6	13	10	13	4	6	1	7	5	5	7	4	4	0	1	0	6	7	0	9	2	5	0	8	0	3	5	8	2	3	5	0
OcIN23r2Chr00c001g0453761	188	383	401	495	558	378	150	218	215	408	424	223	206	168	185	170	187	197	240	225	165	276	406	229	471	284	334	265	388	391	109	98	95	183	167	183	329	274	328	128	134	120	162	446	198	146	96	173	247
OcIN23r2Chr00c001g0453771	0	1	5	0	2	0	1	0	0	1	0	4	0	0	0	0	0	1	1	1	0	0	1	0	0	0	2	0	1	0	0	5	0	1	0	0	0	1	1	0	0	2	0	0	2	1	0	0	0
OcIN23r2Chr00c001g0453781	24	63	73	84	111	66	44	52	62	73	73	35	31	34	40	29	54	37	53	45	45	63	84	43	85	53	69	35	61	77	39	18	32	48	43	47	65	44	40	32	57	25	25	82	50	34	24	49	35
OcIN23r2Chr00c001g0453791	448	1105	1160	1206	1419	997	647	667	735	1003	1015	578	827	698	786	904	1004	902	1042	1013	850	1410	1814	1140	1688	1121	1198	1035	1561	1608	832	676	640	1074	844	989	1043	994	1121	673	820	686	963	2117	956	1057	806	1158	362
OcIN23r2Chr00c001g0453801	0	0	0	0	0	0	0	0	0	0	0	0	0	0	0	0	0	0	0	0	0	0	0	0	0	0	0	0	1	0	0	0	0	0	0	0	0	0	0	0	0	0	0	0	0	0	0	0	0
OcIN23r2Chr00c001g0453811	86	209	213	385	364	281	232	252	279	351	368	158	452	409	422	634	677	574	294	253	225	746	909	698	832	513	608	660	936	1061	302	312	260	661	583	606	676	532	750	235	233	168	676	1699	880	621	476	686	129
OcIN23r2Chr00c001g0453821	188	495	452	533	563	450	218	273	278	757	775	368	314	292	335	788	800	705	399	410	370	712	888	588	1218	832	840	573	852	855	554	586	467	850	796	842	519	455	644	384	412	369	520	1183	537	509	389	539	253
OcIN23r2Chr00c001g0453831	0	0	0	0	0	0	0	0	0	0	0	0	0	0	0	0	0	0	0	0	0	0	0	0	0	0	0	0	0	0	0	0	0	0	0	0	0	0	0	0	0	0	0	0	0	0	0	0	0
OcIN23r2Chr00c001g0453841	48	68	68	109	116	75	51	61	55	156	162	80	79	82	91	197	220	194	77	108	95	232	291	153	228	150	156	178	236	248	208	156	187	296	289	327	259	232	284	132	145	119	176	490	216	176	150	202	78
OcIN23r2Chr00c001g0453851	0	0	0	0	0	0	0	0	0	0	0	0	0	0	0	0	0	0	0	0	0	0	0	0	0	0	0	0	0	0	0	0	0	0	0	0	0	0	0	0	0	0	0	0	0	0	0	0	0
OcIN23r2Chr00c001g0453861	0	0	0	0	0	0	0	0	0	0	0	0	0	0	0	0	0	0	0	0	0	0	0	0	0	0	0	0	0	0	0	0	0	0	0	0	0	0	0	0	0	0	0	0	0	0	0	0	0
OcIN23r2Chr00c001g0453871	2162	5299	4796	5939	6630	4787	3217	3486	3815	2708	2812	1549	3736	3408	3464	2174	2234	2067	4621	3967	3708	3406	4283	2747	4203	2869	3055	3163	4461	4683	2960	3079	2773	4249	3692	4102	3697	3095	4153	3551	4349	3402	2439	6105	2807	4125	3383	4481	315
OcIN23r2Chr00c001g0453881	25	78	76	92	82	75	27	36	43	109	100	47	43	39	27	55	50	45	84	56	58	98	126	86	167	136	155	35	77	108	28	42	32	54	34	69	90	53	51	23	28	21	36	102	47	47	44	61	22
OcIN23r2Chr00c001g0453891	0	0	1	2	1	1	0	0	0	0	0	1	0	0	0	0	0	0	1	0	3	0	0	0	1	1	0	1	0	0	0	0	0	0	0	0	0	0	0	0	0	0	0	0	0	0	0	0	0
OcIN23r2Chr00c001g0453901	129	277	285	321	383	290	115	123	149	433	398	232	236	153	191	211	223	233	318	280	283	406	515	368	746	519	592	217	297	331	113	119	110	278	241	272	325	258	350	115	138	112	186	538	240	161	117	197	82
OcIN23r2Chr00c001g0453911	48	128	117	136	168	108	39	60	64	152	156	82	86	90	96	74	76	72	121	112	85	134	180	160	242	165	189	71	119	131	58	46	45	72	96	79	84	84	112	63	48	51	90	184	88	35	63	77	52
OcIN23r2Chr00c001g0453921	29	101	118	89	102	103	39	29	53	98	101	75	60	55	38	60	47	42	91	53	57	109	105	74	143	113	102	53	69	79	30	28	48	77	69	53	58	59	67	44	48	37	61	130	41	32	35	36	42
OcIN23r2Chr00c001g0453931	71	191	189	174	236	140	78	112	108	223	207	131	134	112	145	138	105	98	192	205	158	200	222	143	269	222	213	126	177	203	108	145	154	173	206	168	168	156	169	139	174	142	124	346	140	117	88	117	74
OcIN23r2Chr00c001g0453941	0	1	0	0	0	2	0	0	0	1	0	0	0	0	0	0	0	0	0	0	0	0	0	0	0	0	0	0	0	2	0	0	0	0	0	0	0	0	0	0	0	0	0	0	0	0	0	0	0
OcIN23r2Chr00c001g0453951	0	7	0	0	0	0	0	0	1	1	0	0	1	0	0	0	2	1	0	0	0	3	0	0	0	0	2	3	1	2	0	2	2	0	0	0	0	0	1	7	2	3	0	0	0	1	0	0	0
OcIN23r2Chr00c001g0453961	0	0	0	0	0	0	0	0	0	0	0	0	0	0	0	0	0	0	0	0	0	0	0	0	0	0	0	0	0	0	0	0	0	0	0	0	0	0	0	0	0	0	0	0	0	0	0	0	0
OcIN23r2Chr00c001g0453971	23	52	36	22	24	16	10	15	10	25	21	10	24	11	15	9	18	21	11	20	16	6	7	4	21	11	15	3	12	9	1	2	1	2	0	2	5	9	10	5	3	6	0	0	0	18	8	23	1
OcIN23r2Chr00c001g0453981	0	0	0	0	0	0	0	0	0	0	0	0	0	0	0	0	0	0	0	0	0	0	0	0	0	0	0	0	0	0	0	0	0	0	0	0	0	0	0	0	0	0	0	0	0	0	0	0	0
OcIN23r2Chr00c001g0453991	248	589	627	644	804	537	277	308	357	724	770	417	393	333	409	554	487	481	395	346	336	577	731	454	1003	593	740	572	749	830	458	423	383	548	484	519	517	520	598	325	504	381	484	1146	477	443	356	464	208
OcIN23r2Chr00c001g0454001	390	877	892	967	1231	865	564	569	664	701	781	364	670	687	602	586	586	573	761	648	555	869	1061	636	1132	792	911	797	1053	1166	676	739	638	911	779	916	618	578	679	697	760	628	607	1465	669	623	456	632	322
OcIN23r2Chr00c001g0454011	395	1148	1079	1166	1301	879	602	654	756	767	780	403	697	620	656	603	542	597	943	1038	824	541	770	484	1204	825	907	526	634	686	470	498	457	579	466	613	510	451	565	546	710	576	383	992	408	491	348	527	418
OcIN23r2Chr00c001g0454021	0	0	0	0	0	0	0	0	0	0	0	0	0	0	0	0	0	0	0	0	0	0	0	0	0	0	0	0	0	0	0	0	0	0	0	0	0	0	0	0	0	0	0	0	0	0	0	0	0
OcIN23r2Chr00c001g0454031	516	1172	1118	1957	2168	1613	1857	2035	2216	1286	1317	793	2608	2228	2285	442	433	452	4381	4277	3856	1340	1732	1186	4106	2856	3173	1080	1632	1763	374	403	366	206	192	213	703	646	748	1243	1545	1249	465	1201	500	1044	774	1038	5
OcIN23r2Chr00c001g0454041	0	2	3	0	0	0	1	0	1	1	1	2	3	1	0	4	4	2	2	1	2	6	8	5	1	2	1	1	4	3	13	12	9	14	10	14	6	1	6	1	8	1	10	21	5	6	9	13	0
OcIN23r2Chr00c001g0454051	0	0	1	4	7	1	1	3	0	1	1	1	4	5	3	3	4	5	7	7	4	36	29	11	4	4	6	4	12	5	15	17	25	28	34	42	7	16	13	15	7	5	23	40	24	14	5	11	0
OcIN23r2Chr00c001g0454061	0	0	0	0	0	0	0	0	0	0	0	0	0	0	0	0	0	0	0	0	0	0	0	0	0	0	0	0	0	0	0	0	0	0	0	0	0	0	0	0	0	0	0	0	0	0	0	0	0
OcIN23r2Chr00c001g0454071	413	1029	1015	1180	1437	1092	946	895	1070	989	971	512	2007	1916	1891	1244	1186	1246	1655	1483	1457	1945	2320	1600	1696	1246	1364	1370	1971	2076	2297	2319	2129	3148	2826	3002	1542	1396	1598	2048	2417	1919	2341	5978	2576	2143	1627	2004	362
OcIN23r2Chr00c001g0454081	273	577	669	798	900	657	510	572	624	584	576	304	910	794	763	578	627	592	774	690	682	1179	1424	734	1116	791	814	841	1156	1176	692	714	634	1151	989	1162	646	557	744	768	938	787	976	2372	1134	944	705	1037	250
OcIN23r2Chr00c001g0454091	56	163	135	186	195	153	79	98	108	166	181	105	113	131	111	73	117	118	155	110	112	197	249	147	236	193	234	146	199	211	145	181	127	180	153	129	135	119	155	137	192	167	104	293	126	113	106	132	112
OcIN23r2Chr00c001g0454101	534	1230	1209	1276	1418	1107	737	843	858	1027	982	565	904	777	864	767	744	769	1045	1045	896	1015	1231	854	1434	935	1063	864	1075	1177	907	896	848	1099	821	1007	749	715	904	915	1033	856	740	1725	709	753	623	926	679
OcIN23r2Chr00c001g0454111	263	671	722	848	983	676	405	495	514	539	602	311	676	582	548	445	403	462	573	514	528	928	1185	646	742	601	679	620	852	987	704	685	628	720	580	691	580	539	664	732	867	744	540	1577	709	738	489	639	624
OcIN23r2Chr00c001g0454121	320	781	772	723	887	652	554	546	597	651	713	347	556	557	470	406	416	451	621	583	603	749	829	474	868	606	721	560	766	791	415	404	388	598	485	571	463	409	487	504	651	513	398	1024	431	458	363	450	248
OcIN23r2Chr00c001g0454131	129	261	256	331	348	247	221	229	286	366	352	209	260	207	208	438	329	378	272	287	224	534	653	355	611	416	515	301	440	475	120	131	99	152	151	159	466	393	434	157	188	142	238	641	255	416	242	391	228
OcIN23r2Chr00c001g0454141	0	0	0	0	0	0	0	0	0	0	0	0	0	0	0	0	0	0	0	0	0	0	0	0	0	0	0	0	0	0	0	0	0	0	0	0	0	0	0	0	0	0	0	0	0	0	0	0	0
OcIN23r2Chr00c001g0454151	0	0	0	1	0	0	0	0	0	0	0	0	0	0	0	0	0	0	0	0	0	0	0	0	0	0	0	0	0	0	0	0	0	0	0	0	0	0	0	0	0	0	0	0	0	0	0	0	0
OcIN23r2Chr00c001g0454161	0	0	0	0	0	0	0	0	0	0	0	0	0	0	0	0	0	0	0	0	0	0	0	0	0	0	0	0	0	0	0	0	0	0	0	0	0	0	0	0	0	0	0	0	0	0	0	0	0
OcIN23r2Chr00c001g0454171	2	0	4	5	4	2	4	2	6	5	7	6	6	1	6	1	2	6	2	5	3	6	8	5	12	5	18	10	13	13	7	2	0	0	0	3	7	2	6	1	10	13	1	10	1	1	7	8	0
OcIN23r2Chr00c001g0454181	0	0	0	0	0	0	0	0	0	0	0	0	0	0	0	0	0	0	0	0	0	0	0	0	0	0	0	0	0	0	0	0	0	0	0	0	0	0	0	0	0	0	0	0	1	0	0	0	0
OcIN23r2Chr00c001g0454191	1	8	5	15	10	12	13	12	7	16	18	0	3	4	8	4	2	3	2	2	0	5	7	8	9	3	6	13	10	13	2	4	1	1	2	1	18	17	20	7	13	9	3	8	2	9	2	13	0
OcIN23r2Chr00c001g0454201	5	10	6	7	13	10	5	12	4	13	16	8	13	12	11	9	12	6	12	16	18	17	45	18	43	21	26	10	19	21	42	46	39	45	55	55	11	12	11	12	18	21	31	89	30	19	9	19	8
OcIN23r2Chr00c001g0454211	60	210	208	241	254	182	160	178	221	130	124	87	288	212	238	75	93	69	289	301	253	156	244	113	241	186	175	188	259	265	262	244	231	171	127	172	165	115	128	247	336	310	126	291	134	126	151	167	42
OcIN23r2Chr00c001g0454221	149	338	330	287	391	303	136	152	206	336	322	190	244	266	218	193	205	219	273	231	258	321	411	283	512	305	379	236	341	383	277	299	286	359	344	393	241	256	259	234	336	236	226	638	259	189	136	208	215
OcIN23r2Chr00c001g0454231	0	0	0	0	0	0	0	0	0	0	2	0	0	0	0	0	0	0	2	0	0	1	0	0	1	1	0	0	0	1	0	1	0	1	0	0	0	0	0	0	0	0	2	0	0	0	0	0	0
OcIN23r2Chr00c001g0454241	96	291	272	362	398	288	209	208	233	571	649	324	443	406	421	254	232	216	415	433	323	534	637	463	1231	824	886	375	489	501	505	515	532	592	507	549	333	275	394	409	403	376	637	1611	731	294	206	305	121
OcIN23r2Chr00c001g0454251	0	0	0	0	0	0	0	0	0	0	0	0	0	0	0	0	0	0	0	0	0	0	0	0	0	0	0	0	0	0	6	0	0	0	0	0	1	0	0	0	0	0	0	1	0	0	0	0	0
OcIN23r2Chr00c001g0454261	615	1339	1416	1110	1262	953	526	540	636	752	770	449	445	408	425	229	204	194	815	740	640	251	335	207	773	535	610	198	265	281	59	52	46	23	27	19	151	160	155	235	290	242	15	29	15	226	180	248	151
OcIN23r2Chr00c001g0454271	186	470	444	560	626	462	327	355	381	555	568	353	628	559	588	436	413	420	633	604	501	835	1063	683	1151	722	914	520	813	821	394	400	354	669	545	670	516	430	563	403	467	443	492	1341	644	583	387	518	216
OcIN23r2Chr00c001g0454281	0	0	0	0	0	0	0	0	0	0	0	0	0	0	0	0	0	0	0	0	0	0	0	0	0	0	0	0	0	0	0	3	3	0	0	0	0	0	0	4	10	2	0	0	1	0	0	0	0
OcIN23r2Chr00c001g0454291	3983	9723	9641	8952	11015	7768	5286	5903	6004	5220	5515	2692	5148	4895	4643	2398	2280	2222	7587	6894	6385	5324	6497	4030	7172	5126	5726	3920	5377	5998	3420	3531	3408	4848	4014	4639	3556	3296	3827	5466	6439	5306	3835	9463	4257	4310	3258	4156	5841
OcIN23r2Chr00c001g0454301	91	282	229	686	736	547	696	710	807	416	407	256	1976	1833	1813	85	88	96	1895	1800	1614	1386	1672	1023	1472	1087	1189	507	686	781	1097	1106	1025	940	748	851	179	149	188	1719	1886	1607	1260	3084	1395	562	473	637	512
OcIN23r2Chr00c001g0454311	1	6	11	3	7	12	6	6	11	2	8	6	10	16	13	2	4	0	15	16	8	3	6	6	3	16	9	2	7	5	3	1	12	4	0	1	0	1	6	12	18	9	7	5	0	3	6	1	3
OcIN23r2Chr00c001g0454321	0	0	0	0	0	0	0	0	0	0	0	0	0	0	0	0	0	0	0	0	0	0	0	0	0	0	0	0	0	0	0	0	0	0	0	0	0	0	0	0	0	0	0	0	0	0	0	0	0
OcIN23r2Chr00c001g0454331	0	0	0	0	0	0	0	0	0	0	0	0	0	0	0	0	0	0	0	0	0	0	0	0	0	0	0	0	0	0	0	0	0	0	0	0	0	0	0	0	0	0	0	0	0	0	0	0	0
OcIN23r2Chr00c001g0454341	0	0	0	0	0	0	0	0	0	0	0	0	0	0	0	0	0	0	0	0	0	0	0	0	0	0	0	0	0	0	0	0	0	0	0	0	0	0	0	0	0	0	0	0	0	0	0	0	0
OcIN23r2Chr00c001g0454351	0	0	0	0	0	0	0	0	0	0	0	0	0	0	0	0	0	0	0	0	0	0	0	0	0	0	0	0	0	0	0	0	0	0	0	0	0	0	0	0	0	0	0	0	0	0	0	0	0
OcIN23r2Chr00c001g0454361	0	0	0	0	0	0	0	0	0	0	0	0	0	0	0	0	0	0	0	0	0	0	0	0	0	0	0	0	0	0	0	0	0	0	0	0	0	0	0	0	0	0	0	0	0	0	0	0	0
OcIN23r2Chr00c001g0454371	0	0	0	0	0	0	0	0	0	0	0	0	0	0	0	0	0	0	0	0	0	0	0	0	0	0	0	0	0	0	0	0	0	0	0	0	0	0	0	0	0	0	0	0	0	0	0	0	0
OcIN23r2Chr00c001g0454381	3	1	6	2	8	1	0	0	0	0	0	1	0	0	0	0	0	0	0	0	0	0	0	0	0	0	0	0	0	0	1	1	0	0	0	0	0	0	0	0	0	0	0	0	0	0	0	0	333
OcIN23r2Chr00c001g0454391	0	0	0	0	0	0	0	0	0	0	0	0	0	0	0	0	0	0	0	0	0	0	0	0	0	0	0	0	0	0	0	0	0	0	0	0	0	0	0	0	0	0	0	0	0	0	0	0	0
OcIN23r2Chr00c001g0454401	0	0	0	0	0	0	0	0	0	0	0	0	0	0	0	0	0	0	0	0	0	0	0	0	0	0	0	0	0	0	0	0	0	0	0	0	0	0	0	0	0	0	0	0	0	0	0	0	0
OcIN23r2Chr00c001g0454411	0	0	0	0	0	0	0	0	0	0	0	0	0	0	0	0	0	0	0	0	0	0	0	0	0	0	0	0	0	0	0	0	0	0	0	0	0	0	0	0	0	0	0	0	0	0	0	0	0
OcIN23r2Chr00c001g0454421	0	0	0	0	0	0	0	0	0	0	1	0	0	0	0	0	0	0	0	0	0	0	0	0	0	0	0	0	0	0	0	0	0	0	0	0	0	0	0	0	0	0	0	0	0	0	0	0	0
OcIN23r2Chr00c001g0454431	0	0	0	0	0	0	0	0	0	0	0	0	0	0	0	0	0	0	0	0	0	0	0	0	0	0	0	0	0	0	0	0	0	0	0	0	0	0	0	0	0	0	0	0	0	0	0	0	0
OcIN23r2Chr00c001g0454441	0	0	0	0	0	0	0	0	0	0	0	0	0	0	0	0	0	0	0	0	0	0	0	0	0	0	0	0	0	0	0	0	0	0	0	0	0	0	0	0	0	0	0	0	0	0	0	0	0
OcIN23r2Chr00c001g0454451	0	0	0	0	0	0	1	1	2	0	0	0	1	2	1	1	0	0	0	3	0	8	14	10	8	3	6	3	7	6	5	5	5	2	3	6	2	1	0	3	1	3	3	3	6	2	7	4	8
OcIN23r2Chr00c001g0454461	8	25	18	17	25	14	0	1	2	26	34	11	1	6	2	2	4	1	0	0	6	10	11	7	5	3	3	4	4	5	296	309	281	12	6	13	1	0	1	2	5	4	1	6	1	41	29	36	987
OcIN23r2Chr00c001g0454471	484	1194	1042	1427	1425	1091	592	663	734	1477	1388	743	1007	874	950	909	892	897	1138	1038	996	1524	2101	1289	2388	1495	1777	1101	1645	1756	747	669	622	1120	867	1041	1104	901	1152	824	868	733	1012	2608	1089	829	710	946	597
OcIN23r2Chr00c001g0454481	341	706	655	858	829	629	361	387	402	767	777	425	692	530	691	615	580	569	754	723	683	841	1060	669	1352	813	1015	608	858	944	720	677	675	751	622	748	672	547	735	626	725	639	631	1589	826	587	416	641	355
OcIN23r2Chr00c001g0454491	0	0	0	0	0	3	0	0	0	0	0	0	0	1	4	0	0	0	0	1	0	0	1	1	0	1	0	0	2	0	0	0	1	0	0	0	3	4	1	0	2	0	2	4	2	0	3	2	0
OcIN23r2Chr00c001g0454501	284	703	677	958	998	782	464	516	596	903	1096	574	866	753	822	822	859	837	877	815	737	1216	1683	1046	2167	1362	1501	987	1534	1551	651	703	653	1012	774	943	935	680	1035	633	689	634	946	2408	1194	758	536	729	474
OcIN23r2Chr00c001g0454511	0	0	0	0	0	0	0	0	0	0	0	0	0	0	0	0	0	0	0	0	0	0	0	0	0	0	0	0	0	0	0	0	0	0	0	0	0	0	0	0	0	0	0	0	0	0	0	0	0
OcIN23r2Chr00c001g0454521	0	0	1	0	0	0	0	2	0	1	1	0	2	0	0	0	0	0	1	0	0	0	1	6	0	1	0	1	0	1	2	0	0	1	0	2	2	0	2	1	3	0	0	0	1	2	3	0	0
OcIN23r2Chr00c001g0454531	0	0	0	0	0	0	0	0	0	0	0	0	0	0	0	0	0	0	0	0	0	0	0	0	0	0	0	0	0	0	0	0	0	0	0	0	0	0	0	0	0	0	0	0	0	0	0	0	0
OcIN23r2Chr00c001g0454541	0	2	5	1	0	2	0	0	0	4	1	2	0	0	0	1	0	1	0	0	0	1	2	0	0	0	0	1	0	1	0	0	0	1	1	0	0	0	0	0	0	0	0	0	0	0	0	0	11
OcIN23r2Chr00c001g0454571	0	0	0	0	0	0	0	0	0	0	0	0	0	0	0	0	0	0	0	0	0	0	0	0	0	0	0	0	0	0	0	0	0	0	0	0	0	0	0	0	0	0	0	0	0	0	0	0	0
OcIN23r2Chr00c001g0454581	1	0	0	0	1	0	0	0	0	1	0	0	0	0	0	0	0	0	0	0	0	0	0	0	0	0	0	0	0	0	0	0	0	0	0	0	0	0	0	0	0	0	0	0	0	0	0	0	0
OcIN23r2Chr00c001g0454591	42	97	81	73	64	52	33	41	43	59	54	31	114	75	58	15	16	22	91	69	69	48	59	32	83	59	85	48	46	45	69	81	55	55	44	52	31	28	26	77	79	86	37	142	61	42	31	57	154
OcIN23r2Chr00c001g0454601	0	0	0	0	4	0	0	0	0	0	0	0	6	2	3	2	0	0	0	0	3	0	2	6	3	0	0	5	0	2	11	2	12	8	5	6	3	3	5	1	1	4	22	47	32	6	8	8	6
OcIN23r2Chr00c001g0454611	2	3	1	1	3	3	1	3	0	2	2	0	3	6	2	1	10	5	1	1	1	7	13	5	9	14	6	2	11	10	147	139	111	19	11	10	3	3	6	52	109	91	7	8	2	12	5	7	0
OcIN23r2Chr00c001g0454621	424	824	836	1110	1388	1053	924	1032	1089	987	1001	509	1425	1352	1169	907	914	855	1050	906	919	1521	1755	1140	1573	1218	1292	1238	1683	1890	1028	1009	978	1471	1231	1348	1064	1068	1276	1138	1249	1033	1224	3301	1348	1179	881	1256	355
OcIN23r2Chr00c001g0454631	2	3	2	7	5	6	1	1	0	1	9	2	3	4	2	0	0	0	2	1	1	4	11	0	7	9	3	6	4	3	0	0	2	1	0	2	1	0	2	3	1	5	1	0	3	2	1	0	0
OcIN23r2Chr00c001g0454641	0	2	3	1	1	0	1	0	0	0	0	1	2	2	0	3	0	2	0	0	1	0	0	5	0	0	0	2	1	0	0	2	1	4	3	2	0	3	1	0	2	0	1	0	0	1	2	0	0
OcIN23r2Chr00c001g0454651	0	0	0	0	0	2	0	1	1	1	0	1	0	0	0	7	1	1	0	0	0	1	2	0	3	0	1	1	0	0	108	126	73	3	1	2	3	14	7	64	91	71	4	8	1	4	2	0	0
OcIN23r2Chr00c001g0454661	0	0	0	0	2	0	0	0	0	0	0	0	0	0	1	0	0	0	0	0	0	0	0	0	0	0	0	0	0	0	0	0	0	2	1	0	1	2	0	0	0	0	0	4	0	0	0	2	0
OcIN23r2Chr00c001g0454671	0	0	0	0	0	0	1	2	0	1	1	0	63	52	58	30	22	18	86	82	75	5	13	19	162	113	113	5	12	14	121	139	98	45	44	49	1	1	1	63	52	50	159	428	189	14	13	25	4
OcIN23r2Chr00c001g0454681	0	1	1	0	0	0	0	1	1	0	0	0	35	31	39	7	10	13	70	68	41	9	6	8	72	49	74	4	7	10	109	119	100	43	42	56	0	1	0	39	42	39	136	391	162	13	8	13	7
OcIN23r2Chr00c001g0454691	0	0	0	0	0	0	0	0	0	0	0	0	0	0	0	0	0	0	0	0	0	0	0	0	0	0	0	0	0	0	0	0	0	0	0	0	0	0	0	0	0	0	0	0	0	0	0	0	0
OcIN23r2Chr00c001g0454701	0	0	0	0	0	0	0	0	0	0	0	0	0	0	0	0	0	0	0	0	0	0	0	0	0	0	0	0	0	0	0	0	0	0	0	0	0	0	0	0	0	0	0	0	0	0	0	0	0
OcIN23r2Chr00c001g0454711	0	0	0	0	0	0	0	0	0	0	0	0	0	0	0	0	0	0	0	0	0	0	0	0	0	0	0	0	0	0	0	0	0	0	0	0	0	0	0	0	0	0	0	0	0	0	0	0	0
OcIN23r2Chr00c001g0454721	687	1726	1627	1859	2202	1589	1042	1108	1223	2144	2154	1280	1292	1227	1250	2434	2396	2234	1640	1505	1319	2401	2990	1951	3514	2371	2728	1862	2489	2740	2135	2102	1827	2536	2096	2262	1986	1692	2063	1461	1630	1299	1601	4129	1879	1710	1303	1794	1106
OcIN23r2Chr00c001g0454731	132	335	338	440	425	315	110	175	162	384	392	209	281	217	253	258	273	295	245	246	216	346	523	333	737	454	554	276	449	412	232	294	270	324	297	362	337	310	352	304	324	267	249	630	261	214	174	248	220
OcIN23r2Chr00c001g0454741	0	0	0	21	25	10	8	0	6	0	1	0	12	8	2	5	1	2	6	2	8	10	19	1	6	3	2	10	45	50	1	6	2	68	66	43	41	42	34	6	18	8	12	25	11	66	50	89	0
OcIN23r2Chr00c001g0454751	0	0	0	0	0	0	0	0	0	0	0	0	0	0	0	0	0	0	0	0	0	0	0	0	0	0	0	0	0	0	0	0	0	0	0	0	1	0	0	0	0	0	0	0	0	0	0	0	0
OcIN23r2Chr00c001g0454761	760	1765	1715	1990	2266	1603	1174	1275	1389	1051	1111	644	1553	1370	1443	854	846	818	1960	1838	1566	1655	2102	1300	2056	1307	1488	1322	1958	2010	1046	1014	1024	1514	1272	1416	1247	1062	1316	1265	1562	1284	1214	3055	1339	1420	1095	1422	573
OcIN23r2Chr00c001g0454771	11	22	16	30	53	17	6	6	11	2	6	3	6	3	6	1	2	0	5	2	5	43	75	51	1	8	9	18	33	36	147	168	188	6	3	1	21	28	25	4	9	7	4	13	4	37	31	53	5031
OcIN23r2Chr00c001g0454781	0	0	0	0	0	0	0	0	0	0	0	0	4	1	6	0	2	1	0	0	1	0	0	2	0	0	2	0	0	0	14	8	10	4	6	1	1	0	0	9	6	4	3	15	4	1	0	0	0
OcIN23r2Chr00c001g0454791	0	0	0	0	0	0	0	0	0	0	0	0	0	0	0	0	0	0	0	0	0	0	0	0	0	0	0	0	0	0	0	0	0	0	0	0	0	0	0	0	0	0	0	0	0	0	0	0	0
OcIN23r2Chr00c001g0454801	0	0	0	0	0	0	0	0	0	0	0	0	0	0	0	0	0	0	0	0	0	0	0	0	0	0	0	0	0	0	0	0	0	0	0	0	0	0	0	0	0	0	0	0	0	0	0	0	0
OcIN23r2Chr00c001g0454811	34	70	72	82	100	74	58	35	60	101	96	47	167	126	179	108	130	98	195	192	131	124	229	131	308	194	221	56	89	92	264	233	219	305	256	314	117	90	100	122	182	147	196	511	212	127	93	134	406
OcIN23r2Chr00c001g0454821	7	9	4	8	12	11	2	3	1	4	3	3	0	0	0	0	0	0	0	0	0	3	0	0	4	1	3	4	0	0	0	2	0	0	0	0	0	0	0	1	0	0	0	0	0	0	0	0	434
OcIN23r2Chr00c001g0454831	1073	2773	2510	3096	3678	2644	2109	2286	2404	3055	3313	1714	4924	4382	4293	4848	4943	4786	3866	3374	3149	4716	6052	3645	7493	4991	5418	4052	5571	6072	9242	9397	8453	10855	8857	9827	3733	3280	4115	5083	5987	4824	5866	14713	6762	4515	3401	4860	129
OcIN23r2Chr00c001g0454841	0	0	0	0	0	0	0	0	0	0	0	0	0	0	0	0	0	0	0	0	0	0	0	0	0	0	0	0	0	0	2	3	6	2	0	0	0	0	0	0	0	0	0	0	0	0	0	0	0
OcIN23r2Chr00c001g0454851	0	0	0	1	0	1	0	0	0	1	0	1	1	0	1	0	0	0	2	1	0	2	0	3	0	1	1	2	0	0	0	2	0	0	1	0	0	0	0	0	0	0	0	0	0	0	0	0	7
OcIN23r2Chr00c001g0454861	0	0	0	0	0	0	0	0	0	0	0	0	0	0	0	0	0	0	0	0	0	0	0	0	0	0	0	0	0	0	5	5	3	0	0	0	0	0	0	1	2	0	0	2	0	0	0	0	5
OcIN23r2Chr00c001g0454871	29	142	102	144	135	115	72	76	94	136	149	92	121	146	136	69	67	54	161	151	150	137	187	153	249	187	176	99	126	115	32	47	23	49	39	62	86	65	103	136	167	111	51	149	70	68	49	64	111
OcIN23r2Chr00c001g0454881	847	2144	2130	1038	1251	725	103	91	111	607	707	340	304	261	209	1	3	1	248	210	235	134	164	99	111	63	83	15	17	20	1759	1856	1749	55	53	64	19	12	32	628	696	613	321	760	320	1	2	7	28403
OcIN23r2Chr00c001g0454891	0	0	0	0	0	0	0	0	0	0	0	0	0	0	0	0	0	0	0	0	0	0	0	0	0	0	0	0	0	0	0	0	0	0	0	0	0	0	0	0	0	0	0	0	0	0	0	0	0
OcIN23r2Chr00c001g0454901	511	1178	1146	535	690	347	24	23	36	216	236	114	685	682	590	2	3	2	674	613	632	276	317	177	140	81	73	8	11	17	1948	2080	1838	46	46	51	36	26	18	469	585	501	262	713	302	2	1	2	63203
OcIN23r2Chr00c001g0454911	0	0	0	0	0	0	0	0	0	0	0	0	0	0	0	0	0	0	0	0	0	0	0	0	0	0	0	0	0	0	0	0	0	0	0	0	0	0	0	0	0	0	0	0	0	0	0	0	0
OcIN23r2Chr00c001g0454921	0	0	0	0	0	0	0	0	0	0	0	0	0	0	0	0	0	0	0	0	0	0	0	0	0	0	0	0	0	0	0	0	0	0	0	0	0	0	0	0	0	0	0	0	0	0	0	0	0
OcIN23r2Chr00c001g0454931	0	0	0	0	0	0	0	0	0	0	0	0	0	0	0	0	0	0	0	0	0	0	0	0	0	0	0	0	0	0	0	0	0	0	0	0	0	0	0	0	0	0	0	0	0	0	0	0	0
OcIN23r2Chr00c001g0454941	23	65	76	88	96	47	48	35	48	54	74	33	45	40	50	48	38	41	61	56	44	62	95	61	94	64	70	51	79	77	36	44	21	25	41	49	39	42	57	42	46	57	31	89	32	51	31	42	14
OcIN23r2Chr00c001g0454951	97	198	192	289	274	224	147	171	150	196	215	132	247	223	227	188	244	185	235	268	220	287	364	255	405	266	261	234	315	375	183	170	174	328	258	314	280	235	300	198	250	195	182	480	225	254	159	227	66
OcIN23r2Chr00c001g0454961	7	25	8	59	55	53	149	175	218	12	9	4	27	34	21	59	38	58	65	35	34	396	555	221	178	154	157	333	390	443	7	4	10	40	23	33	300	245	361	33	47	26	10	30	8	662	524	889	0
OcIN23r2Chr00c001g0454971	0	0	0	0	0	0	0	0	0	0	0	0	0	0	0	0	0	0	0	0	0	0	0	0	0	0	0	0	0	0	0	0	0	0	0	0	0	0	0	0	0	0	0	0	0	0	0	0	0
OcIN23r2Chr00c001g0454981	3	2	7	3	7	4	13	7	8	3	6	4	12	6	18	2	0	1	11	12	12	8	11	3	26	13	10	2	4	10	0	8	5	0	1	2	2	2	5	8	12	5	0	3	1	4	2	7	1
OcIN23r2Chr00c001g0454991	0	0	0	0	0	0	0	0	0	0	0	0	0	0	0	0	0	0	0	0	0	0	0	1	0	0	0	0	0	0	0	0	0	0	0	0	0	0	0	0	0	0	0	0	0	0	0	0	0
OcIN23r2Chr00c001g0455001	1	0	1	0	0	1	0	1	1	0	1	1	2	0	2	0	0	0	7	1	1	2	1	2	7	3	1	0	0	1	2	1	0	0	1	0	1	2	3	1	0	5	0	1	0	1	0	3	1
OcIN23r2Chr00c001g0455011	3	4	2	1	4	0	0	1	6	3	4	4	0	4	0	0	2	0	8	5	2	3	3	2	14	9	7	0	1	1	9	3	0	1	1	5	0	0	2	1	4	1	0	2	0	1	0	0	4
OcIN23r2Chr00c001g0455021	0	0	0	0	0	0	0	0	0	0	0	0	0	0	0	0	0	0	0	0	0	0	0	0	0	0	0	0	0	0	0	0	0	0	0	0	0	0	0	0	0	0	0	0	0	0	0	0	0
OcIN23r2Chr00c001g0455031	0	0	0	0	0	0	0	0	0	0	0	0	0	0	0	0	0	0	0	0	0	0	0	0	0	0	0	0	0	0	0	0	0	0	0	0	0	0	0	0	0	0	0	0	0	0	0	0	0
OcIN23r2Chr00c001g0455041	190	487	516	654	638	513	508	511	558	607	546	307	999	806	844	833	866	789	778	685	656	1222	1583	903	1262	869	939	1041	1488	1529	910	867	794	1353	1101	1241	918	779	933	644	775	619	974	2419	1120	1098	823	1247	161
OcIN23r2Chr00c001g0455051	0	0	0	0	0	0	0	0	0	0	0	0	0	0	0	0	0	0	0	0	0	0	0	0	0	0	0	0	0	0	0	0	0	0	0	0	0	0	0	0	0	0	0	0	0	0	0	0	0
OcIN23r2Chr00c001g0455061	959	2274	2134	2161	2526	1811	981	1087	1189	1348	1520	756	1089	956	967	925	932	807	1328	1162	1097	1144	1536	918	1823	1296	1398	937	1446	1504	1295	1306	1142	1170	906	1033	1156	974	1224	1120	1384	1133	753	1657	777	1150	822	1197	1089
OcIN23r2Chr00c001g0455071	0	0	0	0	0	0	0	0	0	0	0	0	0	1	0	0	0	0	0	0	0	0	0	1	0	1	2	0	0	0	0	0	0	0	0	0	0	1	0	0	0	0	0	0	0	0	0	2	0
OcIN23r2Chr00c001g0455081	0	0	0	0	0	0	0	0	0	0	0	0	0	0	0	0	0	0	0	0	0	0	0	0	0	0	0	0	0	0	0	0	0	0	0	0	0	0	0	0	0	0	0	0	0	0	0	0	0
OcIN23r2Chr00c001g0455091	0	0	1	5	3	3	5	8	1	1	0	0	10	12	7	2	6	9	14	12	12	8	6	1	6	3	4	23	33	28	65	61	59	81	72	59	42	12	23	9	19	26	11	42	17	111	71	126	0
OcIN23r2Chr00c001g0455101	654	1571	1466	1771	2041	1465	1191	1292	1462	1255	1268	672	2246	2052	2124	1155	1168	1211	1495	1268	1142	2190	2784	1580	2429	1821	1960	2263	3124	3392	2505	2537	2257	5189	4331	4895	4609	4207	5112	2453	2951	2484	2720	6864	2985	3840	2871	3942	485
OcIN23r2Chr00c001g0455111	0	0	0	0	0	0	0	0	0	0	0	0	0	0	0	0	0	0	0	0	0	0	0	0	0	0	0	0	0	0	0	0	0	0	0	0	0	0	0	0	0	0	0	0	0	0	0	0	0
OcIN23r2Chr00c001g0455121	1187	2862	2793	2900	3416	2409	1501	1613	1712	2845	2916	1508	2721	2535	2615	2466	2435	2290	2553	2417	2132	3134	4105	2816	4082	2767	3025	2761	4018	4330	1848	1829	1606	2788	2174	2590	3270	2745	3498	1817	2165	1871	2271	5181	2434	2560	2087	2849	756
OcIN23r2Chr00c001g0455131	0	0	0	0	0	0	0	0	0	0	0	0	0	0	0	0	0	0	0	0	0	0	0	0	0	0	0	0	0	0	0	0	0	0	0	0	0	0	0	0	0	0	0	0	0	0	0	0	0
OcIN23r2Chr00c001g0455141	0	0	0	0	0	0	0	0	0	0	0	0	0	0	0	0	0	0	0	0	0	0	0	0	0	0	0	0	0	0	0	0	0	0	0	0	0	0	0	0	0	0	0	0	0	0	0	0	0
OcIN23r2Chr00c001g0455151	282	649	672	810	938	658	429	475	518	680	760	407	692	573	653	811	743	725	730	677	697	778	977	582	1105	746	783	576	919	1025	750	733	711	874	726	869	699	535	724	773	921	708	625	1466	738	771	530	720	293
OcIN23r2Chr00c001g0455161	0	0	0	0	0	0	0	0	0	0	0	0	0	0	0	0	0	0	0	0	0	0	0	0	0	0	0	0	0	0	0	0	0	0	0	0	0	0	0	0	0	0	0	0	0	0	0	0	0
OcIN23r2Chr00c001g0455171	0	0	0	0	0	0	0	0	0	0	0	0	10	4	6	0	0	0	0	0	0	0	0	0	0	0	0	0	0	0	55	51	44	2	1	2	0	0	0	0	2	0	0	0	0	0	0	0	0
OcIN23r2Chr00c001g0455181	0	0	0	0	0	0	0	0	0	0	0	0	0	0	0	0	0	0	0	0	0	0	0	0	0	0	0	0	0	0	0	0	0	0	0	0	0	0	0	0	0	0	0	0	0	0	0	0	0
OcIN23r2Chr00c001g0455191	0	0	1	0	5	4	0	0	3	4	3	3	7	10	6	5	0	4	5	0	2	2	6	1	6	3	2	5	4	0	23	29	26	6	7	2	2	2	0	14	15	9	1	7	1	15	3	10	2
OcIN23r2Chr00c001g0455201	0	0	0	0	0	0	0	0	0	0	0	0	0	0	0	0	0	0	0	0	0	0	0	0	0	0	0	0	0	0	0	0	0	0	0	0	0	0	0	0	0	0	0	0	0	0	0	0	0
OcIN23r2Chr00c001g0455211	0	0	0	0	0	0	0	0	0	0	0	0	1	0	0	0	0	0	0	0	0	0	0	2	0	0	0	0	0	0	0	0	0	0	0	0	2	0	0	0	0	0	0	2	0	0	0	1	0
OcIN23r2Chr00c001g0455221	0	0	0	0	0	0	0	0	0	0	0	0	0	0	0	0	0	0	0	0	0	0	0	0	0	0	0	0	0	0	0	0	0	0	0	0	0	0	0	0	0	0	0	0	0	0	0	0	0
OcIN23r2Chr00c001g0455231	18	82	59	66	82	56	36	41	49	79	70	38	75	84	91	89	50	73	95	67	65	113	125	91	131	87	98	82	145	146	73	55	61	130	74	99	102	79	130	81	70	60	86	197	106	79	65	75	23
OcIN23r2Chr00c001g0455241	96	202	162	230	204	146	111	86	153	240	233	133	137	148	153	221	182	182	143	141	138	225	356	166	363	207	263	215	293	326	133	118	120	187	159	168	165	142	193	125	127	123	158	374	183	171	158	175	97
OcIN23r2Chr00c001g0455251	62	116	88	264	356	254	223	252	238	216	201	99	343	293	222	732	704	747	227	232	187	181	199	132	207	151	157	1117	1474	1619	129	136	111	360	270	336	1142	1023	1154	158	173	156	413	1004	429	1156	905	1270	1
OcIN23r2Chr00c001g0455261	0	0	0	0	0	0	0	0	0	0	0	0	2	0	1	0	0	0	0	0	0	1	2	0	0	0	0	0	0	0	2	0	0	2	1	0	0	0	0	1	2	0	3	1	1	0	4	1	0
OcIN23r2Chr00c001g0455271	0	0	0	0	0	0	0	0	0	0	0	0	0	0	0	0	0	0	0	0	0	0	0	0	0	0	0	0	0	0	0	0	0	0	0	0	0	0	0	0	0	0	0	0	0	0	0	0	0
OcIN23r2Chr00c001g0455281	70	165	163	159	196	146	196	210	233	97	102	51	671	561	552	116	114	149	512	412	439	618	835	351	41	16	20	339	528	517	143	125	118	157	133	150	528	529	610	681	803	711	466	1223	556	1055	763	1127	0
OcIN23r2Chr00c001g0455291	0	0	0	0	0	0	0	0	0	1	0	0	0	1	0	0	0	2	7	6	5	0	0	0	4	4	2	3	0	2	12	13	11	1	1	0	0	0	1	0	0	0	0	1	0	0	0	0	0
OcIN23r2Chr00c001g0455301	3	1	5	2	2	1	2	3	2	9	11	5	3	1	4	3	10	8	6	3	3	1	3	1	25	14	33	1	2	3	15	17	15	17	13	14	4	3	8	18	22	11	7	3	9	3	2	2	1
OcIN23r2Chr00c001g0455311	0	0	0	0	0	0	0	0	0	0	1	0	0	0	0	0	0	0	2	2	1	0	0	2	6	0	1	1	5	1	4	2	4	0	0	0	0	0	1	0	0	0	0	0	0	0	0	0	0
OcIN23r2Chr00c001g0455321	0	0	0	0	0	0	0	0	0	0	0	1	0	1	0	0	0	0	4	3	2	0	0	0	1	3	2	0	0	0	0	3	1	0	0	0	0	0	1	0	0	0	0	0	0	0	0	0	0
OcIN23r2Chr00c001g0455331	213	531	542	653	699	519	345	373	450	479	494	253	686	604	639	471	483	433	618	557	516	603	825	576	778	567	611	620	835	902	855	812	759	1191	983	1218	713	656	731	836	954	816	698	1842	768	773	633	849	243
OcIN23r2Chr00c001g0455341	8	22	24	37	32	50	32	30	25	24	37	13	232	205	219	24	31	26	38	38	23	56	80	38	39	25	40	40	32	46	171	151	123	51	43	45	24	36	52	895	1009	887	90	290	119	33	31	35	1
OcIN23r2Chr00c001g0455351	0	0	0	0	2	0	0	0	0	0	0	0	0	0	0	0	0	0	5	6	4	1	0	0	19	11	17	0	5	0	510	507	519	8	7	6	2	1	0	677	784	613	2	15	2	0	0	0	0
OcIN23r2Chr00c001g0455361	762	2009	2087	2095	2424	1797	1389	1336	1418	1275	1323	745	1565	1462	1247	552	534	508	599	511	521	1501	1876	1322	1014	738	890	2064	2528	3002	653	709	618	2347	2057	2041	2691	2573	3121	1985	2365	2041	1423	3449	1442	3493	2656	3768	128
OcIN23r2Chr00c001g0455371	0	0	0	0	0	0	0	0	0	0	0	0	0	0	0	0	0	0	0	0	0	0	0	0	0	0	0	0	0	0	0	0	0	0	0	0	0	0	0	0	0	0	0	0	0	0	0	0	0
OcIN23r2Chr00c001g0455381	0	0	0	0	0	0	0	0	0	0	0	0	0	0	0	0	0	0	0	0	0	0	0	0	0	0	0	0	0	0	0	0	0	0	0	0	0	0	0	0	0	0	0	0	0	0	0	0	0
OcIN23r2Chr00c001g0455391	186	471	466	439	553	430	311	330	407	384	385	199	225	287	239	673	597	637	309	275	243	1211	1384	842	1085	751	765	781	971	1098	876	944	853	1322	1105	1258	537	503	699	339	342	308	683	1636	809	800	631	855	7
OcIN23r2Chr00c001g0455401	0	0	0	0	0	0	0	0	0	0	0	0	0	0	0	0	0	0	0	0	0	0	0	0	0	0	0	0	1	0	3	2	1	0	0	0	0	0	0	0	0	0	0	0	0	0	0	0	0
OcIN23r2Chr00c001g0455411	0	0	0	0	0	0	0	0	0	0	0	0	0	0	0	0	0	0	0	0	0	0	0	0	0	0	0	0	0	0	0	0	0	0	0	0	0	0	0	0	0	0	0	0	0	0	0	0	0
OcIN23r2Chr00c001g0455421	0	0	0	0	0	0	0	0	0	0	0	0	0	0	0	0	0	0	0	0	0	0	0	0	0	0	0	0	0	0	0	0	0	0	0	0	0	0	0	0	0	0	0	0	0	0	0	0	0
OcIN23r2Chr00c001g0455431	0	0	0	0	0	0	0	0	0	0	0	0	0	0	0	0	0	0	0	0	0	0	0	0	0	0	0	0	0	0	0	0	0	0	0	0	0	0	0	0	0	0	0	0	0	0	0	0	0
OcIN23r2Chr00c001g0455441	0	0	0	0	0	0	0	0	0	0	0	0	0	0	0	0	0	0	0	0	0	0	0	0	0	0	0	0	0	0	0	0	0	0	0	0	0	0	0	0	0	0	0	0	0	0	0	0	0
OcIN23r2Chr00c001g0455451	0	0	0	0	0	0	0	0	0	0	0	0	0	0	0	0	0	0	0	0	0	0	0	0	0	0	0	0	0	0	0	0	0	0	0	0	0	0	0	0	0	0	0	0	0	0	0	0	0
OcIN23r2Chr00c001g0455461	0	0	0	0	0	0	0	0	0	0	0	0	0	0	0	0	0	0	0	0	0	0	0	0	0	0	0	0	0	0	0	0	0	0	0	0	0	0	0	0	0	0	0	0	0	0	0	0	0
OcIN23r2Chr00c001g0455471	0	0	0	0	0	0	0	0	0	0	0	0	0	0	0	0	0	0	0	0	0	0	0	0	0	0	0	0	0	0	0	0	0	0	0	0	0	0	0	0	0	0	0	0	0	0	0	0	0
OcIN23r2Chr00c001g0455481	427	1030	954	1066	1219	809	506	558	552	854	858	471	651	577	612	504	520	482	887	766	833	794	1080	732	1314	867	1019	648	1032	1078	481	561	477	785	670	704	668	600	761	715	843	660	736	1831	782	638	476	642	592
OcIN23r2Chr00c001g0455491	0	0	0	0	0	0	0	0	0	0	0	0	0	0	0	0	0	0	0	0	0	0	0	0	3	0	0	0	0	0	0	0	0	0	0	0	0	0	0	0	0	0	0	0	0	0	0	0	0
OcIN23r2Chr00c001g0455501	74	215	187	303	303	232	111	109	166	395	416	183	213	218	229	287	274	313	294	290	225	595	784	434	1046	694	780	291	475	419	213	228	199	441	375	440	431	357	447	148	193	194	330	836	360	182	158	275	65
OcIN23r2Chr00c001g0455511	0	0	0	0	0	0	0	0	0	0	0	0	1	0	0	0	0	0	3	0	0	0	1	0	0	1	3	0	0	1	1	5	4	1	5	1	0	0	0	1	1	2	0	9	5	0	0	0	0
OcIN23r2Chr00c001g0455521	268	633	696	912	1270	633	637	608	663	693	808	459	777	772	729	2571	2323	2446	630	477	525	3114	3511	2609	2239	1776	1424	2204	2152	2524	2074	2257	1952	11203	9723	8482	3157	2924	3641	609	840	595	4949	12018	5382	4144	4323	4766	1004
OcIN23r2Chr00c001g0455531	0	0	0	0	0	0	0	0	0	0	0	0	0	0	0	0	0	0	0	0	0	0	0	0	0	2	0	0	0	0	0	0	0	0	1	0	0	1	0	0	0	0	0	0	0	0	0	0	0
OcIN23r2Chr00c001g0455541	0	0	0	0	0	0	0	0	0	0	0	0	0	0	0	0	0	0	0	0	0	0	0	0	0	0	0	0	0	0	0	0	0	0	0	0	0	0	0	0	0	0	0	0	0	0	0	0	0
OcIN23r2Chr00c001g0455551	0	0	0	0	0	0	0	0	0	0	0	0	0	0	0	0	0	0	0	0	0	1	0	0	0	0	0	0	0	0	0	0	0	0	0	0	0	0	0	0	0	0	0	0	0	0	0	0	0
OcIN23r2Chr00c001g0455561	109	239	182	234	303	192	111	125	174	308	316	160	243	177	233	238	280	264	258	231	202	298	432	269	599	383	434	264	409	415	233	210	173	269	223	307	301	272	359	257	292	249	259	603	293	207	175	244	130
OcIN23r2Chr00c001g0455571	789	2078	1834	2213	2561	1668	984	1027	1142	2355	2495	1250	1668	1424	1583	4050	4331	4033	2126	2041	1764	1970	2649	1699	5758	3796	4314	2503	3839	4011	3656	3734	3263	9426	7736	9243	2520	2332	2841	1599	1731	1469	2222	5472	2628	2474	1902	2634	441
OcIN23r2Chr00c001g0455581	0	0	1	0	0	0	0	0	0	0	0	0	0	0	2	0	0	0	0	1	0	2	2	0	0	0	1	1	0	2	8	6	13	1	1	8	0	1	2	1	0	0	4	2	1	0	0	0	0
OcIN23r2Chr00c001g0455591	72	246	221	272	287	197	141	132	180	212	222	122	151	140	121	120	136	114	140	161	117	235	296	182	331	205	236	191	269	291	110	112	81	168	125	148	190	144	187	98	125	98	160	363	190	155	145	176	170
OcIN23r2Chr00c001g0455601	39	152	105	142	151	119	83	80	75	114	118	64	114	89	103	99	98	92	100	77	79	113	158	109	194	95	127	92	140	161	102	92	80	110	99	79	116	112	158	86	117	111	139	270	122	92	83	100	141
OcIN23r2Chr00c001g0455611	0	0	0	0	7	0	0	0	0	0	0	0	0	0	1	1	0	0	0	1	0	0	0	0	0	0	0	0	1	0	0	0	0	0	0	0	0	0	0	0	0	0	0	0	0	0	0	0	0
OcIN23r2Chr00c001g0455621	974	2560	2323	2753	3075	2178	1373	1413	1628	2096	1994	1083	1785	1544	1720	1006	1176	1017	2279	2106	1921	2151	2811	1861	3066	2041	2158	1647	2266	2525	754	712	684	856	698	850	1434	1226	1634	1439	1658	1416	1055	2746	1240	1246	948	1329	853
OcIN23r2Chr00c001g0455631	116	232	211	273	250	201	124	130	122	218	215	110	171	171	158	63	81	77	280	240	182	138	189	139	289	216	226	76	109	102	59	87	48	67	47	77	126	119	130	198	267	207	84	139	57	61	44	53	260
OcIN23r2Chr00c001g0455641	331	794	804	682	841	613	304	340	421	204	213	129	418	412	383	39	29	24	1003	901	934	227	257	151	709	404	516	85	133	125	56	39	50	7	0	5	40	23	52	244	271	258	0	21	6	48	25	53	7
OcIN23r2Chr00c001g0455651	106	198	169	150	216	141	94	107	120	72	66	40	107	98	83	18	27	18	244	211	211	45	65	40	148	96	110	25	55	41	8	20	22	5	4	1	16	15	25	71	59	42	6	10	0	19	18	22	11
OcIN23r2Chr00c001g0455661	0	0	0	0	0	0	0	0	0	0	0	0	0	0	0	0	0	0	0	0	0	0	0	0	0	0	0	0	0	0	0	0	0	0	0	1	0	0	0	0	0	0	0	0	0	0	0	0	0
OcIN23r2Chr00c001g0455671	32	74	63	86	87	76	42	42	44	68	68	46	79	62	57	51	50	63	69	63	64	92	94	56	102	42	64	56	50	76	108	112	93	106	65	73	47	53	80	89	94	83	48	127	61	48	30	50	48
OcIN23r2Chr00c001g0455681	300	782	851	976	1063	737	423	499	556	761	745	401	1297	1166	1175	475	468	415	1560	1484	1270	651	867	531	1166	794	930	637	889	1015	518	531	486	690	616	698	673	523	649	727	816	755	917	2281	1051	632	500	628	0
OcIN23r2Chr00c001g0455691	100	260	327	322	375	253	180	237	212	232	257	153	268	266	206	142	112	142	298	300	332	184	241	89	312	230	233	200	283	344	113	121	151	110	124	102	154	118	164	143	186	144	198	489	218	162	120	166	1
OcIN23r2Chr00c001g0455701	149	433	380	468	596	441	287	309	303	508	574	271	507	429	504	330	301	330	534	514	436	455	561	337	747	513	576	457	570	652	243	241	210	379	336	307	373	367	407	280	440	333	393	846	474	246	209	373	114
OcIN23r2Chr00c001g0455711	330	895	721	721	908	599	298	326	331	451	435	277	992	884	957	192	205	210	426	369	349	1066	1374	821	480	347	361	606	837	863	2127	2017	1945	3988	3361	3684	1496	1342	1608	1472	1758	1380	1452	3542	1551	1298	1040	1294	64
OcIN23r2Chr00c001g0455721	0	0	0	0	0	0	0	0	0	0	0	0	0	0	0	0	0	0	0	0	0	0	0	0	0	0	0	0	0	0	0	0	0	0	0	0	0	0	0	0	0	0	0	0	0	0	0	0	0
OcIN23r2Chr00c001g0455731	0	0	0	0	0	0	0	0	0	0	0	0	0	0	0	0	0	0	0	0	0	0	0	0	0	0	0	0	0	0	0	0	0	0	0	0	0	0	0	0	0	0	0	0	0	0	0	0	0
OcIN23r2Chr00c001g0455741	3	4	6	22	18	14	2	2	4	12	12	4	77	75	81	20	19	38	22	22	17	92	126	90	60	50	47	104	151	150	3812	3899	3696	428	420	433	125	151	161	2042	2305	2022	226	544	258	138	137	179	3
OcIN23r2Chr00c001g0455751	3	1	0	6	11	9	124	114	132	6	7	4	706	557	594	1	4	1	948	794	687	360	465	307	450	293	308	4	10	11	7	19	8	1	0	0	10	1	8	424	446	377	2	4	7	10	3	14	0
OcIN23r2Chr00c001g0455761	114	293	247	431	504	366	303	297	335	390	393	200	692	612	567	334	394	377	653	516	551	647	857	556	914	606	675	503	771	844	620	616	461	1243	1032	1230	651	522	761	550	634	497	887	2091	1142	693	576	714	51
OcIN23r2Chr00c001g0455771	61	181	135	214	218	172	91	91	93	126	113	50	1469	1452	1396	101	67	87	301	289	306	375	455	304	174	112	132	106	189	209	708	699	656	261	199	238	54	74	79	726	881	715	1091	2624	1258	100	96	93	0
OcIN23r2Chr00c001g0455781	1087	2712	2595	2788	3229	2293	1349	1566	1616	1810	1782	917	2009	1843	2000	1707	1760	1713	2643	2326	2139	1890	2483	1578	3070	2200	2406	1624	2265	2469	1588	1620	1549	2310	1903	2316	1456	1261	1579	1856	2098	1824	1856	4746	2127	1697	1253	1712	771
OcIN23r2Chr00c001g0455791	0	0	0	0	0	0	0	0	0	0	0	0	0	0	0	0	0	0	0	0	0	0	0	0	0	0	0	0	0	0	0	0	0	0	0	0	0	0	0	0	0	0	0	0	0	0	0	0	0
OcIN23r2Chr00c001g0455801	139	259	264	357	394	270	219	225	244	281	304	154	432	424	475	184	177	220	685	641	644	486	588	361	583	392	423	301	414	493	9909	10003	8981	1689	1379	1627	258	247	306	4080	5131	4090	1702	3993	1816	403	274	422	1748
OcIN23r2Chr00c001g0455811	1382	3200	3030	3138	3798	2582	1466	1584	1621	1598	1630	915	1352	1245	1138	615	652	592	1846	1663	1467	1512	1871	986	2054	1528	1571	1088	1540	1574	895	935	865	1320	1116	1242	1120	971	1264	1568	1885	1507	1041	2748	1281	947	721	1061	1903
OcIN23r2Chr00c001g0455821	256	580	579	513	641	499	307	324	343	584	496	325	283	304	325	662	658	636	387	388	325	597	711	495	943	606	742	419	608	678	632	667	553	693	600	684	385	323	444	390	461	388	391	954	430	367	307	453	180
OcIN23r2Chr00c001g0455831	0	0	0	0	0	0	0	0	0	0	0	0	0	0	0	0	0	0	0	0	0	0	0	0	0	0	0	0	0	0	0	0	0	0	0	0	0	0	0	0	0	0	0	0	0	0	0	0	0
OcIN23r2Chr00c001g0455841	0	0	0	0	0	0	0	0	0	0	0	0	0	0	0	0	0	0	0	0	0	0	0	0	0	0	0	0	0	0	0	0	0	0	0	0	0	0	0	0	0	0	0	0	0	0	0	0	0
OcIN23r2Chr00c001g0455851	1	1	1	4	5	2	6	2	0	4	8	2	21	14	11	13	16	13	11	12	3	16	5	5	8	6	7	7	12	12	127	119	109	10	3	8	5	6	18	128	128	116	27	62	24	8	11	21	0
OcIN23r2Chr00c001g0455861	309	796	673	689	1002	653	400	449	496	534	598	308	612	509	467	504	452	438	642	598	553	572	752	441	948	680	732	476	742	767	317	319	284	509	480	481	434	426	493	441	519	435	475	1212	603	375	342	488	128
OcIN23r2Chr00c001g0455871	0	0	0	0	0	0	0	0	0	0	0	0	0	0	0	0	0	0	0	0	0	0	0	0	0	0	0	0	0	0	0	0	0	0	0	0	0	0	0	0	0	0	0	0	0	0	0	0	0
OcIN23r2Chr00c001g0455881	132	276	232	240	263	196	118	123	120	277	269	145	118	94	92	166	156	125	169	152	118	191	219	158	415	259	324	147	218	198	85	77	67	172	112	149	123	85	110	63	104	80	112	291	110	129	91	137	357
OcIN23r2Chr00c001g0455891	0	0	1	0	0	1	0	0	0	0	0	0	2	1	0	0	0	0	0	1	0	1	0	0	1	0	0	2	1	0	4	2	0	0	0	0	0	0	1	1	0	0	0	2	0	0	0	0	1
OcIN23r2Chr00c001g0455901	392	969	973	1055	1311	786	767	832	856	694	698	408	796	730	742	539	551	555	930	777	699	1029	1305	681	1258	906	904	742	980	1066	568	570	530	935	844	893	690	662	773	741	842	656	714	1643	642	571	476	648	242
OcIN23r2Chr00c001g0455911	25	49	53	83	73	37	15	35	26	82	56	29	19	19	7	31	48	42	13	17	18	34	43	33	63	54	53	41	57	47	14	22	9	30	26	24	22	18	21	12	20	18	18	65	35	29	18	33	16
OcIN23r2Chr00c001g0455921	92	201	170	218	228	178	104	83	105	245	252	140	160	141	127	187	194	190	136	134	135	181	249	142	268	161	158	139	227	235	148	96	122	196	144	188	157	150	169	167	211	163	147	373	153	160	119	216	54
OcIN23r2Chr00c001g0455931	13	37	35	17	24	15	7	3	12	11	8	13	6	2	6	6	17	9	7	6	7	27	22	28	8	7	5	12	17	30	1539	1508	1393	51	37	47	18	17	10	753	860	767	25	97	48	16	11	13	8
OcIN23r2Chr00c001g0455941	932	2159	2111	2482	2888	2144	1565	1687	1767	2626	2694	1448	2077	2005	1881	2613	2529	2620	2122	1979	1837	2824	3466	2179	3953	2760	2866	2187	2910	3246	1774	1831	1605	3233	2896	3192	2004	1776	2149	1603	1699	1567	2156	5173	2271	2097	1640	2184	544
OcIN23r2Chr00c001g0455951	0	0	0	0	0	0	0	0	0	0	0	0	0	0	0	0	0	0	0	0	0	0	0	0	0	0	0	0	0	0	0	0	0	0	0	0	0	0	0	0	0	0	0	0	0	0	0	0	0
OcIN23r2Chr00c001g0455961	0	0	0	0	0	0	0	0	0	0	0	0	0	0	0	0	0	0	0	0	0	0	0	0	0	0	0	0	0	0	0	0	0	0	0	0	0	0	0	0	0	0	0	0	0	0	0	0	0
OcIN23r2Chr00c001g0455971	0	0	0	0	0	0	0	0	0	0	0	0	0	0	0	0	0	0	0	0	0	0	0	0	0	0	0	0	0	0	0	0	0	0	0	0	0	0	0	0	0	0	0	0	0	0	0	0	0
OcIN23r2Chr00c001g0455981	0	0	0	0	0	0	0	0	0	0	0	0	0	0	0	0	0	0	0	0	0	0	0	0	0	0	0	0	0	0	0	0	0	0	0	0	0	0	0	0	0	0	0	0	0	0	0	0	0
OcIN23r2Chr00c001g0455991	3	9	5	11	7	3	5	2	5	6	2	5	8	1	14	3	4	9	14	12	5	6	11	7	19	11	25	12	10	18	2	11	1	7	1	11	10	3	7	5	3	4	5	9	3	4	0	3	2
OcIN23r2Chr00c001g0456001	3	8	8	5	8	1	1	1	2	2	1	3	2	10	2	2	9	7	2	4	1	4	2	6	0	1	0	2	2	8	8	9	2	10	13	8	6	7	9	1	7	9	2	14	18	6	4	4	3
OcIN23r2Chr00c001g0456011	545	1317	1218	1374	1613	1195	791	814	862	1175	1232	712	1050	827	969	1066	1168	1051	1167	1069	1030	1539	1971	1237	2047	1409	1573	1003	1427	1476	864	921	772	1289	1089	1369	1048	853	1122	860	999	849	1095	2755	1261	1028	857	1110	459
OcIN23r2Chr00c001g0456021	0	0	0	0	0	0	0	0	0	0	0	0	0	0	0	0	0	0	0	0	0	0	2	0	0	0	0	0	0	1	0	0	0	0	0	0	0	0	0	0	0	0	1	1	1	0	0	1	0
OcIN23r2Chr00c001g0456031	0	0	0	0	1	0	0	0	0	0	0	1	0	0	0	0	0	0	0	0	0	0	0	0	0	0	1	0	1	0	0	0	0	0	0	0	0	0	1	0	0	0	0	0	0	0	0	0	0
OcIN23r2Chr00c001g0456041	0	0	0	0	0	0	0	1	0	0	0	0	0	0	0	0	0	0	0	0	0	0	1	0	0	0	0	0	0	0	0	0	0	0	0	0	0	0	0	0	0	0	0	0	0	0	0	0	0
OcIN23r2Chr00c001g0456051	46	88	118	149	143	100	42	48	69	175	232	109	92	82	90	180	139	119	109	93	61	116	183	106	337	219	217	99	165	159	104	113	104	177	114	140	99	99	136	84	103	55	107	241	127	86	75	96	104
OcIN23r2Chr00c001g0456061	31	54	56	53	66	64	24	21	31	31	28	14	46	45	43	29	19	21	68	45	25	21	22	20	23	20	27	35	45	45	16	26	15	27	19	24	49	43	78	38	36	39	47	91	47	68	52	59	2
OcIN23r2Chr00c001g0456071	0	0	0	0	3	3	2	2	0	2	2	0	2	0	1	1	4	0	1	1	2	2	0	1	1	0	2	8	10	8	0	3	0	6	2	3	3	1	3	1	1	0	4	8	4	1	1	2	6
OcIN23r2Chr00c001g0456081	0	0	0	0	0	0	0	0	0	1	0	0	0	0	0	0	0	0	0	0	0	0	0	0	0	0	1	0	0	1	0	0	0	2	0	0	4	4	0	0	0	0	0	0	0	0	0	0	0
OcIN23r2Chr00c001g0456091	18	24	31	219	248	168	78	64	68	324	322	163	98	112	88	1722	1769	1788	232	152	158	133	233	104	477	326	316	1365	1992	2160	144	124	132	791	687	765	941	793	995	152	176	119	519	1289	638	1389	1076	1523	5
OcIN23r2Chr00c001g0456101	3284	8273	7960	15914	18582	12371	9341	10150	11103	13210	14186	7203	7530	6662	7140	21928	22452	21608	6366	5778	5344	17507	21810	13338	14116	9796	11025	27394	39675	42749	5742	6282	5425	35862	29790	34241	53120	45559	56254	4867	5514	4487	11352	28656	13252	37984	30295	41154	43
OcIN23r2Chr00c001g0456111	4	0	0	2	4	2	5	4	8	1	10	7	2	3	3	7	5	10	3	3	1	5	12	5	11	5	5	16	14	40	965	991	882	30	36	40	14	16	15	455	529	429	27	56	7	6	16	12	1
OcIN23r2Chr00c001g0456121	203	419	389	471	493	373	204	212	235	491	530	278	341	276	324	302	314	286	404	405	304	535	686	420	847	580	651	383	621	634	254	284	216	432	343	437	383	346	445	350	350	314	390	1074	507	309	233	289	270
OcIN23r2Chr00c001g0456131	0	0	0	0	0	0	0	0	0	0	0	0	0	0	0	0	0	0	0	0	0	0	0	0	0	0	0	0	0	0	0	1	0	0	0	0	0	0	0	0	0	1	0	0	0	0	0	0	0
OcIN23r2Chr00c001g0456141	5	0	2	3	4	2	1	0	0	4	3	3	1	0	2	1	0	0	4	2	2	2	2	0	0	2	1	5	5	7	2	2	1	3	4	2	0	1	1	1	1	1	0	5	2	0	4	0	1
OcIN23r2Chr00c001g0456151	0	0	0	0	0	0	0	0	0	4	0	0	0	0	2	0	0	0	0	0	1	0	0	0	0	0	0	0	0	0	1	2	0	0	1	0	0	0	0	0	2	0	0	0	0	0	0	0	0
OcIN23r2Chr00c001g0456161	0	0	0	0	0	0	0	0	0	0	0	0	0	0	0	0	0	0	0	0	0	0	0	0	0	1	0	0	0	0	0	0	1	0	0	0	0	0	2	0	0	0	0	0	0	0	0	0	0
OcIN23r2Chr00c001g0456171	142	428	339	410	452	288	233	267	268	311	337	174	307	222	257	271	244	205	329	307	293	393	438	319	452	311	343	275	358	388	228	238	231	181	172	181	251	239	283	268	310	260	253	504	220	221	155	256	205
OcIN23r2Chr00c001g0456181	8	8	8	8	22	8	10	11	10	22	22	17	6	19	18	12	16	16	20	7	0	31	44	23	31	25	22	22	31	36	28	17	14	31	31	40	21	22	21	27	26	16	40	65	34	11	18	11	5
OcIN23r2Chr00c001g0456191	0	0	0	0	0	0	0	0	0	0	0	0	0	0	0	0	0	0	0	0	0	0	0	0	0	0	0	0	0	0	0	0	0	0	0	0	0	0	0	0	0	0	0	0	0	0	0	0	0
OcIN23r2Chr00c001g0456201	0	0	1	0	0	0	0	0	0	0	0	0	0	0	0	0	0	0	0	0	0	0	0	0	0	0	0	0	0	0	0	0	0	0	0	0	0	0	0	0	0	0	0	0	0	0	0	0	0
OcIN23r2Chr00c001g0456211	0	0	0	0	0	0	0	0	0	0	0	0	0	0	0	0	0	0	0	0	0	0	0	0	0	0	0	0	0	0	0	0	0	0	0	0	0	0	0	0	0	0	0	0	0	0	0	0	0
OcIN23r2Chr00c001g0456221	0	0	0	0	0	0	0	0	0	0	0	0	0	0	0	0	0	0	0	0	0	0	0	0	0	0	0	0	0	0	0	0	0	0	0	0	0	0	0	0	0	0	0	0	0	0	0	0	0
OcIN23r2Chr00c001g0456231	0	0	0	0	0	0	0	0	0	0	0	0	0	0	0	0	0	0	0	0	0	0	0	0	0	0	0	0	0	0	0	0	0	0	0	0	0	0	0	0	0	0	0	0	0	0	0	0	0
OcIN23r2Chr00c001g0456241	0	0	0	0	0	0	0	0	0	0	0	0	0	0	0	0	0	0	0	0	0	0	0	0	0	0	0	0	0	0	0	0	0	0	0	0	0	0	0	0	0	0	0	0	0	0	0	0	0
OcIN23r2Chr00c001g0456251	0	0	0	0	0	0	0	0	0	0	0	0	0	0	0	0	0	0	0	0	0	0	0	0	0	0	0	0	0	0	0	0	0	0	0	0	0	0	0	0	0	0	0	0	0	0	0	0	0
OcIN23r2Chr00c001g0456261	0	0	0	0	0	0	0	0	0	0	0	0	0	0	0	0	0	0	0	0	0	0	0	0	0	0	0	0	0	0	0	0	0	0	0	0	0	0	0	0	0	0	0	0	0	0	0	0	0
OcIN23r2Chr00c001g0456271	0	0	0	0	0	0	0	0	0	0	0	0	0	0	0	0	0	0	0	0	0	0	0	0	0	0	0	0	0	0	0	0	0	0	0	0	0	0	0	0	0	0	0	0	0	0	0	0	0
OcIN23r2Chr00c001g0456281	0	0	0	0	0	0	0	0	0	0	0	0	0	0	0	0	0	0	0	0	0	0	0	0	0	0	0	0	0	0	0	0	0	0	0	0	0	0	0	0	0	0	0	0	0	0	0	0	0
OcIN23r2Chr00c001g0456291	12	11	17	21	20	0	0	0	0	0	0	0	0	0	0	0	2	0	0	0	0	1	2	0	1	1	0	2	0	0	2838	2866	2491	37	38	55	7	4	2	50	99	51	6	28	6	0	0	0	14408
OcIN23r2Chr00c001g0456301	0	0	0	0	0	0	0	0	0	0	0	0	0	0	0	0	0	0	0	0	0	0	0	0	0	0	0	0	0	0	0	0	0	0	0	0	0	0	0	0	0	0	0	0	0	0	0	0	0
OcIN23r2Chr00c001g0456311	162	357	370	402	414	322	196	237	254	260	260	140	231	256	249	144	147	126	299	340	310	267	364	201	358	267	313	215	333	322	170	161	175	149	98	127	176	162	181	182	222	212	140	333	177	187	128	165	91
OcIN23r2Chr00c001g0456321	26	87	85	97	117	93	66	87	78	90	87	54	123	110	138	81	77	76	150	144	121	162	181	116	178	103	121	97	160	144	116	85	101	97	90	90	93	90	100	170	140	141	88	295	125	100	93	106	105
OcIN23r2Chr00c001g0456331	0	0	0	0	0	0	0	0	0	0	0	0	0	0	0	0	0	0	0	0	0	0	0	0	0	0	0	0	0	0	0	0	0	0	0	0	0	0	0	0	0	0	0	0	0	0	0	0	0
OcIN23r2Chr00c001g0456341	0	0	0	0	0	0	0	0	0	0	0	0	0	0	0	0	0	0	0	0	0	0	0	0	0	0	0	0	0	0	0	0	0	0	0	0	0	0	0	0	0	0	0	0	0	0	0	0	0
OcIN23r2Chr00c001g0456351	210	569	535	643	741	513	309	340	359	680	682	386	519	498	497	617	702	630	549	540	520	936	1315	872	1383	880	1102	743	1011	1073	662	613	599	1203	936	1175	727	679	865	524	637	506	720	2054	862	678	529	688	286
OcIN23r2Chr00c001g0456361	0	0	0	0	0	0	0	0	0	0	0	0	0	5	0	0	0	0	0	0	0	0	0	0	0	0	0	0	0	0	0	1	0	1	0	0	0	0	0	0	0	0	0	0	0	0	0	0	0
OcIN23r2Chr00c001g0456371	136	353	333	342	467	275	169	184	213	197	208	97	178	172	172	88	123	97	169	188	139	212	250	165	267	185	213	162	241	252	173	178	130	198	167	235	176	162	209	263	286	225	171	408	202	275	155	230	249
OcIN23r2Chr00c001g0456381	867	2156	1899	2069	2493	1870	1204	1246	1387	1814	1809	1027	1736	1683	1739	1583	1429	1451	2020	1943	1713	2259	2793	1844	3013	1964	2027	1770	2366	2443	1754	1622	1487	2983	2581	2983	2108	1790	2195	1597	1825	1511	2105	4861	2265	1874	1553	2119	721
OcIN23r2Chr00c001g0456391	0	1	0	0	0	0	0	0	0	0	4	0	0	0	0	3	6	2	0	0	0	0	0	0	1	0	0	0	0	0	1877	1855	1730	35	24	36	7	4	8	1238	1400	1254	31	123	46	1	1	0	0
OcIN23r2Chr00c001g0456401	0	0	0	0	0	0	0	0	0	0	0	1	0	0	0	0	0	0	0	0	0	0	0	0	0	0	0	0	0	0	334	385	286	3	7	5	1	0	0	584	680	493	8	8	2	1	0	0	0
OcIN23r2Chr00c001g0456411	0	0	0	0	0	0	0	0	0	0	0	0	0	0	0	0	0	0	0	0	0	0	0	0	0	0	0	0	0	0	0	0	0	0	0	0	0	0	0	0	0	0	0	0	0	0	0	0	0
OcIN23r2Chr00c001g0456421	0	0	0	0	0	0	0	0	0	0	0	0	0	0	0	0	0	0	0	0	0	0	0	0	0	0	0	0	0	0	0	0	0	0	0	0	0	0	0	0	0	0	0	0	0	0	0	0	0
OcIN23r2Chr00c001g0456431	0	0	0	0	0	0	0	0	0	0	0	0	0	0	0	0	0	0	0	0	0	0	0	0	0	0	0	0	0	0	0	0	0	0	0	0	0	0	0	0	0	0	0	0	0	0	0	0	0
OcIN23r2Chr00c001g0456441	131	339	314	318	326	234	159	165	157	205	186	110	165	183	178	73	79	72	351	287	275	183	247	195	350	243	271	138	195	214	313	367	305	109	97	108	76	87	90	385	362	310	72	171	95	69	64	90	70
OcIN23r2Chr00c001g0456451	0	0	0	4	0	1	0	1	0	0	0	0	2	2	2	0	4	0	0	0	1	0	3	0	3	1	1	0	0	0	3	1	3	3	0	0	0	0	0	5	5	0	5	6	1	1	0	0	0
OcIN23r2Chr00c001g0456461	91	183	185	200	267	202	151	158	172	202	179	125	146	132	177	146	119	111	194	209	132	252	346	181	336	234	232	235	236	273	96	126	101	242	211	187	182	172	232	137	160	126	182	439	168	148	115	151	56
OcIN23r2Chr00c001g0456471	55	169	168	169	234	137	117	127	112	148	161	77	193	178	118	143	140	125	217	136	131	218	248	146	254	164	179	157	193	224	139	170	139	268	182	199	208	163	206	144	182	128	163	426	172	113	84	120	18
OcIN23r2Chr00c001g0456481	0	0	0	0	0	0	0	0	0	0	0	0	0	1	0	0	0	0	0	1	0	0	0	0	0	0	0	0	0	1	0	0	0	0	2	0	0	0	0	0	0	0	0	0	0	0	0	0	0
OcIN23r2Chr00c001g0456491	0	0	0	0	0	0	1	0	0	0	0	0	0	0	0	0	0	0	0	0	0	0	0	0	0	0	0	0	0	0	0	0	0	0	0	0	0	0	0	1	0	0	0	2	4	0	0	0	0
OcIN23r2Chr00c001g0456501	3	5	5	8	6	6	2	3	2	7	11	3	3	3	2	2	7	3	2	6	3	3	5	4	6	4	3	6	5	5	2	6	7	9	9	11	1	4	4	3	10	2	12	14	2	2	0	0	5
OcIN23r2Chr00c001g0456511	0	0	0	0	0	0	0	0	0	0	0	0	0	0	0	0	0	0	0	0	0	0	0	0	0	0	0	0	0	0	0	0	0	0	0	0	0	0	0	0	0	0	0	0	0	0	0	0	0
OcIN23r2Chr00c001g0456521	579	1324	1285	1594	1710	1316	1010	1099	1116	1278	1230	705	1581	1228	1391	1272	1206	1235	1553	1687	1446	2158	2881	1828	2672	1813	2103	1510	2082	2214	1456	1582	1304	3096	2558	2856	1739	1450	1785	1327	1420	1236	1817	4293	2005	1644	1212	1822	151
OcIN23r2Chr00c001g0456531	0	0	0	0	0	0	0	0	0	0	0	0	0	0	0	0	0	0	0	0	0	0	0	0	0	0	0	0	0	0	0	0	0	0	0	0	0	0	0	0	0	0	0	0	0	0	0	0	0
OcIN23r2Chr00c001g0456541	0	0	0	0	0	0	0	0	0	0	0	0	0	0	0	0	0	0	0	0	0	0	0	0	0	0	0	0	0	0	0	0	0	0	0	0	0	0	0	0	0	0	0	0	0	0	0	0	0
OcIN23r2Chr00c001g0456551	0	0	0	2	1	0	0	0	0	5	5	1	0	0	0	36	43	35	0	8	3	32	36	16	10	8	5	0	0	1	0	2	1	81	74	70	13	14	15	0	0	0	0	6	2	23	20	13	10
OcIN23r2Chr00c001g0456561	0	0	0	1	1	0	0	0	0	0	4	0	0	0	0	48	74	54	6	6	3	16	42	32	11	9	12	0	1	3	11	1	5	124	127	106	6	4	14	1	1	0	6	5	2	35	28	37	12
OcIN23r2Chr00c001g0456571	0	0	0	0	0	0	0	0	0	0	0	0	0	0	0	0	0	0	0	0	0	0	0	0	0	0	0	0	0	0	0	0	0	0	0	0	0	0	0	0	0	0	0	0	0	0	0	0	0
OcIN23r2Chr00c001g0456581	0	0	0	0	0	0	0	0	0	0	0	0	0	0	0	0	0	0	0	0	0	0	0	0	0	0	0	0	0	0	0	0	0	0	0	0	0	0	0	0	0	0	0	0	0	0	0	0	0
OcIN23r2Chr00c001g0456591	0	0	0	0	0	0	0	0	0	0	0	0	0	0	0	0	0	0	0	0	0	0	0	0	0	0	0	0	0	0	0	0	0	0	0	0	0	0	0	0	0	0	0	0	0	0	0	0	0
OcIN23r2Chr00c001g0456601	0	0	0	0	0	0	0	0	0	0	0	0	0	0	0	0	0	0	0	0	0	0	0	0	0	0	0	0	0	0	0	0	0	0	0	0	0	0	0	0	0	0	0	0	0	0	0	0	0
OcIN23r2Chr00c001g0456611	0	0	0	0	0	0	0	0	0	0	0	0	0	0	0	0	0	0	0	0	0	0	0	0	0	0	0	0	0	0	0	0	0	0	0	0	0	0	0	0	0	0	0	0	0	0	0	0	0
OcIN23r2Chr00c001g0456621	141	360	369	415	506	317	174	193	213	254	237	136	242	160	204	94	129	91	352	354	316	226	288	227	336	199	247	176	289	358	125	150	100	115	65	84	170	145	204	251	250	239	110	318	127	118	84	129	69
OcIN23r2Chr00c001g0456631	0	0	0	0	0	0	0	0	0	0	0	0	0	0	0	0	0	0	0	0	0	0	0	0	0	0	0	0	0	0	0	0	0	0	0	0	0	0	0	0	0	0	0	0	0	0	0	0	0
OcIN23r2Chr00c001g0456641	0	0	0	0	0	0	0	0	0	0	0	0	0	0	0	0	0	0	0	0	0	0	0	0	0	0	0	0	0	0	0	0	0	0	0	0	0	0	0	0	0	0	0	0	0	0	0	0	0
OcIN23r2Chr00c001g0456651	88	237	244	244	289	187	113	109	117	104	123	69	90	61	69	34	54	38	180	168	112	89	172	95	123	103	109	73	91	88	31	26	26	39	39	51	46	33	64	47	53	36	22	57	38	64	34	63	55
OcIN23r2Chr00c001g0456661	0	0	0	0	0	0	2	0	0	0	0	0	0	5	0	0	0	0	0	0	0	0	0	0	1	0	0	0	1	0	0	0	0	0	0	0	0	0	0	0	0	0	0	2	0	0	0	0	0
OcIN23r2Chr00c001g0456671	76	185	185	204	197	150	84	104	123	161	154	67	182	126	167	95	91	111	181	138	136	196	240	162	237	152	222	130	187	197	130	146	90	154	90	117	144	112	128	144	188	146	134	381	151	111	110	118	81
OcIN23r2Chr00c001g0456681	0	0	0	0	0	0	0	0	0	0	0	0	0	0	0	0	0	0	0	0	0	0	0	0	0	0	0	0	0	0	110	94	60	0	1	3	0	0	0	66	84	84	0	6	0	0	0	0	0
OcIN23r2Chr00c001g0456691	225	497	523	572	612	418	378	420	444	462	451	209	360	275	330	436	418	467	405	358	299	664	687	376	760	571	486	492	624	674	411	435	394	605	551	547	348	357	361	324	320	286	398	998	458	440	376	506	324
OcIN23r2Chr00c001g0456701	491	1226	1105	1270	1399	1026	684	701	734	742	744	465	692	686	832	613	580	556	1030	839	696	902	1141	658	1194	861	866	749	1081	1123	673	580	497	844	722	850	780	628	841	807	819	771	691	1659	822	849	639	836	492
OcIN23r2Chr00c001g0456711	272	609	603	570	599	426	344	350	461	270	295	163	1131	1028	997	67	71	61	1663	1495	1460	562	624	403	650	504	566	119	165	177	286	265	234	11	2	11	72	53	76	1108	1213	1054	11	12	15	79	56	80	1
OcIN23r2Chr00c001g0456721	0	0	0	4	3	0	3	1	1	2	1	1	0	0	1	0	0	0	0	1	0	2	0	0	6	5	7	3	2	3	0	1	4	1	4	3	3	1	0	2	3	0	2	11	0	2	0	5	0
OcIN23r2Chr00c001g0456731	0	0	0	0	0	0	0	0	0	0	0	0	0	0	0	0	0	0	0	0	0	0	0	0	0	0	0	0	0	0	0	0	0	0	0	0	0	0	0	0	0	0	0	0	0	0	0	0	0
OcIN23r2Chr00c001g0456741	0	0	0	0	0	0	0	0	0	0	0	0	0	0	0	0	0	0	0	0	0	0	0	0	0	0	0	0	0	0	0	0	0	0	0	0	0	0	0	0	0	0	0	0	0	0	0	0	0
OcIN23r2Chr00c001g0456751	0	0	0	0	0	0	0	0	0	0	0	0	0	0	0	0	0	0	0	0	0	0	0	0	0	0	0	0	0	0	0	0	0	0	0	0	0	0	0	0	0	0	0	0	0	0	0	0	0
OcIN23r2Chr00c001g0456761	0	0	0	0	0	0	0	0	0	0	1	0	4	3	1	0	0	0	1	0	0	1	1	1	7	4	6	2	1	2	1	4	4	5	0	3	0	0	0	3	2	1	4	4	6	0	0	0	2
OcIN23r2Chr00c001g0456771	0	0	0	0	0	0	0	0	0	0	0	0	0	0	0	0	0	0	0	2	1	0	0	0	0	0	0	0	0	0	0	0	0	0	0	0	0	0	0	0	0	0	0	0	0	0	0	0	0
OcIN23r2Chr00c001g0456781	137	372	338	416	441	343	244	232	229	370	391	202	341	296	283	366	350	306	338	356	312	562	742	490	698	450	559	378	586	628	587	620	618	485	358	465	391	365	425	462	533	471	443	1095	530	428	334	496	177
OcIN23r2Chr00c001g0456791	0	0	0	0	0	0	0	0	0	0	0	0	0	0	0	0	0	0	0	0	0	3	3	3	3	1	1	0	1	0	2	0	1	0	0	0	0	1	0	0	0	0	0	0	0	0	0	0	0
OcIN23r2Chr00c001g0456801	124	240	208	283	263	218	160	198	213	100	102	63	0	0	7	93	60	71	1	1	7	3	5	1	3	6	10	159	267	277	5	5	5	0	1	1	223	168	226	1	0	1	0	1	0	114	77	101	0
OcIN23r2Chr00c001g0456811	0	0	0	0	0	0	0	0	0	0	0	0	0	0	0	0	0	0	0	0	0	0	0	0	0	0	0	0	0	0	0	0	0	0	0	0	0	0	0	0	0	0	0	0	0	0	0	0	0
OcIN23r2Chr00c001g0456821	1880	4814	4480	5593	6106	4618	3381	3654	3969	3758	3942	2192	4332	3714	4005	3407	3540	3398	3870	3605	3080	5639	6922	4174	5409	3759	4008	5156	6587	7246	4820	4543	4285	6876	5808	6557	5371	4829	5778	5013	5878	4982	4155	9849	4282	5266	4138	6026	11437
OcIN23r2Chr00c001g0456831	0	0	0	1	0	0	0	0	0	0	0	0	0	0	0	0	1	0	0	0	0	0	0	0	0	0	0	0	0	0	0	0	0	1	1	0	0	0	0	0	0	0	0	0	0	0	0	0	0
OcIN23r2Chr00c001g0456841	2	4	0	0	2	1	0	1	0	1	0	0	7	1	0	0	1	1	5	0	0	0	1	0	1	3	0	1	1	0	1	4	2	5	3	3	1	1	1	3	0	2	3	5	1	1	0	1	0
OcIN23r2Chr00c001g0456851	0	0	0	0	0	0	0	0	0	0	0	0	0	0	0	0	0	0	0	0	0	0	0	0	0	0	0	0	0	0	0	0	0	0	0	0	0	0	0	0	0	0	0	0	0	0	0	0	0
OcIN23r2Chr00c001g0456861	2	0	0	5	7	3	1	2	0	2	7	2	1	9	3	8	2	8	2	8	2	3	6	3	11	5	4	6	4	6	4	7	7	14	21	20	5	6	3	5	2	2	2	22	5	2	0	4	1
OcIN23r2Chr00c001g0456871	0	0	0	0	0	0	0	0	0	0	0	0	0	0	0	0	0	0	0	0	0	0	0	0	0	0	1	0	2	0	0	4	0	0	0	0	0	0	0	0	0	0	0	0	0	0	0	0	0
OcIN23r2Chr00c001g0456881	54	165	156	241	276	185	92	119	111	252	247	150	194	187	203	205	176	215	181	180	140	306	437	233	504	351	421	230	390	405	257	251	228	317	314	352	240	195	243	222	262	222	277	677	296	164	197	194	121
OcIN23r2Chr00c001g0456891	147	300	345	396	410	349	217	224	203	456	358	208	339	282	273	299	322	287	387	320	240	430	627	387	576	419	449	384	577	586	457	383	405	391	351	397	347	279	403	379	393	330	263	785	381	278	255	319	122
OcIN23r2Chr00c001g0456901	0	0	0	0	0	0	0	0	0	0	0	0	0	0	0	0	0	0	0	0	0	0	0	0	0	0	0	0	0	0	0	0	0	0	0	0	0	0	0	0	0	0	0	0	0	0	0	0	0
OcIN23r2Chr00c001g0456911	0	0	0	0	0	0	0	0	0	0	0	0	0	0	0	0	0	0	0	0	0	0	0	0	0	0	0	0	0	0	0	0	0	0	0	0	0	0	0	0	0	0	0	0	0	0	0	0	0
OcIN23r2Chr00c001g0456921	18	96	85	91	113	71	35	41	50	102	59	28	62	59	48	79	51	66	97	53	47	70	92	80	102	84	73	60	91	96	107	97	90	82	81	94	80	44	73	76	85	58	67	159	78	67	47	91	36
OcIN23r2Chr00c001g0456931	505	1202	1150	1328	1530	1087	822	856	896	970	988	495	1451	1205	1266	741	733	790	1121	958	825	1536	1742	1073	1705	1140	1339	1237	1433	1698	1163	1126	998	1212	1003	1122	1033	902	1148	1184	1451	1320	1127	2636	1261	891	703	878	521
OcIN23r2Chr00c001g0456941	0	0	0	0	0	0	0	0	0	0	0	0	0	0	0	0	0	0	0	0	0	0	0	0	0	0	0	0	0	0	0	0	0	0	0	0	0	0	0	0	1	1	0	0	0	0	0	0	0
OcIN23r2Chr00c001g0456951	0	0	0	0	0	0	0	0	0	0	0	0	0	0	0	0	0	0	0	0	0	0	0	0	0	0	0	0	0	0	0	0	0	0	0	0	0	0	0	3	4	2	0	0	0	0	0	0	0
OcIN23r2Chr00c001g0456961	0	0	0	1	0	0	0	0	1	0	0	0	2	1	0	0	0	0	0	0	2	2	1	0	0	0	0	0	1	0	6	7	5	2	0	1	0	1	0	9	6	7	0	0	1	0	3	0	0
OcIN23r2Chr00c001g0456971	339	756	627	913	972	699	433	491	505	910	1012	493	689	559	608	498	486	416	728	665	678	704	935	539	1273	813	957	611	999	1091	674	635	634	436	352	465	534	557	640	1335	1483	1283	460	1141	579	431	387	457	362
OcIN23r2Chr00c001g0456981	0	0	0	0	1	0	0	0	0	0	0	0	0	0	0	0	0	0	0	0	0	0	0	0	0	0	0	0	0	1	0	0	0	0	0	0	0	0	0	0	0	0	0	0	0	0	0	0	0
OcIN23r2Chr00c001g0456991	421	1131	962	1377	1491	1101	684	851	800	1435	1556	874	1372	1210	1400	1107	1102	1127	1371	1288	1244	2397	3306	2064	3242	2084	2357	1432	2184	2278	1444	1313	1208	1952	1629	1968	1434	1327	1581	1179	1433	1188	2016	4889	2159	1343	1060	1295	713
OcIN23r2Chr00c001g0457001	530	1274	1185	1532	1627	1253	861	881	1018	1459	1556	807	1412	1279	1310	1206	1192	1192	1502	1467	1249	1726	2193	1406	2560	1749	1829	1527	2150	2248	1019	973	915	1351	1174	1314	1426	1171	1467	1219	1411	1094	1261	3340	1522	1145	911	1322	421
OcIN23r2Chr00c001g0457011	0	0	0	0	0	0	0	0	0	0	0	0	0	0	0	0	0	0	0	0	0	0	0	0	0	0	0	0	0	0	0	0	0	0	0	0	0	0	0	0	0	0	0	0	0	0	0	0	0
OcIN23r2Chr00c001g0457021	474	1020	1030	1108	1186	904	631	606	705	886	943	528	748	698	734	807	833	748	1019	911	866	1063	1342	831	1513	982	975	820	1183	1224	1115	1093	1075	1682	1295	1504	924	759	986	781	809	682	1020	2304	1133	976	729	968	320
OcIN23r2Chr00c001g0457031	0	4	3	11	2	5	1	2	0	3	0	0	7	6	4	0	4	1	4	6	6	7	8	6	2	6	2	3	5	2	28	38	29	31	22	30	6	4	2	10	10	15	15	47	11	5	2	1	0
OcIN23r2Chr00c001g0457041	4	4	5	6	16	3	0	1	2	3	9	8	4	9	0	6	2	4	0	1	0	22	16	9	8	12	6	4	7	2	27	28	33	93	65	76	23	22	36	9	14	12	27	74	31	32	30	46	0
OcIN23r2Chr00c001g0457051	712	1799	1771	1737	2114	1481	904	943	1085	1417	1402	762	851	657	737	1132	1150	1140	1278	1171	1059	988	1302	829	1922	1281	1450	877	1230	1307	441	430	380	1133	858	963	1107	1061	1346	727	787	710	567	1389	644	720	630	784	542
OcIN23r2Chr00c001g0457061	0	0	0	0	0	0	0	0	0	0	0	0	0	0	0	0	0	0	0	0	0	0	0	0	0	0	0	0	0	0	0	0	0	0	0	0	0	0	0	0	0	0	0	0	0	0	0	0	0
OcIN23r2Chr00c001g0457071	0	0	0	0	0	0	0	0	0	0	0	0	0	0	0	0	0	0	0	0	0	0	0	0	0	0	0	0	0	0	0	0	0	0	0	0	0	0	0	0	0	0	0	0	0	0	0	0	0
OcIN23r2Chr00c001g0457081	6	5	12	16	13	10	8	4	3	14	16	7	20	19	21	17	29	20	20	11	22	30	41	19	59	27	31	20	39	33	138	149	138	65	35	57	28	18	18	65	77	69	55	82	35	27	13	23	61
OcIN23r2Chr00c001g0457091	177	385	335	462	526	339	241	284	314	418	472	206	307	278	337	343	341	336	416	433	424	549	686	447	833	550	530	486	749	741	262	292	204	521	460	509	377	333	467	269	289	255	465	1035	444	348	331	482	169
OcIN23r2Chr00c001g0457101	102	251	229	277	337	224	142	167	184	241	223	128	380	253	281	259	274	268	354	328	323	398	538	377	541	347	389	325	471	483	287	300	265	491	463	452	311	264	353	268	329	251	330	939	356	280	208	308	102
OcIN23r2Chr00c001g0457111	0	0	0	0	0	0	0	0	0	0	0	0	0	0	0	0	0	0	0	0	0	1	0	0	0	0	0	0	0	0	0	0	0	0	0	0	0	0	0	0	0	0	0	0	0	0	0	0	0
OcIN23r2Chr00c001g0457121	0	0	0	0	0	0	0	0	0	0	0	0	2	7	3	0	0	0	0	0	0	0	1	0	3	0	0	3	0	0	2	0	0	0	0	0	0	1	0	0	0	1	0	3	0	0	0	0	0
OcIN23r2Chr00c001g0457131	0	0	1	4	0	1	0	0	0	0	0	0	3	0	1	1	0	0	2	4	1	5	7	2	2	2	1	0	0	0	0	2	0	0	0	3	1	1	2	0	0	4	3	9	4	3	0	0	0
OcIN23r2Chr00c001g0457141	0	0	0	0	0	0	0	0	0	0	0	0	0	0	0	0	0	0	0	0	0	0	0	0	0	0	0	0	0	0	0	0	0	0	0	0	0	0	0	0	0	0	0	0	0	0	0	0	0
OcIN23r2Chr00c001g0457151	0	0	0	0	0	0	0	0	0	0	0	0	0	0	0	0	0	0	0	0	0	0	1	0	0	0	0	0	0	0	0	1	0	0	0	0	0	0	0	0	0	0	0	0	0	0	1	0	0
OcIN23r2Chr00c001g0457161	0	0	0	0	0	0	0	0	0	0	0	0	0	0	0	0	0	0	0	0	0	0	0	0	0	0	0	0	0	0	0	0	0	0	0	0	0	0	0	0	0	0	0	0	0	0	0	0	0
OcIN23r2Chr00c001g0457171	0	0	0	0	0	0	2	0	0	0	0	0	0	2	4	1	4	0	0	1	0	5	10	17	2	2	1	5	4	5	5	4	0	6	6	0	4	5	8	0	1	0	6	13	5	9	5	16	0
OcIN23r2Chr00c001g0457181	0	1	2	2	0	2	0	1	0	0	0	1	1	2	0	0	1	4	1	2	1	9	9	5	3	1	1	1	5	4	1	1	1	2	2	2	1	4	1	2	1	2	5	4	2	2	0	2	2
OcIN23r2Chr00c001g0457191	0	0	0	0	0	0	0	0	0	0	0	0	0	0	0	0	0	0	0	0	0	0	0	0	0	0	0	0	0	0	0	0	0	0	0	0	0	0	0	0	0	0	0	0	0	0	0	0	0
OcIN23r2Chr00c001g0457201	0	0	0	0	0	0	0	0	0	0	0	0	0	0	0	0	0	0	0	0	0	0	0	0	0	0	0	0	0	0	0	0	0	0	0	0	0	0	0	0	0	0	0	0	0	0	0	0	0
OcIN23r2Chr00c001g0457211	0	0	0	0	0	0	0	0	0	0	0	0	0	0	0	0	0	0	0	0	0	0	0	0	0	0	0	0	0	0	0	0	0	0	0	0	0	0	0	0	0	0	0	0	0	0	0	0	0
OcIN23r2Chr00c001g0457221	0	0	0	0	0	0	0	0	0	0	0	0	0	0	0	0	0	0	0	0	0	0	0	0	0	0	0	0	0	0	0	0	0	0	0	0	0	0	0	0	0	0	0	0	0	0	0	0	0
OcIN23r2Chr00c001g0457231	24	45	40	48	78	57	37	29	56	61	60	45	129	110	100	107	117	92	123	111	92	154	191	116	193	127	114	130	155	178	97	100	79	170	132	175	141	120	145	86	120	93	180	393	186	123	125	131	17
OcIN23r2Chr00c001g0457241	0	0	0	0	0	0	0	0	0	0	0	0	0	0	0	0	0	0	0	0	0	0	0	0	0	0	0	0	0	0	0	0	0	0	0	0	0	0	0	0	0	0	0	0	0	0	0	0	0
OcIN23r2Chr00c001g0457251	0	0	0	0	0	0	0	0	0	0	0	0	0	0	0	0	0	0	0	0	0	0	0	0	0	0	0	0	0	0	0	0	0	0	0	0	0	0	0	0	0	0	0	0	0	0	0	0	0
OcIN23r2Chr00c001g0457261	0	0	0	0	0	0	0	0	0	0	0	0	0	0	0	0	0	0	0	0	0	0	0	0	0	0	0	0	0	0	0	0	0	0	0	0	0	0	0	0	0	0	0	0	0	0	0	0	0
OcIN23r2Chr00c001g0457271	10	23	32	35	27	13	10	25	26	20	20	10	6	8	17	2	6	2	9	14	16	12	15	14	22	10	6	15	18	16	5	4	1	3	2	2	5	5	7	8	12	4	2	5	4	9	5	5	19
OcIN23r2Chr00c001g0457281	27	48	56	89	115	61	65	92	63	76	58	35	200	179	197	63	104	92	149	146	152	196	246	152	192	125	142	98	123	130	192	196	170	218	172	186	101	89	90	193	235	205	164	391	190	98	70	120	71
OcIN23r2Chr00c001g0457291	0	0	0	0	0	0	0	0	0	0	0	0	0	0	0	0	0	0	0	0	0	0	0	0	0	0	0	0	0	0	0	0	0	0	0	0	0	0	0	0	0	0	0	0	0	0	0	0	0
OcIN23r2Chr00c001g0457301	0	0	0	0	0	0	0	0	1	0	0	0	0	0	0	0	0	0	0	0	0	0	0	0	0	0	0	0	0	0	6	4	1	3	1	3	0	0	0	3	1	1	1	10	2	0	2	0	0
OcIN23r2Chr00c001g0457311	0	0	0	0	0	0	0	0	0	0	0	0	0	0	0	0	0	0	0	0	0	0	0	0	0	0	0	0	0	0	0	0	0	0	0	0	0	0	0	0	0	0	0	0	0	0	0	0	0
OcIN23r2Chr00c001g0457321	0	0	0	0	0	0	0	0	0	0	0	0	0	0	0	0	0	0	0	0	0	0	0	0	0	0	0	0	0	0	0	0	0	0	0	0	0	0	0	0	0	0	0	0	0	0	0	0	0
OcIN23r2Chr00c001g0457331	0	0	0	0	0	0	0	0	0	0	0	0	0	0	0	0	0	0	0	0	0	0	0	0	0	0	0	0	0	0	0	0	0	0	0	0	0	0	0	0	0	0	0	0	0	0	0	0	0
OcIN23r2Chr00c001g0457341	70	150	118	140	126	138	49	57	80	147	146	89	105	63	82	126	134	123	66	79	87	162	195	98	183	121	128	139	169	212	107	86	83	82	89	102	121	90	111	77	86	58	86	206	114	92	82	134	77
OcIN23r2Chr00c001g0457351	0	0	0	0	0	0	0	0	0	0	0	0	0	0	0	0	0	0	0	0	0	0	0	0	0	0	0	0	0	0	0	0	0	0	0	0	0	0	0	0	0	0	0	0	0	0	0	0	0
OcIN23r2Chr00c001g0457361	0	3	5	1	1	0	0	1	2	2	2	2	1	2	5	1	0	0	0	0	2	2	1	0	2	4	4	0	8	1	1	2	1	1	1	2	0	0	3	2	1	4	2	1	0	0	2	0	0
OcIN23r2Chr00c001g0457371	0	0	0	0	0	0	0	0	0	0	0	0	0	0	0	0	0	0	0	0	0	0	0	0	0	0	0	0	0	0	0	0	0	0	0	0	0	0	0	0	0	0	0	0	0	0	0	0	0
OcIN23r2Chr00c001g0457381	0	0	0	0	0	0	0	0	0	0	0	0	0	0	0	0	0	0	0	0	0	0	0	0	0	0	0	0	0	0	0	0	0	0	0	0	0	0	0	0	0	0	0	0	0	0	0	0	0
OcIN23r2Chr00c001g0457391	0	0	0	0	0	0	0	0	0	0	0	0	0	0	0	0	0	0	0	0	0	0	0	0	0	0	0	0	0	0	0	0	0	0	0	0	0	0	0	0	0	0	0	0	0	0	0	0	0
OcIN23r2Chr00c001g0457401	0	0	0	0	0	0	0	0	0	0	0	0	0	0	0	0	0	0	0	0	0	0	0	0	0	0	0	0	0	0	0	0	0	0	0	0	0	0	0	0	0	0	0	0	0	0	0	0	0
OcIN23r2Chr00c001g0457411	0	0	0	0	0	0	0	0	0	0	0	0	0	0	0	0	0	0	0	0	0	0	0	0	0	0	0	0	0	0	0	0	0	0	0	0	0	0	0	0	0	0	0	0	0	0	0	0	0
OcIN23r2Chr00c001g0457421	0	1	0	0	5	1	0	1	1	7	6	6	5	3	12	50	44	58	10	13	13	12	26	13	137	81	67	33	54	65	75	63	75	127	116	124	18	48	22	12	23	13	43	80	48	39	35	39	0
OcIN23r2Chr00c001g0457431	76	183	165	183	192	140	88	77	105	134	193	91	90	70	100	84	68	76	147	102	104	141	177	105	207	163	163	104	139	157	54	80	77	85	57	105	111	98	137	116	105	86	113	178	89	97	93	122	147
OcIN23r2Chr00c001g0457441	0	0	0	0	0	0	0	0	0	0	0	0	0	0	0	0	0	0	0	0	0	0	0	0	0	0	0	0	0	0	0	0	0	0	0	0	0	0	0	0	0	0	0	0	0	0	0	0	0
OcIN23r2Chr00c001g0457451	0	0	0	0	0	0	0	0	0	0	0	0	0	0	0	0	0	0	0	0	0	0	0	0	0	0	0	0	0	0	0	0	0	0	0	0	0	0	0	0	0	0	0	0	0	0	0	0	0
OcIN23r2Chr00c001g0457461	0	0	0	0	0	0	0	0	0	0	0	0	0	0	0	0	0	0	0	0	0	0	0	0	0	0	0	0	0	0	0	0	0	0	0	0	0	0	0	0	0	0	0	0	0	0	0	0	0
OcIN23r2Chr00c001g0457471	0	0	0	0	2	3	1	3	0	2	0	1	0	0	1	0	8	0	0	0	0	4	1	1	3	3	3	1	2	2	5	4	5	2	1	4	2	0	1	3	0	0	3	3	3	1	0	3	2
OcIN23r2Chr00c001g0457481	0	0	0	0	0	0	0	0	0	0	0	0	0	0	0	0	0	0	0	0	0	0	0	0	0	0	0	0	0	0	0	0	0	0	0	0	0	0	0	0	0	0	0	0	0	0	0	0	0
OcIN23r2Chr00c001g0457491	59	160	115	140	147	122	35	34	59	123	104	80	31	31	43	47	33	43	37	42	26	21	17	21	53	37	37	29	39	38	20	7	11	12	1	10	26	15	22	17	17	13	6	4	1	21	18	22	0
OcIN23r2Chr00c001g0457501	0	0	0	0	0	0	0	0	0	0	0	0	0	0	0	0	0	0	0	0	0	0	0	0	0	0	0	0	0	0	0	0	0	0	0	0	0	0	0	0	0	0	0	0	0	0	0	0	0
OcIN23r2Chr00c001g0457511	0	0	0	0	0	0	0	0	0	0	0	0	0	0	0	0	0	0	0	0	0	0	0	0	0	0	0	0	0	0	0	0	0	0	0	0	0	0	0	0	0	0	0	0	0	0	0	0	0
OcIN23r2Chr00c001g0457521	9	34	19	10	21	8	15	12	11	13	24	10	13	6	11	4	6	3	13	18	7	8	8	9	6	12	8	8	6	5	9	4	4	2	1	2	7	6	9	12	15	11	0	9	2	6	2	2	18
OcIN23r2Chr00c001g0457531	104	306	240	347	354	316	215	215	224	307	319	142	346	341	335	312	263	281	362	368	311	414	545	363	604	437	478	267	408	436	403	368	342	429	344	421	277	273	301	339	379	307	293	752	367	253	179	293	214
OcIN23r2Chr00c001g0457541	123	293	309	329	434	244	174	205	263	298	286	195	388	324	282	258	267	258	383	316	375	369	481	294	539	345	370	263	398	371	300	351	308	381	317	436	268	236	296	345	384	339	269	711	321	308	161	280	167
OcIN23r2Chr00c001g0457551	0	0	0	0	0	0	0	0	0	0	0	0	0	0	0	0	0	0	0	0	0	0	0	0	0	0	0	0	0	0	0	0	0	0	0	0	0	0	0	0	0	0	0	0	0	0	0	0	0
OcIN23r2Chr00c001g0457561	0	0	0	0	0	0	0	0	0	0	0	0	0	0	0	0	0	0	0	0	0	0	0	0	0	0	0	0	0	0	0	0	0	0	0	0	0	0	0	0	0	0	0	0	0	0	0	0	0
OcIN23r2Chr00c001g0457571	110	254	248	366	374	266	174	166	233	381	450	251	341	300	323	346	320	334	355	358	271	478	643	434	772	491	554	392	524	548	334	291	248	413	320	435	392	306	401	288	361	269	445	1010	501	356	268	318	113
OcIN23r2Chr00c001g0457581	0	0	1	0	3	0	0	0	0	1	0	0	0	0	0	1	0	0	0	0	0	0	0	0	0	0	0	0	0	0	0	0	0	0	2	1	0	0	1	0	0	3	0	0	0	0	0	0	0
OcIN23r2Chr00c001g0457591	4	10	6	20	6	17	4	6	3	13	15	9	11	8	5	13	19	3	13	16	11	19	22	15	27	16	16	8	10	15	13	13	8	14	13	20	16	6	17	16	13	15	4	23	2	7	4	6	6
OcIN23r2Chr00c001g0457601	38	87	79	92	133	99	52	51	64	120	108	60	75	58	96	82	85	81	57	71	80	121	197	92	176	135	127	98	162	166	183	199	129	139	108	113	113	79	82	119	111	110	103	231	110	87	56	91	53
OcIN23r2Chr00c001g0457611	18	26	28	26	40	29	19	14	14	25	42	12	39	18	24	14	20	16	19	18	20	26	54	29	58	26	39	25	40	29	35	38	34	60	38	51	24	23	22	35	49	50	24	85	35	35	23	56	6
OcIN23r2Chr00c001g0457621	0	0	1	0	0	1	0	0	0	0	0	2	1	3	1	0	1	0	0	0	0	1	0	0	3	0	3	0	1	2	4	1	1	1	3	0	2	0	0	1	0	1	0	9	0	0	0	0	0
OcIN23r2Chr00c001g0457631	0	0	0	0	0	0	0	0	0	0	0	0	0	0	0	0	0	1	0	0	0	0	0	0	0	0	0	0	0	0	1	0	0	0	0	0	0	0	0	0	0	0	0	0	0	0	0	0	0
OcIN23r2Chr00c001g0457641	0	1	2	2	1	2	0	0	1	0	2	0	4	2	1	1	0	0	2	0	2	3	0	1	7	1	3	2	1	2	2	4	2	4	0	1	3	1	1	0	1	2	0	4	2	0	1	1	0
OcIN23r2Chr00c001g0457651	220	518	482	513	645	445	284	274	324	377	370	227	332	279	309	232	215	211	403	438	370	314	405	280	513	365	349	264	434	427	345	324	286	318	274	305	275	256	299	366	438	365	332	716	322	321	211	299	195
OcIN23r2Chr00c001g0457661	398	927	856	1039	1270	892	586	646	713	861	800	454	783	679	741	661	617	640	937	954	774	1056	1391	933	1244	814	1016	791	1202	1143	341	360	354	414	413	474	758	553	760	641	707	578	632	1561	756	755	647	852	179
OcIN23r2Chr00c001g0457671	0	6	3	4	1	0	4	3	4	6	1	1	56	32	48	8	5	1	42	25	16	26	19	23	26	10	10	3	4	7	327	360	313	9	7	12	0	2	2	194	240	211	16	27	19	0	1	1	2
OcIN23r2Chr00c001g0457681	5	21	13	20	29	28	16	8	14	23	20	6	49	41	41	19	21	14	43	55	39	28	48	28	135	68	76	20	26	25	54	66	51	59	52	71	32	20	31	58	57	49	46	113	48	7	3	20	30
OcIN23r2Chr00c001g0457691	538	1242	1246	1439	1706	1096	778	800	918	963	1135	567	1059	967	971	809	851	825	932	880	729	1243	1524	814	1468	996	1105	1015	1306	1434	994	1155	965	1168	970	1068	866	840	1036	1027	1267	1037	958	2358	1025	829	641	948	1369
OcIN23r2Chr00c001g0457701	93	175	184	164	181	142	94	118	112	178	162	98	147	122	129	118	102	108	230	148	154	197	217	168	246	173	206	140	193	208	134	145	110	125	124	176	167	120	134	144	173	153	110	265	126	129	79	151	75
OcIN23r2Chr00c001g0457711	0	0	0	0	0	0	0	0	0	0	0	0	0	0	0	0	0	0	0	0	0	0	0	0	0	0	0	0	0	0	0	0	0	0	0	0	0	0	0	0	0	0	0	0	0	0	0	0	0
OcIN23r2Chr00c001g0457721	0	0	0	0	0	0	0	0	0	0	0	0	0	0	0	0	0	1	0	0	0	0	0	0	0	0	0	0	0	0	0	0	0	0	0	0	0	0	0	0	0	0	0	0	0	0	0	0	0
OcIN23r2Chr00c001g0457731	0	0	0	0	0	0	0	0	0	0	0	0	0	1	0	0	0	0	1	0	0	0	0	0	0	0	0	0	0	0	0	0	0	0	0	0	0	0	0	0	0	0	0	2	0	0	0	0	0
OcIN23r2Chr00c001g0457741	0	0	0	0	0	0	0	0	0	0	0	0	0	0	0	0	0	0	0	0	0	0	0	0	0	0	0	0	0	0	2	0	0	0	0	0	0	0	0	0	0	0	0	0	0	0	0	0	0
OcIN23r2Chr00c001g0457751	75	184	215	176	261	165	104	92	121	166	178	94	133	89	97	101	95	104	137	122	138	173	229	137	273	152	192	152	161	214	116	126	102	149	127	165	128	120	152	113	142	124	108	354	164	105	97	134	130
OcIN23r2Chr00c001g0457761	0	0	0	0	0	0	0	0	0	0	0	0	0	0	0	0	0	0	0	0	0	0	0	0	0	0	0	0	0	0	0	0	0	0	0	0	0	0	0	0	0	0	0	0	0	0	0	0	0
OcIN23r2Chr00c001g0457771	6	17	9	13	15	17	7	2	9	9	3	4	3	4	2	1	3	1	2	6	2	6	3	2	10	10	10	8	7	6	2	0	3	1	2	5	3	2	4	1	6	3	2	11	4	5	4	3	9
OcIN23r2Chr00c001g0457781	43	51	82	83	90	44	23	26	39	62	45	31	28	28	35	14	14	10	50	42	32	41	43	39	69	43	46	26	44	44	20	17	18	34	44	46	46	38	56	20	30	40	34	67	18	19	15	45	45
OcIN23r2Chr00c001g0457791	2147	5343	5065	4755	5845	3975	2065	2301	2484	2577	2649	1520	2505	2430	2516	1496	1468	1441	3987	3455	2950	1681	2074	1641	3203	2299	2409	1289	1765	1939	1706	1739	1535	2401	1963	2129	1817	1787	1915	2852	3665	2929	1557	3911	1770	1744	1441	1887	2824
OcIN23r2Chr00c001g0457801	246	714	619	711	778	593	350	384	430	652	674	410	294	316	357	420	477	528	509	439	368	599	684	464	922	660	688	449	615	592	276	269	248	492	455	516	469	446	486	287	288	267	400	814	377	438	354	419	344
OcIN23r2Chr00c001g0457811	182	438	436	452	464	355	242	249	279	395	375	221	342	314	294	393	435	373	370	355	364	462	547	397	694	423	510	334	424	478	344	322	266	487	414	510	380	342	400	334	412	338	340	821	366	326	268	354	198
OcIN23r2Chr00c001g0457821	423	1106	942	1023	1063	834	425	454	537	705	791	401	347	292	282	279	280	295	506	496	404	348	450	318	641	408	513	344	402	485	171	165	141	115	114	132	333	303	369	236	271	196	117	277	119	267	204	239	342
OcIN23r2Chr00c001g0457831	307	767	803	676	825	509	250	272	292	445	446	230	185	194	186	250	225	253	256	253	213	106	166	134	219	135	161	316	437	544	158	190	166	145	138	120	307	264	309	138	161	122	156	361	172	384	314	412	33
OcIN23r2Chr00c001g0457841	0	0	0	0	0	0	0	0	0	0	0	0	0	0	0	0	0	0	0	0	0	1	0	0	0	0	0	1	0	2	12	8	4	1	0	0	0	0	0	3	2	3	0	1	1	0	0	0	0
OcIN23r2Chr00c001g0457851	72	195	147	160	202	134	64	67	73	45	52	31	59	74	60	7	17	7	114	87	122	41	47	31	117	72	65	23	41	40	15	19	6	14	3	9	7	8	16	70	100	63	11	16	4	23	15	5	5
OcIN23r2Chr00c001g0457861	64	204	136	308	266	222	109	97	117	306	332	169	234	162	206	193	215	211	245	226	219	367	490	306	680	371	469	247	355	379	177	173	169	514	400	526	429	349	361	145	176	142	406	897	430	137	118	201	38
OcIN23r2Chr00c001g0457871	0	3	0	0	2	0	0	2	0	0	0	0	0	0	0	0	0	1	0	0	0	0	1	0	0	1	0	0	1	0	0	0	0	0	1	1	0	0	0	0	0	0	1	2	0	0	0	0	0
OcIN23r2Chr00c001g0457881	146	318	301	453	570	384	232	216	246	539	546	273	279	233	267	321	320	316	352	336	310	591	802	544	1094	685	803	336	566	520	181	209	185	516	444	525	578	485	576	126	173	163	404	1050	531	246	215	307	72
OcIN23r2Chr00c001g0457891	0	0	0	0	0	0	1	0	0	0	0	1	0	0	0	0	1	1	0	0	0	0	0	0	2	0	0	4	0	5	0	0	0	2	0	1	1	0	2	1	0	0	4	2	0	0	0	0	0
OcIN23r2Chr00c001g0457901	0	0	0	0	0	0	0	0	0	0	0	0	0	0	0	0	0	0	0	0	0	0	0	0	0	0	0	0	0	0	0	0	0	0	0	0	0	0	0	0	0	0	0	0	0	0	0	0	0
OcIN23r2Chr00c001g0457911	33	57	66	78	131	56	46	42	71	47	72	30	101	100	98	89	107	63	109	128	107	103	185	70	86	53	57	58	85	94	13	13	18	62	45	34	85	80	124	6	8	11	37	120	53	63	32	53	10
OcIN23r2Chr00c001g0457921	38	55	67	130	138	100	158	198	142	104	81	33	143	131	145	97	90	75	125	105	73	299	410	255	101	75	84	265	408	363	87	76	88	55	49	71	278	233	293	129	174	170	145	311	142	142	99	155	7
OcIN23r2Chr00c001g0457931	0	0	0	0	0	0	0	0	0	0	0	0	0	0	0	0	0	0	0	0	0	0	0	0	0	0	0	0	0	0	0	0	0	0	0	0	0	0	0	0	0	0	0	0	0	0	0	0	0
OcIN23r2Chr00c001g0457941	121	255	294	381	361	290	196	218	204	468	523	231	367	305	321	337	404	314	280	342	265	623	822	512	838	624	674	428	674	634	272	294	248	466	350	464	404	394	488	264	286	228	558	1171	585	301	250	378	123
OcIN23r2Chr00c001g0457951	0	0	0	0	0	0	0	0	0	0	0	0	0	0	0	0	0	0	0	0	0	0	0	0	0	0	0	0	0	0	0	0	0	0	0	0	0	0	0	0	0	0	0	0	0	0	0	0	0
OcIN23r2Chr00c001g0457961	0	0	0	0	0	0	0	0	0	0	0	0	0	0	0	0	0	0	0	0	0	0	0	0	0	0	0	0	0	0	0	0	0	0	0	0	0	0	0	0	0	0	0	0	0	0	0	0	0
OcIN23r2Chr00c001g0457971	0	0	0	0	0	0	0	0	0	0	0	0	0	0	0	0	0	0	0	0	0	0	0	0	0	0	0	0	0	0	0	0	0	0	0	0	0	0	0	0	0	0	0	0	0	0	0	0	0
OcIN23r2Chr00c001g0457981	0	0	0	0	0	0	0	0	0	0	0	0	0	0	0	0	0	0	0	0	0	0	0	0	0	0	0	0	0	0	0	0	0	0	0	0	0	0	0	0	0	0	0	0	0	0	0	0	0
OcIN23r2Chr00c001g0457991	0	0	0	0	0	0	0	0	0	0	0	0	0	0	0	0	0	0	0	0	0	0	0	0	0	0	0	0	0	0	0	0	0	0	0	0	0	0	0	0	0	0	0	0	0	0	0	0	0
OcIN23r2Chr00c001g0458001	56	175	168	328	321	285	113	140	165	424	455	254	180	175	170	237	236	211	235	270	198	546	665	401	929	589	580	322	498	436	157	149	146	367	317	364	387	346	443	110	119	105	382	792	381	194	173	241	83
OcIN23r2Chr00c001g0458011	0	0	0	0	0	0	0	0	0	0	0	0	0	0	0	0	0	0	1	0	0	0	0	1	2	0	0	2	0	0	0	0	0	0	0	0	0	0	0	0	0	0	0	0	0	0	0	0	0
OcIN23r2Chr00c001g0458021	166	389	376	635	673	525	237	252	308	902	951	490	699	504	620	736	653	673	721	638	615	1143	1521	962	2218	1374	1632	753	1186	1158	552	480	436	1085	953	1045	1038	932	1093	343	472	405	1041	2538	1162	525	395	594	94
OcIN23r2Chr00c001g0458031	1	0	0	0	7	0	0	0	0	1	3	6	0	0	0	0	3	0	0	2	0	1	0	0	0	2	0	1	0	0	3	5	2	1	0	0	0	0	2	2	0	0	2	0	0	0	0	7	0
OcIN23r2Chr00c001g0458041	0	0	0	0	0	0	0	1	1	0	0	1	2	1	2	0	0	1	0	0	0	0	1	1	0	0	3	0	1	1	15	14	15	2	0	0	2	0	1	3	7	6	0	6	1	0	1	0	0
OcIN23r2Chr00c001g0458051	0	0	0	0	0	0	0	0	0	0	0	0	0	0	0	0	0	0	0	0	0	0	0	0	0	0	0	0	0	0	0	0	0	0	0	0	0	0	0	0	0	0	0	0	0	0	0	0	0
OcIN23r2Chr00c001g0458061	15	25	55	51	56	34	29	18	20	55	50	27	51	26	32	126	136	146	41	27	44	89	121	54	137	99	131	108	155	148	82	48	47	133	109	130	46	62	72	27	40	39	90	169	79	97	78	77	1
OcIN23r2Chr00c001g0458071	0	0	0	0	0	0	0	0	0	0	0	0	1	0	0	0	0	0	0	0	0	0	4	0	2	2	0	0	2	4	7	9	11	1	2	1	0	0	2	19	26	18	0	0	0	4	0	0	0
OcIN23r2Chr00c001g0458081	1	0	5	2	2	4	0	1	3	1	1	1	6	1	2	0	0	0	1	0	0	3	2	0	3	4	1	1	0	1	4	2	0	3	6	0	2	0	1	4	4	1	1	1	1	1	1	3	1
OcIN23r2Chr00c001g0458091	126	405	336	394	444	345	180	206	239	329	380	187	282	205	252	262	296	243	323	277	239	442	529	347	448	284	304	364	432	517	212	217	183	483	355	388	445	338	421	243	274	218	268	624	245	369	273	388	141
OcIN23r2Chr00c001g0458101	49	140	132	161	210	118	67	96	109	122	128	83	83	99	91	87	72	80	102	102	97	180	197	117	151	103	76	160	143	199	100	106	83	158	161	185	136	170	160	101	119	84	117	260	104	116	91	121	63
OcIN23r2Chr00c001g0458111	0	0	0	0	0	0	0	0	0	0	0	0	0	0	0	0	0	0	0	0	0	0	0	0	0	0	0	0	0	0	0	0	0	0	0	0	0	0	0	0	0	0	0	0	0	0	0	0	0
OcIN23r2Chr00c001g0458121	0	1	0	0	0	0	0	0	1	0	0	0	0	0	0	0	0	0	0	0	0	0	1	0	0	1	0	0	2	1	2	2	0	2	4	0	0	1	0	1	1	0	1	0	0	0	0	1	2
OcIN23r2Chr00c001g0458131	0	0	0	2	0	1	0	0	0	1	0	0	0	0	0	3	1	2	1	0	0	0	0	1	0	0	0	1	1	0	1	0	0	1	0	1	0	0	0	0	0	0	0	2	3	0	0	0	0
OcIN23r2Chr00c001g0458141	0	0	0	0	0	0	0	0	1	0	0	0	0	0	0	0	0	0	0	1	0	0	1	0	0	2	0	1	0	0	0	0	2	0	1	1	0	0	0	0	0	0	0	0	0	0	0	0	0
OcIN23r2Chr00c001g0458151	4	0	3	5	7	4	2	2	0	1	4	1	3	5	3	0	2	0	3	5	7	15	26	18	4	3	6	2	7	5	11	29	26	8	2	14	8	4	4	25	26	33	6	23	4	8	5	7	3
OcIN23r2Chr00c001g0458161	263	629	547	713	847	585	346	354	444	819	811	475	752	690	745	395	371	413	801	741	637	867	1113	696	1273	873	905	583	839	932	492	523	435	420	352	444	577	485	624	633	708	637	540	1479	602	412	304	458	403
OcIN23r2Chr00c001g0458171	0	0	0	0	0	0	0	0	0	0	0	0	7	2	10	0	0	0	0	0	0	0	1	0	0	0	0	0	0	0	97	98	111	1	0	8	0	1	0	58	61	68	0	6	1	0	0	0	0
OcIN23r2Chr00c001g0458181	639	1535	1487	1930	2135	1556	1003	1087	1168	1777	1880	949	1976	1759	1686	1309	1368	1309	2031	1968	1707	2299	2897	1883	3257	2250	2413	1795	2576	2824	1662	1555	1389	1811	1471	1652	1620	1455	1933	1745	1999	1520	1580	3719	1822	1336	995	1344	503
OcIN23r2Chr00c001g0458191	0	0	0	0	0	0	0	0	0	0	0	0	0	0	0	0	0	0	0	0	0	0	0	0	0	0	0	0	0	0	0	0	0	0	0	0	0	0	0	0	0	0	0	0	0	0	0	0	0
OcIN23r2Chr00c001g0458201	0	0	0	0	0	0	0	0	0	0	0	0	0	0	0	0	0	0	0	0	0	0	0	0	0	0	0	0	0	0	0	0	0	0	0	0	0	0	0	0	0	0	0	0	0	0	0	0	0
OcIN23r2Chr00c001g0458211	0	0	0	0	0	0	0	0	0	0	0	0	0	0	0	0	0	0	0	0	0	0	0	0	0	0	0	0	0	0	0	0	0	0	0	0	0	0	0	0	0	0	0	0	0	0	0	0	0
OcIN23r2Chr00c001g0458221	0	0	0	0	0	0	0	0	0	0	0	0	0	0	0	0	0	0	0	0	0	0	0	0	0	0	0	0	1	0	0	1	1	1	0	1	0	0	0	0	0	0	1	1	0	0	0	0	0
OcIN23r2Chr00c001g0458231	369	963	859	999	1148	753	441	550	590	788	762	453	793	687	698	742	658	614	1026	971	958	723	1096	747	1247	787	938	724	1096	1204	532	488	485	666	567	676	829	620	819	693	767	628	577	1466	705	698	609	846	331
OcIN23r2Chr00c001g0458241	0	0	0	0	0	0	0	0	0	0	0	0	0	0	0	0	0	0	0	0	0	0	0	0	0	0	0	0	0	0	0	0	0	0	0	0	0	0	0	0	0	0	0	0	0	0	0	0	0
OcIN23r2Chr00c001g0458251	5	7	10	12	23	15	2	3	9	12	15	4	8	7	26	10	9	6	5	9	7	34	32	20	27	16	27	11	10	16	19	5	9	26	19	30	17	15	22	14	19	12	14	28	17	10	10	17	28
OcIN23r2Chr00c001g0458261	0	0	0	0	0	0	0	0	0	0	0	0	2	0	0	0	0	0	0	0	0	2	0	1	0	0	0	0	0	0	0	0	0	2	1	1	0	0	0	0	0	0	0	1	1	1	0	4	0
OcIN23r2Chr00c001g0458271	0	0	0	0	0	0	0	0	0	0	0	0	0	0	0	0	0	0	0	0	0	0	0	0	0	0	0	0	0	0	0	0	0	0	0	0	0	0	0	0	0	0	0	0	0	0	0	0	0
OcIN23r2Chr00c001g0458281	0	0	0	0	0	0	0	0	0	0	0	0	0	0	0	0	0	0	0	0	0	0	0	0	0	1	0	0	0	0	0	0	0	0	0	0	0	0	0	0	0	0	0	0	0	0	0	0	0
OcIN23r2Chr00c001g0458291	21	53	51	69	55	45	30	32	34	48	73	32	79	64	54	21	38	33	51	56	43	70	103	74	94	67	67	67	78	101	59	71	53	71	48	63	40	34	42	46	61	42	95	247	84	57	33	50	48
OcIN23r2Chr00c001g0458301	0	0	0	0	0	0	0	0	0	0	0	0	0	0	0	0	0	0	0	0	0	0	0	0	0	0	0	0	0	0	0	0	0	0	0	0	0	0	0	0	0	0	0	0	0	0	0	0	0
OcIN23r2Chr00c001g0458311	0	0	0	0	0	0	0	0	0	0	0	0	1	0	0	0	0	0	0	0	0	0	0	0	0	0	0	0	0	0	0	0	0	0	0	0	0	0	0	0	0	0	0	0	0	0	0	0	0
OcIN23r2Chr00c001g0458321	0	0	0	0	0	0	0	0	0	0	0	0	0	0	0	0	0	0	0	0	0	0	0	0	0	0	0	0	0	0	0	0	0	0	0	0	0	0	0	0	0	0	0	0	0	0	0	0	0
OcIN23r2Chr00c001g0458331	0	0	0	0	0	0	0	0	0	0	0	0	0	0	0	0	0	0	0	0	0	0	0	0	0	0	0	0	0	0	0	0	0	0	0	0	0	0	0	0	0	0	0	0	0	0	0	0	0
OcIN23r2Chr00c001g0458341	0	0	0	0	0	0	0	0	0	0	0	0	0	0	0	0	0	0	0	0	0	0	0	0	0	0	0	0	0	0	0	0	0	0	0	0	0	0	0	0	0	0	0	0	0	0	0	0	0
OcIN23r2Chr00c001g0458351	0	0	0	0	0	0	0	0	0	0	0	0	0	0	0	0	0	0	0	0	0	0	0	0	0	0	0	0	0	0	0	0	0	0	0	0	0	0	0	0	0	0	0	0	0	0	0	0	0
OcIN23r2Chr00c001g0458361	0	0	0	0	0	0	0	0	0	0	0	0	0	0	0	0	0	0	0	0	0	0	0	0	0	0	0	0	0	0	0	0	0	0	0	0	0	0	0	0	0	0	0	0	0	0	0	0	0
OcIN23r2Chr00c001g0458371	0	0	0	0	0	0	0	0	0	0	0	0	0	0	0	0	0	0	0	0	0	0	0	0	0	0	0	0	0	0	0	0	0	0	0	0	0	0	0	0	0	0	0	0	0	0	0	0	0
OcIN23r2Chr00c001g0458381	0	0	0	0	0	0	0	0	0	0	0	0	0	0	0	0	0	0	0	0	0	0	0	0	0	0	0	0	0	0	0	0	0	0	0	0	0	0	0	0	0	0	0	0	0	0	0	0	0
OcIN23r2Chr00c001g0458391	0	0	0	0	0	0	0	0	0	0	0	0	0	0	0	0	0	0	0	0	0	0	0	0	0	0	0	0	0	0	0	0	0	0	0	0	0	0	0	0	0	0	0	0	0	0	0	0	0
OcIN23r2Chr00c001g0458401	0	0	0	0	0	0	0	0	0	0	0	0	0	0	0	0	0	0	0	0	0	0	0	0	0	0	0	0	0	0	0	0	0	0	0	0	0	0	0	0	0	0	0	0	0	0	0	0	0
OcIN23r2Chr00c001g0458411	63	101	106	137	142	76	65	75	72	70	92	47	170	144	144	52	70	57	93	100	93	140	186	94	170	97	140	131	164	217	76	67	60	214	173	219	142	160	156	86	99	96	146	408	169	91	87	132	27
OcIN23r2Chr00c001g0458421	0	0	0	0	0	0	0	0	0	0	0	0	0	0	0	0	0	0	0	0	0	0	0	0	0	0	0	0	0	0	0	0	0	0	0	0	0	0	0	0	0	0	0	0	0	0	0	0	0
OcIN23r2Chr00c001g0458431	0	0	0	0	0	0	0	0	0	0	0	0	0	0	0	0	0	0	0	0	0	0	0	0	0	0	0	0	0	0	0	0	0	0	0	0	0	0	0	0	0	0	0	0	0	0	0	0	0
OcIN23r2Chr00c001g0458441	9	22	18	11	10	4	0	3	1	23	10	6	0	0	1	0	0	0	0	0	0	0	0	0	0	0	0	135	209	244	0	0	1	1	1	1	0	1	0	0	1	0	0	0	0	0	0	0	1
OcIN23r2Chr00c001g0458451	306	821	705	939	1074	766	397	422	443	903	858	470	756	681	737	665	683	664	872	819	749	1079	1530	1030	1924	1236	1385	857	1295	1349	743	741	606	1427	1168	1311	1020	781	869	640	815	658	1002	2411	1124	669	582	780	372
OcIN23r2Chr00c001g0458461	0	0	0	0	0	0	0	0	0	0	0	0	0	0	0	0	0	0	0	0	0	0	0	0	0	0	0	0	0	0	0	0	0	0	0	0	0	0	0	0	0	0	0	0	0	0	0	0	0
OcIN23r2Chr00c001g0458471	0	0	0	0	0	0	0	0	0	0	0	0	0	0	0	0	0	0	0	0	0	0	0	0	0	0	0	0	0	0	0	0	0	0	0	0	0	0	0	0	0	0	0	0	0	0	0	0	0
OcIN23r2Chr00c001g0458481	0	0	0	0	0	0	0	0	0	0	0	0	0	0	0	0	0	0	0	0	0	0	0	0	0	0	0	0	0	0	0	0	0	0	0	0	0	0	0	0	0	0	0	0	0	0	0	0	0
OcIN23r2Chr00c001g0458491	0	0	0	0	0	0	0	0	0	0	0	0	0	0	0	0	0	0	0	0	0	0	0	0	0	0	0	0	0	0	0	0	0	0	0	0	0	0	0	0	0	0	0	0	0	0	0	0	0
OcIN23r2Chr00c001g0458501	8	28	13	31	40	22	10	11	18	51	42	37	9	8	7	71	40	54	16	13	14	39	50	45	36	27	31	18	58	40	81	52	72	97	64	84	74	66	69	20	16	29	62	88	42	49	34	38	1
OcIN23r2Chr00c001g0458511	376	868	888	933	1071	699	523	492	530	625	668	367	522	503	558	468	408	381	797	732	658	820	1059	667	1134	820	875	559	843	792	388	459	384	644	520	605	579	467	626	501	514	462	545	1279	633	475	399	561	562
OcIN23r2Chr00c001g0458521	176	522	432	486	541	392	242	265	289	363	380	218	388	326	358	259	243	240	449	418	390	424	596	441	593	367	421	379	485	525	326	343	325	483	413	457	343	320	431	425	478	384	381	904	379	268	242	309	229
OcIN23r2Chr00c001g0458531	139	347	383	412	475	298	145	189	206	412	405	180	228	223	263	271	283	315	299	277	285	371	468	320	622	387	440	330	487	492	304	292	296	369	339	370	351	347	384	274	335	256	247	662	312	288	238	280	202
OcIN23r2Chr00c001g0458541	135	392	380	543	565	397	199	179	229	583	631	323	460	374	439	561	623	643	508	496	458	677	925	640	1250	797	954	534	784	838	551	571	500	1134	891	1124	783	599	753	397	473	398	713	1696	779	507	360	551	235
OcIN23r2Chr00c001g0458551	0	1	0	0	1	0	0	0	0	0	0	0	0	0	3	0	0	0	0	0	0	0	0	0	0	0	0	0	0	0	0	0	0	0	0	0	0	0	0	1	0	6	0	0	0	0	0	0	1
OcIN23r2Chr00c001g0458561	0	0	0	0	0	0	0	0	0	0	0	0	0	0	0	0	0	0	0	0	0	0	0	0	0	0	0	0	0	0	0	0	0	0	0	0	0	0	0	0	0	0	0	0	0	0	0	0	0
OcIN23r2Chr00c001g0458571	0	0	0	0	0	0	0	0	0	0	0	0	0	0	0	0	0	0	0	0	0	0	0	0	0	0	0	0	0	0	0	0	0	0	0	0	0	0	0	0	0	0	0	0	0	0	0	0	0
OcIN23r2Chr00c001g0458581	0	0	0	0	0	0	0	0	0	0	0	0	0	0	0	0	0	0	0	0	0	0	0	0	0	0	0	0	0	0	0	0	0	0	0	0	0	0	0	0	0	0	0	0	0	0	0	0	0
OcIN23r2Chr00c001g0458591	0	0	0	0	0	0	0	0	0	0	0	0	0	0	0	0	0	0	0	0	0	0	0	0	0	0	0	0	0	0	0	0	0	0	0	0	0	0	0	0	0	0	0	0	0	0	0	0	0
OcIN23r2Chr00c001g0458601	0	0	0	0	0	0	0	0	0	0	0	0	0	0	0	0	0	0	0	0	0	0	0	0	0	0	0	0	0	0	0	0	0	0	0	0	0	0	0	0	0	0	0	0	0	0	0	0	0
OcIN23r2Chr00c001g0458611	0	0	0	0	0	0	0	0	0	0	0	0	1	0	0	0	0	0	0	0	0	0	0	0	0	0	0	0	0	0	0	0	0	0	0	0	0	0	0	0	0	0	0	0	0	0	0	0	0
OcIN23r2Chr00c001g0458621	0	0	0	0	0	0	0	0	0	0	0	0	0	0	0	0	0	0	0	0	0	0	0	0	0	0	0	0	0	0	0	0	0	0	0	0	0	0	0	0	0	0	0	0	0	0	0	0	0
OcIN23r2Chr00c001g0458631	261	626	583	778	794	610	285	347	333	705	797	384	537	441	506	711	685	671	510	477	428	657	894	605	1454	853	1062	657	909	950	577	566	541	1234	976	1116	831	648	856	429	474	453	833	1904	964	603	455	627	192
OcIN23r2Chr00c001g0458641	115	271	256	363	302	251	130	157	154	326	351	165	235	179	213	238	281	230	226	215	169	275	383	231	563	354	392	273	404	441	208	286	220	357	340	359	308	252	318	240	228	190	274	724	340	269	176	273	129
OcIN23r2Chr00c001g0458651	122	267	251	336	342	239	119	118	175	383	373	209	177	209	178	294	326	316	253	218	196	298	407	234	723	447	567	251	461	485	269	233	258	460	375	477	321	292	322	222	198	197	376	859	480	233	173	225	113
OcIN23r2Chr00c001g0458661	0	0	0	0	0	0	0	0	0	0	2	0	0	0	0	0	0	0	0	0	0	0	0	0	0	0	0	0	0	0	2	4	0	0	0	0	0	0	0	36	32	16	0	0	0	0	0	0	0
OcIN23r2Chr00c001g0458671	0	0	0	0	0	0	0	0	0	0	0	0	0	0	0	0	0	0	0	0	0	0	0	0	0	0	0	0	0	0	0	0	0	0	0	0	0	0	0	0	0	0	0	0	0	0	0	0	0
OcIN23r2Chr00c001g0458681	0	0	0	0	0	0	0	0	0	0	0	0	0	0	0	0	0	0	0	0	0	0	0	0	0	0	0	0	0	0	0	0	0	0	0	0	0	0	0	0	0	0	0	0	0	0	0	0	0
OcIN23r2Chr00c001g0458691	0	0	0	0	0	0	0	0	0	0	0	0	0	0	0	0	0	0	0	0	0	0	0	0	0	0	0	0	0	0	0	0	0	0	0	0	0	0	0	0	0	0	0	0	0	0	0	0	0
OcIN23r2Chr00c001g0458701	0	0	0	0	0	0	0	0	0	0	0	0	0	0	0	0	0	0	0	0	0	0	0	0	0	0	0	0	0	0	0	0	0	0	0	0	0	0	0	0	0	0	0	0	0	0	0	0	0
OcIN23r2Chr00c001g0458711	826	2104	1849	2191	2572	1938	1226	1352	1425	1849	1884	1006	1425	1461	1397	1538	1510	1447	1872	1762	1703	1676	2204	1398	2682	1709	1970	1627	2174	2464	1265	1123	1061	1517	1223	1392	1462	1353	1597	1451	1626	1443	1254	2831	1396	1348	1086	1388	910
OcIN23r2Chr00c001g0458721	0	0	0	0	0	0	0	0	0	0	0	0	0	0	0	0	0	0	0	0	0	0	0	0	0	0	0	0	0	0	0	0	0	0	0	0	0	0	0	0	0	0	0	0	0	0	0	0	0
OcIN23r2Chr00c001g0458731	989	2372	2287	3234	3385	2658	1455	1612	1635	3690	3882	2004	2982	2513	2904	2962	2836	2735	3208	3082	2556	4315	5525	3285	7745	5186	5908	3080	4417	4552	2585	2539	2362	3952	3435	3709	3165	2829	3455	2568	3087	2522	3448	7982	3566	2225	1873	2587	1346
OcIN23r2Chr00c001g0458741	0	0	0	1	0	1	0	0	2	0	1	0	1	6	0	1	4	0	1	2	0	0	2	2	4	0	0	0	1	0	0	2	1	2	1	3	0	0	0	1	5	10	1	6	1	2	0	1	2
OcIN23r2Chr00c001g0458751	502	1242	1250	1312	1646	1134	660	831	803	777	848	394	1011	922	1038	556	579	547	1132	991	964	940	1152	760	1336	825	989	750	1052	1172	676	787	623	739	678	775	744	658	956	981	1151	948	610	1590	705	834	650	831	169
OcIN23r2Chr00c001g0458761	374	866	874	976	1056	742	556	509	590	717	716	388	765	610	715	591	597	524	899	877	765	909	1226	833	1190	825	875	775	1086	1164	1755	1792	1642	1017	829	998	935	755	886	1197	1337	1098	784	1708	845	691	576	804	149
OcIN23r2Chr00c001g0458771	23	46	36	80	81	53	59	79	64	74	96	33	71	61	60	75	104	105	77	65	62	119	147	99	164	101	105	111	158	148	49	44	54	93	74	89	110	90	129	33	28	40	41	149	56	69	81	97	3
OcIN23r2Chr00c001g0458781	0	0	0	0	0	1	0	1	1	0	0	0	0	1	0	0	0	0	3	0	1	0	0	0	1	0	0	0	0	1	1	0	0	0	0	0	0	0	0	0	0	0	0	0	0	0	0	0	0
OcIN23r2Chr00c001g0458791	0	0	0	0	0	0	0	0	0	0	0	0	0	0	0	0	0	0	0	0	0	0	0	0	0	0	0	0	0	0	0	0	0	0	0	0	0	0	0	0	0	0	0	0	0	0	0	0	0
OcIN23r2Chr00c001g0458801	0	0	0	0	0	0	0	0	0	0	0	0	0	0	0	0	0	0	0	0	0	0	0	0	0	0	0	0	0	0	0	0	0	0	0	0	0	0	0	0	0	0	0	0	0	0	0	0	0
OcIN23r2Chr00c001g0458811	0	0	0	0	0	0	0	0	0	0	0	0	0	0	0	0	0	0	0	0	0	0	0	0	0	0	0	0	0	0	0	0	0	0	0	0	0	0	0	0	0	0	0	0	0	0	0	0	0
OcIN23r2Chr00c001g0458821	0	0	0	0	0	0	0	0	0	0	0	0	0	0	0	0	0	0	0	0	0	0	0	0	0	0	0	0	0	0	0	0	0	0	0	0	0	0	0	0	0	0	0	0	0	0	0	0	0
OcIN23r2Chr00c001g0458831	0	0	0	0	0	0	0	0	0	0	0	0	0	0	0	0	0	0	0	0	0	0	0	0	0	0	0	0	0	0	0	0	0	0	0	0	0	0	0	0	0	0	0	0	0	0	0	0	0
OcIN23r2Chr00c001g0458841	313	731	732	723	950	536	394	448	448	462	527	242	452	395	430	420	352	418	459	395	348	594	768	405	732	585	603	561	666	773	589	576	501	576	413	448	364	352	458	465	549	465	325	878	365	367	314	395	417
OcIN23r2Chr00c001g0458851	89	237	213	233	197	181	103	124	116	226	201	106	135	106	133	171	124	112	156	111	104	224	272	144	335	229	271	157	200	251	200	229	182	259	220	258	153	134	191	107	160	95	195	453	212	150	110	148	120
OcIN23r2Chr00c001g0458861	0	0	0	0	0	0	0	0	0	0	0	0	0	0	0	0	0	0	0	0	0	0	0	0	0	0	0	0	0	0	0	0	0	0	0	0	0	0	0	0	0	0	0	0	0	0	0	0	0
OcIN23r2Chr00c001g0458871	0	0	0	0	0	0	0	0	0	0	0	0	0	0	0	0	0	0	0	0	0	0	0	0	0	0	0	0	0	0	0	0	0	0	0	0	0	0	0	0	0	0	0	0	0	0	0	0	0
OcIN23r2Chr00c001g0458881	0	0	0	0	0	0	0	0	0	0	0	0	1	2	1	0	0	0	1	1	0	1	1	0	0	0	0	0	0	1	2	1	5	0	1	1	0	0	0	61	58	50	0	1	1	0	0	1	0
OcIN23r2Chr00c001g0458891	241	599	587	645	751	541	265	301	314	529	541	324	364	328	338	415	345	318	529	581	483	515	675	466	934	586	694	354	493	496	270	285	253	429	372	412	375	294	402	316	397	326	281	780	410	331	206	348	374
OcIN23r2Chr00c001g0458901	545	1534	1300	1400	1690	1139	683	754	797	1145	1247	664	757	701	665	560	601	581	1095	895	848	993	1272	841	1647	1056	1195	752	1013	1218	413	461	425	557	477	529	719	642	767	666	761	686	496	1438	589	765	505	721	1620
OcIN23r2Chr00c001g0458911	0	0	0	0	0	0	0	0	0	0	0	0	0	0	0	0	0	0	0	0	0	0	0	0	0	0	0	0	0	0	0	0	0	0	0	0	0	0	0	0	0	0	0	0	0	0	0	0	0
OcIN23r2Chr00c001g0458921	0	0	0	0	0	0	0	0	0	0	0	0	0	0	0	0	0	0	0	0	0	0	0	0	0	0	0	0	0	0	0	0	0	0	0	0	0	0	0	0	0	0	0	0	0	0	0	0	0
OcIN23r2Chr00c001g0458931	0	0	0	0	0	0	0	0	0	0	0	0	0	0	0	0	0	0	0	0	0	0	0	0	0	0	0	0	0	0	0	0	0	0	0	0	0	0	0	0	0	0	0	0	0	0	0	0	0
OcIN23r2Chr00c001g0458941	0	0	0	0	0	0	0	0	0	0	0	0	0	0	0	0	0	0	0	0	0	0	0	0	0	0	0	0	0	0	0	0	0	0	0	0	0	0	0	0	0	0	0	0	0	0	0	0	0
OcIN23r2Chr00c001g0458951	0	0	0	0	0	0	0	0	0	0	0	0	0	0	0	0	0	0	0	0	0	0	0	0	0	0	0	0	0	0	0	0	0	0	0	0	0	0	0	0	0	0	0	0	0	0	0	0	0
OcIN23r2Chr00c001g0458961	0	1	1	1	2	1	5	3	2	10	6	5	2	2	2	0	10	4	0	0	1	5	5	4	23	6	8	7	4	5	10	18	21	4	1	3	4	3	2	4	7	10	3	41	8	4	6	3	9
OcIN23r2Chr00c001g0458971	397	1037	1002	1233	1393	1019	660	748	810	1133	1164	612	1122	915	1074	1067	1185	1197	1145	1051	1064	1416	1789	1190	2061	1295	1563	1138	1624	1738	1175	1224	1058	1829	1537	1711	1208	1069	1319	957	1242	1067	1190	2792	1365	1268	880	1327	565
OcIN23r2Chr00c001g0458981	0	0	0	0	0	0	0	0	0	0	0	0	0	0	0	0	0	0	0	0	0	0	0	0	0	0	0	0	0	0	0	0	0	0	0	0	0	0	0	0	0	0	0	0	0	0	0	0	0
OcIN23r2Chr00c001g0458991	0	0	0	0	0	0	0	0	0	0	0	0	0	0	0	0	0	0	0	0	0	0	0	0	0	0	0	0	0	0	0	0	0	0	0	2	0	0	0	0	0	0	0	0	0	0	0	0	0
OcIN23r2Chr00c001g0459001	0	0	0	0	0	1	0	0	0	0	0	0	0	0	0	0	0	0	0	0	0	0	2	0	0	1	2	0	0	2	0	2	0	2	0	2	0	0	0	1	0	0	0	2	0	0	2	4	0
OcIN23r2Chr00c001g0459011	0	0	0	0	0	0	0	0	0	0	2	0	0	0	1	0	1	0	0	0	0	0	1	0	1	2	0	1	0	0	3	0	2	5	6	1	0	0	2	1	0	0	0	1	0	0	0	0	0
OcIN23r2Chr00c001g0459021	0	0	0	0	0	0	0	0	0	0	0	0	0	0	1	0	1	1	0	0	0	0	0	0	0	0	0	0	0	0	1	0	3	5	2	2	0	3	1	2	0	0	0	2	0	1	0	1	0
OcIN23r2Chr00c001g0459031	239	605	555	583	630	458	269	304	320	523	529	298	412	333	311	296	320	323	379	351	294	469	638	377	686	442	500	386	526	658	265	281	258	401	393	389	354	326	414	318	350	286	376	897	417	287	245	344	308
OcIN23r2Chr00c001g0459041	0	0	0	0	0	0	0	0	0	0	0	0	1	0	0	0	0	0	0	0	0	0	0	0	0	0	0	0	0	0	0	0	1	0	0	0	0	0	0	0	0	0	0	0	1	0	0	4	0
OcIN23r2Chr00c001g0459051	1	4	9	5	5	7	5	9	6	2	6	3	31	10	19	10	4	10	11	6	9	15	11	16	17	9	11	14	11	15	7	7	5	16	2	13	9	9	13	15	16	8	17	25	13	13	9	9	3
OcIN23r2Chr00c001g0459061	42	141	99	145	165	122	49	50	53	159	184	92	175	183	165	194	186	164	192	188	141	284	362	243	362	235	269	177	251	214	346	293	305	424	391	412	267	195	246	207	247	163	294	693	308	141	134	144	173
OcIN23r2Chr00c001g0459071	424	1098	1186	1577	1726	1342	432	522	569	1874	1856	1129	1133	850	1080	1278	1216	1166	1240	1248	1087	3132	4132	2413	3947	2786	3140	1305	1710	1723	967	1085	944	1962	1652	1904	1707	1659	1807	793	924	787	1760	4364	1803	1261	970	1307	1675
OcIN23r2Chr00c001g0459081	28	70	51	96	101	71	53	41	47	139	133	67	78	58	65	128	147	171	76	95	51	163	208	117	219	143	180	114	159	177	127	86	100	128	120	139	134	101	170	87	120	91	143	372	145	116	88	136	28
OcIN23r2Chr00c001g0459091	0	0	0	0	0	0	0	0	0	0	0	0	0	0	0	0	0	0	0	0	0	0	0	0	0	0	0	0	0	0	0	0	0	0	0	0	0	0	0	0	0	0	0	0	0	0	0	0	0
OcIN23r2Chr00c001g0459101	13	7	8	18	16	8	7	10	8	17	32	17	35	38	16	23	34	60	29	25	24	65	88	53	62	42	55	30	50	57	2	5	5	50	45	55	30	40	23	4	6	7	84	164	77	98	108	107	0
OcIN23r2Chr00c001g0459111	0	1	0	0	0	0	0	0	0	1	2	0	0	0	1	2	3	4	0	5	3	1	4	0	3	2	1	0	2	7	0	0	1	7	1	3	2	3	1	2	1	1	6	3	0	0	2	6	0
OcIN23r2Chr00c001g0459121	5	1	0	11	7	10	90	108	97	30	18	12	7	13	18	123	132	124	16	30	20	3	6	2	86	62	69	15	25	27	1	2	2	3	4	3	7	1	5	5	0	10	2	28	5	13	7	13	0
OcIN23r2Chr00c001g0459131	146	410	348	415	505	321	209	241	231	329	344	170	254	225	238	205	275	252	310	249	259	339	407	276	514	388	407	249	334	367	169	191	173	295	258	198	243	220	278	199	224	234	226	604	246	213	164	248	179
OcIN23r2Chr00c001g0459141	52	136	111	117	129	86	59	71	85	98	117	77	125	106	74	84	86	83	101	85	77	92	114	90	123	99	105	82	94	108	66	67	54	82	100	101	90	72	82	84	95	85	68	180	111	77	63	88	59
OcIN23r2Chr00c001g0459151	0	0	0	0	0	0	0	0	0	0	0	0	0	0	0	0	0	0	0	0	0	0	0	0	0	0	0	0	0	0	0	0	0	0	0	0	0	0	0	0	0	0	0	0	0	0	0	0	0
OcIN23r2Chr00c001g0459161	0	0	0	0	0	0	0	0	0	0	0	0	0	0	0	0	0	0	0	0	0	0	0	0	0	0	0	0	0	0	0	0	0	0	0	0	0	0	0	0	0	0	0	0	0	0	0	0	0
OcIN23r2Chr00c001g0459171	0	0	0	0	0	0	0	0	0	0	0	0	0	0	0	0	0	0	0	0	0	0	0	0	0	0	0	0	0	0	0	0	0	0	0	0	0	0	0	0	0	0	0	0	0	0	0	0	0
OcIN23r2Chr00c001g0459181	0	0	0	0	0	0	0	0	0	0	0	0	0	0	0	0	0	0	0	0	0	0	0	0	0	0	0	0	0	0	0	0	0	0	0	0	0	0	0	0	0	0	0	0	0	0	0	0	0
OcIN23r2Chr00c001g0459191	3	2	6	2	2	7	0	3	0	0	0	1	5	1	1	0	1	0	1	4	2	1	2	0	0	1	0	13	17	13	130	140	102	2	3	2	6	2	0	349	432	300	3	10	9	3	5	1	0
OcIN23r2Chr00c001g0459201	0	0	0	0	0	0	0	1	1	0	0	0	2	0	0	3	2	5	0	0	0	9	10	2	2	1	0	1	4	3	10	7	8	5	3	12	3	2	2	2	6	1	8	8	5	6	3	7	0
OcIN23r2Chr00c001g0459211	0	0	0	0	0	0	0	0	0	0	0	0	0	0	0	0	0	0	1	0	0	0	0	0	0	0	0	0	0	0	0	0	0	0	0	0	0	0	0	2	1	3	2	1	0	0	0	0	0
OcIN23r2Chr00c001g0459221	0	0	0	0	0	0	0	0	0	0	0	0	0	0	0	0	0	0	0	0	0	0	0	0	1	0	0	0	0	0	2	2	1	0	1	0	0	0	1	2	1	3	0	0	0	0	0	0	0
OcIN23r2Chr00c001g0459231	0	0	0	0	0	0	0	0	0	0	0	0	0	0	0	0	0	0	0	0	0	0	0	0	0	0	0	0	1	1	0	0	0	0	0	0	0	0	1	0	0	0	0	0	0	0	1	0	0
OcIN23r2Chr00c001g0459241	0	0	0	0	0	0	0	0	1	0	0	0	2	0	0	1	2	0	3	0	0	2	3	2	2	1	2	0	4	4	69	43	44	1	1	6	2	1	1	11	9	14	9	8	4	0	2	3	0
OcIN23r2Chr00c001g0459251	0	0	0	1	0	0	0	0	0	0	0	0	1	2	2	0	3	2	1	0	0	2	5	3	0	0	0	1	5	3	2	6	3	2	2	1	0	1	2	5	9	4	7	23	7	4	5	9	0
OcIN23r2Chr00c001g0459261	0	0	0	0	0	0	0	0	0	0	0	0	0	0	0	0	0	0	0	0	0	0	0	0	0	0	0	0	0	0	0	0	0	0	0	0	0	0	0	0	0	0	0	0	0	0	0	0	0
OcIN23r2Chr00c001g0459271	12	32	35	22	40	33	12	17	20	35	33	20	10	7	0	9	13	30	11	9	8	35	37	9	47	31	42	21	36	39	1	0	7	11	5	10	8	20	9	16	10	12	7	23	14	10	6	10	32
OcIN23r2Chr00c001g0459281	44	77	56	61	87	50	36	25	42	77	66	30	31	36	34	64	34	59	37	45	28	74	86	69	83	51	67	57	55	73	18	14	13	19	24	20	51	52	35	24	31	18	33	94	20	48	31	40	52
OcIN23r2Chr00c001g0459291	27	95	88	79	113	83	40	40	59	78	119	53	52	56	47	77	83	96	63	67	49	115	124	69	141	73	111	75	81	101	33	37	33	69	39	70	56	49	73	40	62	46	60	155	85	75	34	44	65
OcIN23r2Chr00c001g0459301	29	56	49	62	57	34	36	19	16	75	56	43	49	34	27	41	61	51	37	42	38	52	65	62	92	46	49	51	64	67	25	24	25	43	30	38	48	33	41	34	32	45	43	93	24	16	26	46	23
OcIN23r2Chr00c001g0459311	1404	3296	3266	3286	3812	2704	1871	2015	2269	1898	1906	1087	1938	1694	1789	743	714	639	2665	2497	2107	1921	2361	1422	2609	1781	1944	1272	1674	1883	951	942	792	1428	1149	1412	1392	1259	1575	2019	2612	1954	1212	2894	1324	1275	1020	1274	1111
OcIN23r2Chr00c001g0459321	0	0	0	0	0	0	0	0	0	0	0	0	0	0	0	0	0	0	0	0	0	0	0	0	0	0	0	0	0	0	0	0	0	0	0	0	0	0	0	0	0	0	0	0	0	0	0	0	0
OcIN23r2Chr00c001g0459331	0	0	0	0	0	0	0	0	0	0	0	0	0	0	0	0	0	0	0	0	0	0	0	0	0	0	0	0	0	0	0	0	0	0	0	0	0	0	0	0	0	0	0	0	0	0	0	0	0
OcIN23r2Chr00c001g0459341	149	359	406	475	547	333	212	232	251	476	504	220	297	252	317	280	312	279	242	272	215	415	593	379	737	459	511	354	477	558	317	319	312	428	359	382	348	264	301	315	369	311	350	917	403	259	219	280	117
OcIN23r2Chr00c001g0459351	3	22	23	23	33	16	6	8	7	15	14	9	5	7	6	0	0	0	12	9	22	6	3	4	12	12	6	2	1	1	0	0	0	0	0	0	0	0	0	2	6	2	0	0	0	0	0	1	0
OcIN23r2Chr00c001g0459361	0	0	0	0	0	0	0	0	0	0	0	0	0	0	0	0	0	0	0	0	0	0	0	0	0	0	0	0	0	0	0	0	0	0	0	0	0	0	0	0	0	0	0	0	0	0	0	0	0
OcIN23r2Chr00c001g0459371	2	4	1	0	1	2	1	1	3	1	0	3	1	3	1	3	2	1	8	2	0	5	1	2	3	6	4	0	5	3	3	9	6	7	13	10	4	0	5	4	3	4	0	13	3	0	1	3	0
OcIN23r2Chr00c001g0459381	0	0	0	0	0	0	0	0	2	1	0	0	0	1	1	0	1	1	3	0	0	1	1	0	1	0	2	0	3	1	0	0	5	2	2	4	0	1	6	1	3	0	1	0	1	0	0	0	0
OcIN23r2Chr00c001g0459391	0	0	0	0	0	0	0	0	0	0	0	0	0	0	0	0	0	0	0	0	0	0	0	0	0	0	0	0	0	0	0	0	0	0	0	0	0	0	0	0	0	0	0	0	0	0	0	0	0
OcIN23r2Chr00c001g0459401	0	0	0	0	0	0	0	0	0	0	0	0	0	0	0	0	0	0	0	0	0	0	0	0	0	0	0	0	0	0	0	0	0	0	0	0	0	0	0	0	0	0	0	0	0	0	0	0	0
OcIN23r2Chr00c001g0459411	0	0	0	0	4	0	0	0	1	1	0	0	6	0	0	0	3	2	1	1	3	2	3	1	5	2	5	1	5	1	7	1	1	3	3	4	0	0	3	2	1	0	4	4	3	1	2	2	0
OcIN23r2Chr00c001g0459421	0	5	0	2	2	2	2	0	1	1	0	5	0	1	0	1	0	3	1	0	0	3	4	1	2	4	0	1	1	2	1	0	0	2	3	4	6	5	0	1	0	0	2	4	2	3	0	3	0
OcIN23r2Chr00c001g0459431	0	0	0	0	0	0	0	0	0	0	0	0	0	0	0	0	0	0	0	0	0	0	0	0	0	0	0	0	0	0	0	0	0	0	0	0	0	0	0	0	0	0	0	0	0	0	0	0	0
OcIN23r2Chr00c001g0459441	0	0	0	0	0	0	0	0	0	0	0	0	0	0	0	0	0	0	0	0	0	0	0	0	0	0	1	0	0	0	0	0	0	0	0	0	0	0	0	0	0	0	0	0	2	0	0	0	0
OcIN23r2Chr00c001g0459451	30	88	71	138	150	95	59	60	101	170	178	91	94	98	79	134	117	87	118	92	81	168	199	164	293	216	244	164	216	227	130	105	95	205	175	192	156	152	149	82	107	88	154	498	294	74	73	112	36
OcIN23r2Chr00c001g0459461	57	126	154	174	215	156	89	110	106	299	259	135	135	95	88	164	179	141	132	115	101	223	274	203	460	317	326	250	319	346	119	144	105	247	185	210	219	154	247	86	90	89	251	586	297	114	71	149	53
OcIN23r2Chr00c001g0459471	9	17	19	29	26	19	12	23	12	24	34	27	11	13	11	19	21	14	14	24	10	27	28	25	59	35	46	36	26	38	21	14	15	25	30	25	25	29	29	8	6	4	43	107	36	10	9	13	7
OcIN23r2Chr00c001g0459481	33	90	92	116	142	100	63	61	73	257	183	108	50	50	61	109	130	107	62	74	67	184	228	112	414	248	293	167	206	233	86	52	48	164	126	131	121	112	160	37	43	37	191	426	178	85	57	99	32
OcIN23r2Chr00c001g0459491	0	0	0	0	0	0	0	0	0	0	0	0	0	0	0	0	0	0	0	0	0	0	0	0	0	0	0	0	0	0	0	0	0	0	0	0	0	0	0	0	0	0	0	0	0	0	0	0	0
OcIN23r2Chr00c001g0459501	0	0	0	0	0	0	0	0	0	0	0	0	0	0	0	0	0	0	0	0	0	0	0	0	0	0	0	0	0	0	0	0	0	0	0	0	0	0	0	0	0	0	0	0	0	0	0	0	0
OcIN23r2Chr00c001g0459511	0	0	0	0	0	0	0	0	0	0	0	0	0	0	0	0	0	0	0	0	0	0	0	0	0	0	0	0	0	0	0	0	0	0	0	0	0	0	0	0	0	0	0	0	0	0	0	0	0
OcIN23r2Chr00c001g0459521	5	29	26	11	25	15	9	4	22	19	24	12	31	23	8	4	7	4	12	8	17	18	12	26	21	25	29	14	19	16	8	11	13	22	14	12	13	7	18	14	16	21	19	37	18	7	11	7	2
OcIN23r2Chr00c001g0459531	2	1	1	4	2	3	0	0	2	1	3	1	2	3	3	0	4	0	2	1	1	3	3	4	10	1	3	3	5	2	6	4	3	1	4	3	4	3	4	4	5	2	4	15	7	3	0	1	3
OcIN23r2Chr00c001g0459541	0	0	0	0	0	0	0	0	0	0	0	0	0	0	0	0	0	0	0	0	0	0	0	0	0	0	0	0	0	0	0	0	0	0	0	0	0	0	0	0	0	0	0	0	0	0	0	0	0
OcIN23r2Chr00c001g0459551	0	0	0	0	0	0	0	0	0	0	0	0	0	0	0	0	3	0	0	0	0	4	6	7	0	1	1	2	2	4	0	0	2	4	0	1	0	2	1	0	0	0	1	3	10	1	0	4	0
OcIN23r2Chr00c001g0459561	0	0	0	0	0	0	0	0	0	0	0	0	0	0	0	0	0	0	0	0	0	0	0	0	0	0	0	0	0	0	0	0	0	0	0	0	0	0	0	0	0	0	0	0	0	0	0	0	0
OcIN23r2Chr00c001g0459571	1	3	0	4	1	0	0	0	0	0	0	0	3	2	2	3	0	0	0	0	2	7	13	7	0	1	5	2	3	2	4	0	0	1	4	3	0	0	0	1	1	4	0	0	1	4	2	5	1
OcIN23r2Chr00c001g0459581	0	0	0	0	0	0	0	0	0	0	0	0	0	0	0	0	0	0	0	0	0	0	0	0	0	0	0	0	0	0	0	0	0	0	0	0	0	0	0	0	0	0	0	0	0	0	0	0	0
OcIN23r2Chr00c001g0459591	0	0	0	0	0	0	0	0	0	0	0	0	0	0	0	0	0	0	0	0	0	0	0	0	0	0	0	0	0	0	0	0	0	0	0	0	0	0	0	0	0	0	0	0	0	0	0	0	0
OcIN23r2Chr00c001g0459601	0	0	0	0	0	0	0	0	0	0	0	0	0	0	0	0	0	0	0	0	0	0	0	0	0	0	0	0	0	0	0	1	0	0	0	0	0	0	0	0	0	0	0	0	0	0	0	0	0
OcIN23r2Chr00c001g0459611	0	0	0	0	0	0	0	0	0	0	0	0	0	0	0	0	0	0	0	0	0	0	0	0	0	0	0	0	0	0	0	0	0	0	0	0	0	1	0	0	0	0	0	0	0	0	0	0	0
OcIN23r2Chr00c001g0459621	0	0	0	0	0	0	0	0	0	0	0	0	0	0	0	0	0	0	1	0	4	0	0	0	0	0	0	0	0	0	0	0	0	0	0	0	0	0	0	0	0	0	0	0	0	0	0	0	0
OcIN23r2Chr00c001g0459631	467	1054	1304	928	1247	533	1088	1129	1192	347	427	196	3086	2821	2555	11	8	9	1997	1652	1495	1476	1749	835	1748	1445	1326	24	27	41	645	649	599	519	486	423	10	15	19	3812	4757	3576	1046	2909	1269	14	19	15	80
OcIN23r2Chr00c001g0459641	1	0	0	1	0	1	0	0	0	0	0	0	0	0	0	0	0	0	0	0	0	0	0	0	1	0	0	0	0	0	1	1	5	0	0	1	0	0	0	0	0	2	0	0	0	0	0	0	0
OcIN23r2Chr00c001g0459651	0	0	0	0	0	0	0	0	0	0	0	0	0	0	0	0	0	0	0	0	0	0	0	0	0	0	0	0	0	0	0	0	0	0	0	0	0	0	0	0	0	0	0	0	0	0	0	0	0
OcIN23r2Chr00c001g0459661	83	299	241	332	387	278	133	148	171	438	485	323	192	155	195	278	244	319	329	328	225	300	362	259	989	667	689	265	368	387	167	161	152	252	194	224	258	239	266	183	180	167	204	451	202	150	126	145	260
OcIN23r2Chr00c001g0459671	111	229	214	283	318	202	132	128	157	505	507	301	253	182	252	249	290	270	238	203	205	316	434	278	1031	636	727	300	389	456	497	506	429	502	392	493	332	316	359	259	342	263	346	814	395	238	216	270	163
OcIN23r2Chr00c001g0459681	39	110	103	107	164	122	70	65	62	119	121	70	96	91	81	92	65	68	99	97	78	111	153	94	114	83	76	103	88	125	61	74	78	120	108	114	90	90	85	63	95	70	86	231	80	107	55	127	60
OcIN23r2Chr00c001g0459691	299	732	634	698	840	597	400	434	454	592	582	323	492	392	434	505	435	466	561	595	524	736	885	602	795	512	636	552	791	794	310	311	250	545	470	505	538	500	597	370	399	356	459	1069	513	604	495	664	257
OcIN23r2Chr00c001g0459701	0	0	0	0	0	0	0	0	0	0	0	0	0	0	0	0	0	0	0	0	0	0	0	0	0	0	0	0	0	0	0	0	0	0	0	0	0	0	0	0	0	0	0	0	0	0	0	0	0
OcIN23r2Chr00c001g0459711	131	272	328	308	337	271	177	216	221	237	271	153	358	323	292	140	112	145	350	290	313	291	344	292	361	219	257	189	254	352	314	378	295	348	292	360	218	223	250	347	407	396	325	929	372	282	170	261	341
OcIN23r2Chr00c001g0459721	0	0	0	0	0	0	0	0	0	0	0	0	0	0	0	0	0	0	4	0	2	0	0	0	0	0	0	0	0	0	0	0	0	0	0	0	0	0	0	0	1	1	0	2	0	0	0	0	0
OcIN23r2Chr00c001g0459731	9	27	12	11	16	7	23	9	12	39	22	15	17	27	26	20	18	15	21	24	10	25	33	14	60	34	47	24	23	47	13	25	18	14	18	14	10	12	12	22	24	14	22	42	26	27	22	14	11
OcIN23r2Chr00c001g0459741	51	119	128	169	160	126	74	74	67	211	195	104	106	114	120	112	94	106	98	106	123	256	345	180	357	205	225	183	245	234	65	49	60	149	129	143	142	137	152	86	102	72	168	366	158	95	90	116	63
OcIN23r2Chr00c001g0459751	0	0	0	0	0	0	0	0	0	0	0	0	0	0	0	0	0	0	0	0	0	0	0	0	1	0	0	0	0	0	0	0	0	0	0	0	0	0	0	0	0	0	0	0	0	0	0	0	0
OcIN23r2Chr00c001g0459761	0	4	3	3	4	3	2	3	1	1	2	3	3	1	4	2	5	2	0	3	4	4	3	3	4	2	9	3	5	5	1	1	2	7	0	8	6	2	3	0	7	3	7	8	10	3	4	0	0
OcIN23r2Chr00c001g0459771	19	73	44	77	99	56	39	40	50	103	120	59	96	55	68	63	68	90	82	73	38	124	172	135	171	112	132	85	142	120	72	71	56	87	65	78	90	96	131	73	84	57	111	222	99	92	63	68	17
OcIN23r2Chr00c001g0459781	0	0	0	0	0	0	0	0	0	0	0	0	0	0	0	0	0	0	0	0	0	0	0	0	0	0	0	0	0	0	0	0	0	2	0	0	0	0	0	0	0	0	0	0	0	0	0	0	0
OcIN23r2Chr00c001g0459791	55	135	106	175	201	142	88	115	86	308	297	152	178	167	214	196	229	242	237	228	253	385	531	361	780	481	588	204	368	346	160	178	124	442	407	481	341	293	376	118	152	125	456	1080	562	191	127	179	23
OcIN23r2Chr00c001g0459801	0	0	0	1	0	0	0	0	0	0	1	0	0	0	0	0	0	0	0	2	0	0	0	0	0	0	0	0	0	0	0	0	0	0	0	0	0	0	0	0	0	0	0	0	0	0	0	0	0
OcIN23r2Chr00c001g0459811	157	364	347	362	421	340	204	192	213	435	500	244	247	237	258	279	278	325	216	217	192	296	427	243	534	393	418	310	415	394	464	461	389	417	320	333	249	237	325	318	357	333	343	826	322	233	220	293	59
OcIN23r2Chr00c001g0459821	0	0	1	0	0	0	0	0	0	0	0	0	0	0	0	0	0	0	0	0	0	0	0	0	0	0	0	1	0	0	0	0	0	0	0	1	0	0	1	0	0	0	5	1	0	0	0	0	0
OcIN23r2Chr00c001g0459831	0	0	0	0	0	1	0	0	0	0	0	0	2	0	0	0	0	0	0	0	0	1	0	0	1	0	0	0	0	0	0	0	0	1	1	1	0	0	0	1	0	1	1	2	0	0	0	1	0
OcIN23r2Chr00c001g0459841	0	0	0	0	0	0	1	0	1	0	0	1	3	0	0	0	0	1	0	0	0	0	0	2	0	0	0	0	4	2	2	3	1	4	3	5	0	0	0	1	0	4	7	8	3	0	0	0	0
OcIN23r2Chr00c001g0459851	0	0	0	0	0	0	0	0	0	0	0	0	0	0	0	0	0	0	0	0	0	0	0	0	0	0	0	0	0	0	0	0	0	0	0	0	0	0	0	0	0	0	0	0	0	0	0	0	0
OcIN23r2Chr00c001g0459861	0	0	0	0	0	0	0	0	0	0	0	0	0	1	0	0	0	0	0	0	0	0	0	0	0	0	0	0	0	0	0	0	0	0	1	0	0	0	0	0	0	2	0	0	0	0	0	0	0
OcIN23r2Chr00c001g0459871	0	0	0	0	0	0	0	0	0	0	0	0	0	0	0	0	0	0	0	0	0	0	0	0	0	0	0	0	0	0	0	0	0	0	0	0	0	0	0	0	0	0	0	0	0	0	0	0	0
OcIN23r2Chr00c001g0459881	0	0	0	0	0	0	0	0	0	0	0	0	0	0	0	0	0	0	0	0	0	0	0	1	0	0	0	2	0	0	1	1	1	0	0	0	0	0	0	0	0	0	0	1	0	0	0	1	0
OcIN23r2Chr00c001g0459891	0	0	0	0	0	0	0	0	0	0	0	0	0	0	0	0	0	0	0	0	0	0	1	0	1	0	0	0	3	0	1	0	0	0	0	1	0	0	0	0	0	0	2	3	1	0	0	0	0
OcIN23r2Chr00c001g0459901	7	5	12	8	9	6	6	9	5	17	7	5	14	22	6	46	41	47	15	1	4	88	165	89	44	30	36	86	113	139	14	6	24	54	50	69	58	65	63	10	4	6	65	163	76	73	55	49	0
OcIN23r2Chr00c001g0459911	0	1	1	0	0	0	0	0	1	0	0	0	0	0	0	0	0	0	0	0	0	2	0	1	0	0	0	1	6	0	1	0	0	0	1	0	0	0	0	0	0	1	0	0	0	0	0	1	0
OcIN23r2Chr00c001g0459921	0	0	1	0	0	0	0	0	0	0	0	0	0	0	0	1	0	0	0	0	0	0	1	0	1	0	0	0	0	0	0	1	0	0	0	1	0	0	1	0	0	0	0	1	0	0	0	1	0
OcIN23r2Chr00c001g0459931	0	0	0	1	1	1	0	1	0	0	0	0	2	1	1	0	0	0	0	3	1	0	0	0	1	1	1	0	1	0	0	0	0	0	0	0	0	0	0	0	0	0	0	0	0	0	0	0	0
OcIN23r2Chr00c001g0459941	0	0	0	0	0	0	0	0	0	0	0	0	0	0	0	0	0	0	0	0	0	0	0	0	0	0	0	0	0	0	0	0	0	0	0	0	0	0	0	0	0	0	0	0	0	0	0	0	0
OcIN23r2Chr00c001g0459951	5	14	6	26	9	7	5	10	5	7	4	4	17	6	8	3	4	4	7	14	4	9	13	8	17	8	9	12	16	11	1	7	3	4	2	6	6	12	5	6	9	9	10	7	10	7	4	5	14
OcIN23r2Chr00c001g0459961	0	0	0	0	0	0	0	0	0	0	0	0	0	0	0	0	0	0	0	0	0	0	0	0	0	0	0	0	0	0	0	0	0	0	0	0	0	0	0	0	0	0	0	0	0	0	0	0	0
OcIN23r2Chr00c001g0459971	0	0	0	0	0	0	0	0	0	0	0	0	0	0	0	0	0	0	0	0	0	0	0	0	0	0	0	0	0	0	0	0	0	0	0	0	0	0	0	0	0	0	0	1	0	0	0	0	0
OcIN23r2Chr00c001g0459981	0	0	0	0	0	0	0	0	0	0	0	0	0	0	0	0	0	0	0	0	0	0	0	0	0	0	0	0	0	0	0	0	0	0	0	1	0	0	0	0	0	0	0	0	0	0	0	0	0
OcIN23r2Chr00c001g0459991	0	0	0	0	0	0	0	0	0	0	0	0	0	0	0	0	0	0	0	0	0	0	0	0	0	0	0	0	0	0	0	0	0	0	0	0	0	0	0	0	0	0	0	0	0	0	0	0	0
OcIN23r2Chr00c001g0460001	0	0	0	0	0	0	0	0	0	0	0	0	0	0	0	0	0	0	0	0	0	0	0	0	0	0	0	0	0	0	0	0	0	0	0	0	0	0	0	0	0	0	0	0	0	0	0	0	0
OcIN23r2Chr00c001g0460011	0	0	0	0	0	0	0	0	0	0	0	0	0	0	0	0	0	0	0	0	0	0	0	0	0	0	0	0	0	0	0	0	0	0	0	0	0	0	0	0	0	0	0	0	0	0	0	0	0
OcIN23r2Chr00c001g0460021	0	0	1	0	0	0	0	0	0	0	1	0	0	0	0	0	1	1	1	4	1	1	0	1	0	1	1	0	0	0	3	5	0	0	2	0	0	0	0	2	1	1	4	1	1	0	0	0	1
OcIN23r2Chr00c001g0460031	46	112	128	124	149	95	79	98	82	131	149	76	118	111	129	74	77	86	147	109	130	150	217	172	328	253	243	109	167	165	171	202	174	168	150	169	97	69	114	175	185	147	195	397	185	87	68	119	237
OcIN23r2Chr00c001g0460041	0	0	0	0	0	0	0	0	0	0	0	0	0	0	0	0	0	0	0	0	0	0	0	0	0	0	0	0	0	0	0	0	0	0	0	0	0	0	0	0	0	0	0	0	0	0	0	0	0
OcIN23r2Chr00c001g0460051	0	0	0	0	0	0	0	0	0	0	0	0	0	0	0	0	0	0	0	0	0	0	0	0	0	0	0	0	0	0	0	0	0	0	0	0	0	0	0	0	0	0	0	0	0	0	0	0	0
OcIN23r2Chr00c001g0460061	0	0	0	0	0	0	0	0	0	0	0	0	0	0	0	0	0	0	0	0	0	0	0	0	0	0	0	0	0	0	0	0	0	0	0	0	0	0	0	0	0	0	0	0	0	0	0	0	0
OcIN23r2Chr00c001g0460071	0	0	0	0	0	0	0	0	0	0	0	0	0	0	0	0	0	0	0	0	0	0	0	0	0	0	0	0	0	0	0	0	0	0	0	0	0	0	0	0	0	0	0	0	0	0	0	0	0
OcIN23r2Chr00c001g0460081	0	0	0	0	0	0	0	0	0	0	0	0	0	0	0	0	0	0	0	0	0	0	0	0	0	0	0	0	0	0	0	0	0	0	0	0	0	0	0	0	0	0	0	0	0	0	0	0	0
OcIN23r2Chr00c001g0460091	0	0	0	0	0	0	0	0	0	0	0	0	0	0	0	0	0	0	0	0	0	0	0	0	0	0	0	0	0	0	0	0	0	0	0	0	0	0	0	0	0	0	0	0	0	0	0	0	0
OcIN23r2Chr00c001g0460101	0	0	0	0	0	0	0	0	0	0	0	0	0	0	0	0	0	0	0	0	0	0	0	0	0	0	0	0	0	0	0	0	0	0	0	0	0	0	0	0	0	0	0	0	0	0	0	0	0
OcIN23r2Chr00c001g0460111	0	0	0	0	0	0	0	0	0	0	0	0	0	0	0	0	0	0	0	0	0	0	0	0	0	0	0	0	0	0	0	0	0	0	0	0	0	0	0	0	0	0	0	0	0	0	0	0	0
OcIN23r2Chr00c001g0460121	62	127	114	139	135	94	92	82	77	108	87	45	79	73	61	64	33	42	104	87	78	106	154	54	106	86	112	76	108	112	67	55	62	67	72	90	63	75	66	70	88	82	86	214	86	74	47	82	21
OcIN23r2Chr00c001g0460131	0	2	0	0	0	1	0	0	0	1	0	0	0	0	0	0	0	0	0	0	0	0	0	0	0	0	0	0	0	0	0	0	0	0	0	0	0	0	0	0	0	0	0	0	0	0	0	0	0
OcIN23r2Chr00c001g0460141	5	17	23	22	8	9	4	2	6	9	11	6	16	10	18	11	19	7	15	20	14	7	16	5	20	9	12	9	12	11	5	17	7	20	15	8	18	14	30	13	17	14	14	37	12	14	12	7	1
OcIN23r2Chr00c001g0460151	0	0	0	0	0	0	0	0	0	0	0	0	0	0	0	0	0	0	0	0	0	0	0	0	0	0	0	0	0	0	0	0	0	0	0	0	0	0	0	0	0	0	0	0	0	0	0	0	0
OcIN23r2Chr00c001g0460161	3	4	7	13	5	5	4	2	2	4	2	2	2	7	6	0	0	1	10	4	4	4	6	2	3	2	6	1	8	2	16	6	6	5	2	0	3	0	1	6	7	9	2	15	10	1	1	3	8
OcIN23r2Chr00c001g0460171	0	0	0	0	0	0	0	0	0	0	0	0	0	0	0	0	0	0	0	0	0	0	0	0	0	0	0	0	0	0	0	0	0	0	0	0	0	0	0	0	0	0	0	0	0	0	0	0	0
OcIN23r2Chr00c001g0460181	0	0	0	0	0	0	0	0	0	0	0	0	0	0	0	0	0	0	0	0	0	0	0	0	0	0	0	0	0	0	0	0	0	0	0	0	0	0	0	0	0	0	0	0	0	0	0	0	0
OcIN23r2Chr00c001g0460191	0	0	0	0	0	0	0	0	0	0	0	0	0	0	0	0	0	0	0	0	0	0	0	0	0	0	0	0	0	0	0	0	0	0	0	0	0	0	0	0	0	0	0	0	0	0	0	0	0
OcIN23r2Chr00c001g0460201	0	0	0	0	0	0	0	0	0	0	0	0	0	0	0	0	0	0	0	0	0	0	0	0	0	0	0	0	0	0	4	1	1	0	0	0	0	0	0	0	1	0	0	0	0	0	0	0	0
OcIN23r2Chr00c001g0460211	88	181	151	218	258	187	103	118	126	196	244	144	170	154	186	177	194	177	190	171	122	258	330	222	321	243	264	179	243	262	152	172	157	183	127	156	205	169	196	157	188	152	133	346	166	162	137	175	117
OcIN23r2Chr00c001g0460221	13	19	29	36	29	29	16	13	21	88	86	38	82	100	76	63	64	50	60	45	44	330	437	244	232	151	171	82	106	94	84	66	56	140	126	128	70	62	64	51	52	32	179	516	226	75	54	68	0
OcIN23r2Chr00c001g0460231	23	40	32	54	50	40	16	17	34	28	22	5	9	9	16	2	4	4	7	7	5	5	15	10	6	3	8	13	20	11	16	17	22	0	2	3	6	4	6	5	12	14	0	0	0	7	4	6	3
OcIN23r2Chr00c001g0460241	1	0	0	0	1	0	0	0	0	0	0	0	4	8	3	0	0	0	0	0	0	1	2	0	0	0	0	0	0	0	0	5	0	0	1	1	0	0	0	5	0	6	0	4	0	1	0	0	0
OcIN23r2Chr00c001g0460251	15	37	45	27	51	30	37	38	52	28	48	16	148	132	140	22	40	32	24	19	16	47	73	54	9	0	0	53	73	78	20	9	15	10	13	9	45	42	45	54	44	45	60	163	70	41	46	65	0
OcIN23r2Chr00c001g0460261	0	0	0	0	0	0	0	0	0	0	0	0	0	0	0	0	0	0	0	0	0	0	0	0	0	0	0	0	0	0	0	0	0	0	0	0	0	0	0	0	0	0	0	0	0	0	0	0	0
OcIN23r2Chr00c001g0460271	0	0	0	0	0	0	0	0	0	0	0	0	0	0	0	0	0	0	0	0	0	0	0	0	0	0	0	0	0	0	0	0	0	0	0	0	0	0	0	0	0	0	0	0	0	0	0	0	0
OcIN23r2Chr00c001g0460281	0	0	0	0	0	0	0	0	0	0	0	0	0	0	0	0	0	0	0	0	0	0	0	0	0	0	0	0	0	0	0	0	0	0	0	0	0	0	0	0	0	0	0	0	0	0	0	0	0
OcIN23r2Chr00c001g0460291	0	0	0	0	0	0	0	0	0	0	0	0	0	0	0	0	0	0	0	0	0	0	0	0	0	0	0	0	0	0	0	0	0	0	0	0	0	0	0	0	0	0	0	0	0	0	0	0	0
OcIN23r2Chr00c001g0460301	0	0	0	0	0	0	0	0	0	0	0	0	0	0	0	0	0	0	0	0	0	0	0	0	0	0	0	0	0	0	0	0	0	0	0	0	0	0	0	0	0	0	0	0	0	0	0	0	0
OcIN23r2Chr00c001g0460311	0	0	0	0	0	0	0	0	0	0	0	0	0	0	0	0	0	0	0	0	0	0	0	0	0	0	0	0	0	0	0	0	0	0	0	0	0	0	0	0	0	0	0	0	0	0	0	0	0
OcIN23r2Chr00c001g0460321	0	0	0	0	0	0	0	0	0	0	0	0	0	0	0	0	0	0	0	0	0	0	0	0	0	0	0	0	0	0	0	0	0	0	0	0	0	0	0	1	0	0	0	0	0	0	0	0	0
OcIN23r2Chr00c001g0460331	379	1008	914	1275	1383	1025	565	600	666	1610	1557	877	1151	1003	1122	1277	1297	1169	1140	1138	1045	1899	2369	1614	3210	2113	2316	1357	1886	1972	1073	1158	958	1777	1543	1764	1653	1516	1892	893	991	777	1478	3525	1592	957	832	1231	383
OcIN23r2Chr00c001g0460341	0	0	0	0	0	0	0	0	0	0	0	0	0	0	0	0	0	0	0	0	0	0	0	0	0	0	0	0	0	0	0	0	0	0	0	0	0	0	0	0	0	0	0	0	0	0	0	0	0
OcIN23r2Chr00c001g0460351	0	0	0	0	0	0	0	0	0	0	0	0	0	0	0	0	0	0	0	0	0	0	0	0	0	0	0	0	0	0	0	0	0	0	0	0	0	0	0	0	5	0	0	0	0	0	0	0	0
OcIN23r2Chr00c001g0460361	0	0	0	0	0	0	0	0	0	0	0	0	0	0	0	0	0	0	0	0	0	0	0	0	0	0	0	0	0	0	0	0	0	0	0	0	0	0	0	0	0	0	0	0	0	0	0	0	0
OcIN23r2Chr00c001g0460371	0	0	0	0	0	0	0	0	0	0	0	0	0	0	0	0	0	0	0	0	0	0	0	0	0	0	0	0	0	0	0	0	0	0	0	0	0	0	0	0	0	0	0	0	0	0	0	0	0
OcIN23r2Chr00c001g0460381	0	0	0	0	0	0	0	0	0	0	0	0	0	0	0	0	0	0	0	0	0	0	0	0	0	0	0	0	0	0	0	0	0	0	0	0	0	0	0	0	0	0	0	0	0	0	0	0	0
OcIN23r2Chr00c001g0460391	0	0	0	0	0	0	0	0	0	0	0	0	0	0	0	0	0	0	0	0	0	0	0	0	0	0	0	0	0	0	0	0	0	0	0	0	0	0	0	0	0	0	0	0	0	0	0	0	0
OcIN23r2Chr00c001g0460401	0	0	0	0	0	0	0	0	0	0	0	0	0	0	0	0	0	0	0	0	0	0	0	0	0	0	0	0	0	0	0	0	0	0	0	0	0	0	0	0	0	0	0	0	0	0	0	0	0
OcIN23r2Chr00c001g0460411	0	0	0	0	0	0	0	0	0	0	0	0	0	0	0	0	0	0	0	0	0	0	0	0	0	0	0	0	0	0	0	0	0	0	0	0	0	0	0	0	0	0	0	0	0	0	0	0	0
OcIN23r2Chr00c001g0460421	0	0	0	0	0	0	0	0	0	0	0	0	0	0	0	0	0	0	0	0	0	0	0	0	0	0	0	0	0	0	0	0	0	0	0	0	0	0	0	0	0	0	0	0	0	0	0	0	0
OcIN23r2Chr00c001g0460431	0	0	0	0	0	0	0	0	0	0	0	0	0	0	0	0	0	0	0	0	0	0	0	0	0	0	0	0	0	0	0	0	0	0	0	0	0	0	0	0	0	0	0	0	0	0	0	0	0
OcIN23r2Chr00c001g0460441	0	0	0	0	0	0	0	0	0	0	0	0	0	0	0	0	0	0	0	0	0	0	0	0	0	0	0	0	0	0	0	0	0	0	0	0	0	0	0	0	0	0	0	0	0	0	0	0	0
OcIN23r2Chr00c001g0460451	0	0	0	0	0	0	0	0	0	0	0	0	0	0	0	0	0	0	0	0	0	0	0	0	0	0	0	0	0	0	0	0	0	0	0	0	0	0	0	0	0	0	0	0	0	0	0	0	0
OcIN23r2Chr00c001g0460461	0	0	0	0	0	0	0	0	0	0	0	0	0	0	0	0	0	0	0	0	0	0	0	0	0	0	0	0	0	0	0	0	0	0	0	0	0	0	0	0	0	0	0	0	0	0	0	0	0
OcIN23r2Chr00c001g0460471	0	0	0	0	0	0	0	0	0	0	0	0	0	0	0	0	0	0	0	0	0	0	0	0	0	0	0	0	0	0	0	0	0	0	0	0	0	0	0	0	0	0	0	0	0	0	0	0	0
OcIN23r2Chr00c001g0460481	371	753	709	800	951	665	393	446	470	625	662	330	555	501	509	510	492	492	677	563	590	806	1011	560	1095	713	799	643	904	932	524	511	430	807	653	768	556	558	661	503	557	469	602	1387	650	661	518	723	167
OcIN23r2Chr00c001g0460491	0	0	0	0	0	0	0	0	0	0	0	0	0	0	0	0	0	0	0	0	0	0	0	0	0	0	0	0	0	0	0	0	0	0	0	0	0	0	0	0	0	0	0	0	0	0	0	0	0
OcIN23r2Chr00c001g0460501	0	0	0	0	0	0	0	0	0	0	0	0	0	0	0	0	0	0	0	0	0	0	0	0	0	0	0	0	0	0	0	0	0	0	0	0	0	0	0	0	0	0	0	0	0	0	0	0	0
OcIN23r2Chr00c001g0460511	218	505	474	534	639	448	321	374	390	510	526	274	517	507	456	422	423	387	742	730	557	621	756	514	919	615	689	469	556	612	438	454	398	497	434	496	465	436	473	576	692	576	423	873	429	362	292	399	285
OcIN23r2Chr00c001g0460521	2	0	5	2	8	4	3	0	3	5	6	4	10	2	11	5	2	5	4	4	4	9	8	4	9	14	11	10	4	12	9	6	8	4	6	15	2	5	6	6	12	7	9	31	19	10	11	9	2
OcIN23r2Chr00c001g0460531	31	87	111	103	115	80	55	59	68	111	110	57	102	107	97	103	83	79	112	103	69	181	234	123	162	106	159	159	195	211	114	126	98	232	205	193	154	99	166	110	94	76	132	307	172	81	84	125	21
OcIN23r2Chr00c001g0460541	4	9	14	18	25	6	1	0	1	7	8	0	12	6	7	3	1	0	10	10	13	21	24	16	20	19	16	1	5	2	41	39	39	20	4	28	4	4	11	43	51	37	19	40	11	8	2	11	241
OcIN23r2Chr00c001g0460551	0	0	0	0	0	0	0	0	0	0	0	0	0	0	0	0	0	0	0	5	0	0	0	0	0	0	0	0	0	0	0	0	0	0	0	0	0	0	0	0	0	0	0	0	0	0	0	4	0
OcIN23r2Chr00c001g0460561	0	0	0	0	0	0	0	0	0	0	1	0	0	0	1	6	4	2	3	0	3	1	0	3	0	0	1	0	1	2	3	2	3	4	5	17	3	2	1	0	2	1	1	4	2	5	2	1	0
OcIN23r2Chr00c001g0460571	0	0	0	0	0	0	0	0	0	0	0	0	0	0	0	0	0	0	0	0	0	0	0	0	0	0	0	0	0	0	0	0	0	0	0	0	0	0	0	0	0	0	0	0	0	0	0	0	0
OcIN23r2Chr00c001g0460581	241	614	596	626	779	550	314	342	404	651	703	366	375	296	346	492	455	436	482	455	417	585	736	500	1068	676	720	480	655	650	371	375	307	574	491	547	481	399	495	357	339	291	353	872	407	417	292	398	394
OcIN23r2Chr00c001g0460591	0	0	0	0	0	0	0	0	0	0	0	0	0	1	0	0	0	0	0	0	0	0	1	0	0	0	0	0	0	0	0	5	0	1	0	0	0	0	0	0	0	0	1	5	3	0	0	0	0
OcIN23r2Chr00c001g0460601	39	111	100	95	97	87	43	41	53	65	80	49	88	97	67	131	137	107	69	56	44	93	113	82	144	87	107	68	89	114	55	80	90	149	117	158	62	65	60	59	80	81	155	370	146	93	72	89	26
OcIN23r2Chr00c001g0460611	276	666	574	1529	1742	1321	1231	1383	1431	740	788	452	6893	6425	6935	2457	2399	2411	2199	2157	1850	3549	4244	2545	1614	1189	1237	3950	5283	5806	3140	2932	2820	5039	4384	4677	5013	4412	5280	5677	6418	5323	8498	18911	8357	9606	7694	10842	44
OcIN23r2Chr00c001g0460621	20	64	46	47	59	35	32	28	34	36	37	16	39	45	43	21	24	20	27	25	21	40	28	27	40	37	32	37	36	37	36	16	18	15	15	17	19	13	19	24	39	25	17	43	21	39	23	24	56
OcIN23r2Chr00c001g0460631	89	182	200	242	301	153	106	134	136	180	173	90	153	167	140	62	68	66	176	143	163	201	209	115	228	166	155	111	129	139	56	49	31	63	76	93	100	87	108	106	128	79	80	232	98	71	75	87	78
OcIN23r2Chr00c001g0460641	0	0	0	0	0	0	0	0	0	0	0	0	0	0	0	0	0	0	0	0	0	0	0	0	0	0	0	0	0	0	2	2	3	0	0	0	0	0	0	0	0	0	0	0	0	0	0	0	0
OcIN23r2Chr00c001g0460651	0	0	0	0	0	0	0	0	0	0	0	0	0	0	0	0	0	0	0	0	0	0	0	0	0	0	0	0	0	0	0	0	0	0	0	0	0	0	0	0	0	0	0	0	0	0	0	0	0
OcIN23r2Chr00c001g0460661	0	0	0	0	0	0	0	0	0	0	0	0	0	0	0	0	0	0	0	0	0	0	0	0	0	0	0	0	0	0	0	0	0	0	0	0	0	0	0	0	0	0	0	0	0	0	0	0	0
OcIN23r2Chr00c001g0460671	56	130	142	137	109	98	60	60	68	149	148	58	65	40	34	90	80	67	64	38	61	125	190	80	146	87	120	123	156	152	64	86	66	74	59	87	102	67	89	56	73	69	76	186	90	68	32	84	58
OcIN23r2Chr00c001g0460681	0	0	0	0	0	0	0	0	0	0	0	0	0	0	0	0	0	0	0	0	0	0	0	0	0	0	0	0	0	0	0	0	0	0	0	0	0	0	0	0	0	0	0	0	0	0	0	0	0
OcIN23r2Chr00c001g0460691	9	13	26	26	28	19	13	16	8	17	15	11	9	16	10	3	2	1	18	26	13	16	11	4	18	10	21	6	21	10	5	0	4	2	0	5	0	2	1	10	6	3	0	7	1	8	3	2	8
OcIN23r2Chr00c001g0460701	0	0	0	0	0	0	0	0	0	0	0	0	0	0	0	0	0	0	0	0	0	0	0	0	0	0	0	0	0	0	0	0	0	0	0	0	0	0	0	0	0	0	0	0	0	0	0	0	0
OcIN23r2Chr00c001g0460711	0	0	0	0	0	0	0	0	0	0	0	0	0	0	0	0	0	0	0	0	0	0	0	0	0	0	0	0	0	0	0	0	0	0	0	0	0	0	0	0	0	0	0	0	0	0	0	0	0
OcIN23r2Chr00c001g0460721	0	0	0	0	1	0	0	0	0	0	0	0	0	0	0	0	0	0	0	0	0	0	0	0	0	1	0	0	0	1	0	0	0	0	0	0	0	0	0	0	0	0	0	0	0	0	0	0	0
OcIN23r2Chr00c001g0460731	9	23	52	36	29	22	7	5	12	22	35	8	13	12	19	9	6	5	22	26	35	7	11	6	24	17	11	7	2	13	8	17	5	2	10	1	9	5	5	24	19	13	6	3	2	15	4	12	0
OcIN23r2Chr00c001g0460741	0	0	0	0	0	0	0	0	0	0	0	0	0	0	0	0	0	0	0	0	0	0	0	0	0	0	0	0	0	0	0	0	0	0	0	0	0	0	0	0	0	0	0	0	0	0	0	0	0
OcIN23r2Chr00c001g0460751	445	1176	1058	1310	1550	1119	679	652	779	1555	1641	943	1110	1023	1092	1011	1022	903	1304	1238	1078	1819	2256	1475	2852	1873	2187	1159	1670	1717	829	871	796	1293	1138	1233	1467	1217	1390	887	989	826	1109	2680	1204	921	793	1010	743
OcIN23r2Chr00c001g0460761	1142	2542	2215	2993	3240	2336	1417	1498	1693	2812	2937	1563	1646	1329	1615	2227	2350	2163	2365	2134	2050	2741	3649	2309	5118	3311	3717	2026	3036	3000	1897	1784	1515	3501	3056	3362	2424	2025	2656	1372	1457	1306	2032	5136	2546	1966	1470	2252	1811
OcIN23r2Chr00c001g0460771	0	0	0	0	1	0	0	0	0	3	1	0	0	0	0	0	0	0	0	0	0	3	3	0	5	0	1	1	0	1	0	0	0	0	0	0	0	0	0	0	0	0	0	0	1	0	0	0	0
OcIN23r2Chr00c001g0460781	0	0	0	0	0	0	0	0	0	0	0	0	0	0	0	0	0	0	0	0	0	0	0	0	0	0	0	0	0	0	0	0	0	0	0	0	0	0	0	0	0	0	0	0	0	0	0	0	0
OcIN23r2Chr00c001g0460791	0	0	0	0	0	0	0	0	0	0	0	0	0	0	0	0	0	0	0	0	0	0	0	0	0	0	0	0	0	0	0	0	0	0	0	0	0	0	0	0	0	0	0	0	0	0	0	0	0
OcIN23r2Chr00c001g0460801	0	0	0	0	0	0	0	0	0	0	0	0	0	0	0	0	0	0	0	0	0	0	0	0	0	0	0	0	0	0	0	0	0	0	0	0	0	0	0	0	0	0	0	0	0	0	0	0	0
OcIN23r2Chr00c001g0460811	5	8	4	14	10	12	2	2	6	8	8	4	1	3	1	4	2	3	6	1	1	6	7	3	2	2	1	6	13	15	3	1	1	2	1	1	9	2	9	8	3	17	1	10	3	18	9	4	0
OcIN23r2Chr00c001g0460821	0	0	0	0	2	0	0	0	0	0	0	0	0	0	0	0	0	0	0	0	0	0	1	0	0	0	0	0	0	0	0	0	0	0	0	0	0	0	0	0	0	0	2	19	6	0	1	1	0
OcIN23r2Chr00c001g0460831	0	0	0	0	0	0	0	0	0	0	0	0	0	0	0	0	0	0	0	0	0	0	0	0	0	0	0	0	0	0	0	0	0	0	0	0	0	0	0	0	0	0	0	0	0	0	0	0	0
OcIN23r2Chr00c001g0460841	0	0	0	0	0	0	0	0	3	0	0	0	0	0	0	0	0	0	0	0	1	0	1	0	0	0	3	1	0	0	163	159	145	1	2	6	2	1	0	73	77	59	2	11	2	0	0	2	0
OcIN23r2Chr00c001g0460851	12	35	19	25	45	43	41	42	32	30	22	15	147	108	107	21	31	17	59	56	73	55	87	46	65	39	54	54	72	119	67	71	65	112	95	110	57	62	94	63	80	88	119	266	120	87	64	104	1
OcIN23r2Chr00c001g0460861	0	0	0	0	0	0	0	0	0	0	0	0	0	0	0	0	0	0	0	0	0	0	0	0	0	0	0	0	0	0	0	0	0	0	0	0	0	0	0	0	0	0	0	0	0	0	0	0	0
OcIN23r2Chr00c001g0460871	0	1	0	1	4	1	3	4	2	0	0	0	0	1	0	0	0	5	0	2	0	2	0	0	3	3	0	1	6	4	3	1	1	0	0	0	0	3	1	0	0	0	0	0	0	2	0	1	0
OcIN23r2Chr00c001g0460881	0	1	1	2	2	2	1	0	1	0	0	1	5	0	1	0	1	2	3	1	0	2	2	0	1	2	1	2	6	3	0	0	0	0	0	0	1	0	1	2	1	0	0	0	0	4	0	0	0
OcIN23r2Chr00c001g0460891	0	0	0	0	0	0	0	0	0	1	0	0	0	0	0	0	0	0	0	0	0	0	0	0	0	0	0	0	0	0	1	0	0	0	0	1	0	0	0	0	0	0	0	0	0	0	0	0	0
OcIN23r2Chr00c001g0460901	0	2	0	4	1	0	0	0	0	0	0	2	0	1	1	2	0	0	0	1	0	2	4	1	1	1	1	0	0	6	0	0	0	2	0	2	0	0	3	1	1	1	2	4	0	4	1	1	3
OcIN23r2Chr00c001g0460911	0	0	0	0	0	0	0	0	0	0	0	0	0	0	0	0	0	0	0	0	0	0	0	0	0	0	0	0	0	0	0	0	0	0	0	0	0	0	0	0	0	0	0	0	0	0	0	0	0
OcIN23r2Chr00c001g0460921	199	518	475	763	926	728	599	687	736	660	674	363	1506	1348	1329	256	229	240	1137	966	919	1055	1172	777	1089	730	848	848	1087	1206	1414	1451	1229	1839	1560	1551	1068	952	1304	1130	1423	1035	3571	8487	3913	1017	797	1170	504
OcIN23r2Chr00c001g0460931	0	0	4	0	0	0	0	0	1	1	0	1	2	4	2	0	0	1	4	7	12	0	1	1	3	0	0	2	8	5	5	18	10	2	0	0	0	4	0	3	10	3	0	13	3	2	0	1	0
OcIN23r2Chr00c001g0460941	0	4	0	0	0	0	0	0	0	2	4	0	1	1	3	1	0	1	0	2	0	1	1	1	1	0	0	2	3	1	1	0	0	3	0	5	1	1	4	1	0	1	4	9	0	0	0	1	0
OcIN23r2Chr00c001g0460951	0	0	0	0	0	0	0	0	0	0	0	0	0	0	0	0	0	0	0	0	0	0	0	0	0	0	0	0	0	0	0	0	0	0	0	0	0	0	0	0	0	0	0	0	0	0	0	0	0
OcIN23r2Chr00c001g0460961	0	0	0	0	0	0	0	0	0	0	0	0	0	0	0	0	0	0	0	0	0	0	0	0	0	0	0	1	0	0	0	0	0	0	0	0	0	0	0	0	0	0	0	0	0	0	0	0	0
OcIN23r2Chr00c001g0460971	0	0	0	0	0	0	0	0	0	0	0	0	0	0	0	0	0	0	0	0	0	0	0	0	0	0	0	0	0	0	0	0	0	0	0	0	0	0	0	0	0	0	0	0	0	0	0	0	0
OcIN23r2Chr00c001g0460981	0	0	0	0	0	0	0	0	0	0	0	0	0	0	0	0	0	0	0	0	0	0	0	0	0	0	0	0	0	0	0	0	0	0	0	0	0	0	0	0	0	0	0	0	0	0	0	0	0
OcIN23r2Chr00c001g0460991	0	0	0	0	0	0	0	0	0	0	0	0	0	0	0	0	0	0	0	0	0	0	0	0	0	0	0	0	0	0	0	0	0	0	0	0	0	0	0	0	0	0	0	0	0	0	0	0	0
OcIN23r2Chr00c001g0461001	2	1	4	3	1	0	1	2	0	6	6	5	2	3	2	0	2	3	2	0	0	6	4	4	6	0	10	1	5	11	4	0	1	10	7	8	4	1	6	0	1	0	1	3	1	1	1	5	0
OcIN23r2Chr00c001g0461011	5	18	12	14	12	13	7	6	2	8	9	10	51	30	34	9	16	12	19	16	10	28	46	18	50	30	25	29	35	37	17	5	4	79	42	94	32	35	36	3	11	10	57	135	60	29	29	50	0
OcIN23r2Chr00c001g0461021	2	0	8	2	6	1	0	0	0	2	1	1	4	3	8	5	1	1	2	0	1	9	13	9	7	4	4	5	6	5	1	3	1	10	6	18	3	2	2	3	1	2	9	22	10	13	6	3	0
OcIN23r2Chr00c001g0461031	16	18	23	15	14	22	3	3	6	8	13	10	10	12	13	2	8	2	8	4	3	8	23	11	20	10	14	12	26	27	2	5	7	10	16	22	11	11	12	8	10	2	11	23	5	13	6	11	0
OcIN23r2Chr00c001g0461041	0	0	0	0	0	0	0	0	0	0	0	0	0	0	0	0	0	0	0	0	0	0	0	0	0	0	0	0	0	0	0	0	0	0	0	0	0	0	0	0	0	0	0	0	0	0	0	0	0
OcIN23r2Chr00c001g0461051	0	0	0	0	0	0	0	0	0	0	0	0	0	0	0	0	0	0	0	0	0	0	0	0	0	0	0	0	0	0	0	0	0	0	0	0	0	0	0	0	0	0	0	0	0	0	0	0	0
OcIN23r2Chr00c001g0461061	0	0	0	0	0	0	0	0	0	0	0	0	0	0	0	0	0	0	0	0	0	0	0	0	0	0	0	0	0	0	0	0	0	0	0	0	0	0	0	0	0	0	0	0	0	0	0	0	0
OcIN23r2Chr00c001g0461071	376	958	872	903	999	763	510	486	630	857	919	482	675	582	638	426	497	432	775	676	620	698	940	662	1194	786	921	530	781	788	477	497	393	558	436	553	561	470	638	663	810	634	570	1457	586	556	402	634	474
OcIN23r2Chr00c001g0461081	0	0	0	0	0	0	0	0	0	0	0	0	0	0	0	0	0	0	0	0	0	0	0	0	0	0	0	0	0	0	0	0	0	0	0	0	0	0	0	0	0	0	0	0	0	0	0	0	0
OcIN23r2Chr00c001g0461091	102	247	237	270	322	210	114	159	171	182	198	113	219	215	196	169	190	164	260	211	204	213	255	155	307	210	216	200	285	333	177	178	176	143	143	156	164	128	211	200	260	183	185	394	220	184	157	224	65
OcIN23r2Chr00c001g0461101	0	0	0	0	0	0	0	0	0	0	0	0	0	0	0	0	0	0	0	0	0	0	0	0	0	0	0	0	0	0	0	0	0	0	0	0	0	0	1	0	0	0	0	0	0	0	0	0	0
OcIN23r2Chr00c001g0461111	0	0	0	0	0	0	0	0	0	0	0	0	0	0	0	0	0	0	0	0	0	0	0	0	0	0	0	0	0	0	0	0	0	0	0	0	0	0	0	0	0	0	0	0	0	0	0	0	0
OcIN23r2Chr00c001g0461121	0	0	0	0	0	0	0	0	0	0	0	0	0	0	0	0	0	0	0	0	0	0	0	0	0	0	0	0	0	0	0	0	0	0	0	0	0	0	0	0	0	0	0	0	0	0	0	0	0
OcIN23r2Chr00c001g0461131	0	0	0	0	0	0	0	0	0	0	0	0	0	0	0	0	0	0	0	0	0	0	0	0	0	0	0	0	0	0	0	0	0	0	0	0	0	0	0	0	0	0	0	0	0	0	0	0	0
OcIN23r2Chr00c001g0461141	0	0	0	0	0	0	0	0	0	0	0	0	0	0	0	0	0	0	0	0	0	0	0	0	0	0	0	0	0	0	0	0	0	0	0	0	0	0	0	0	0	0	0	0	0	0	0	0	0
OcIN23r2Chr00c001g0461151	0	0	0	0	0	0	0	0	0	0	0	0	0	0	0	0	0	0	0	0	0	0	0	0	0	0	0	0	0	0	0	0	0	0	0	1	0	0	0	0	0	0	0	0	0	0	0	0	0
OcIN23r2Chr00c001g0461161	0	0	0	0	0	0	0	0	0	0	0	0	0	0	0	0	0	0	0	0	0	0	0	0	0	0	0	0	0	0	0	0	0	0	0	0	0	0	0	0	0	0	0	0	0	0	0	0	0
OcIN23r2Chr00c001g0461171	0	0	0	0	0	0	0	0	0	0	0	0	0	0	0	0	0	0	0	0	0	0	0	0	0	0	0	0	0	0	0	0	0	0	0	0	0	0	0	0	0	0	0	0	0	0	0	0	0
OcIN23r2Chr00c001g0461181	0	0	0	0	0	0	0	0	0	0	0	0	0	0	0	0	0	0	0	0	0	0	0	0	0	0	0	0	0	0	0	0	0	0	0	0	0	0	0	0	0	0	0	0	0	0	0	0	0
OcIN23r2Chr00c001g0461191	0	0	0	0	0	0	0	0	0	0	0	0	0	0	0	0	0	0	0	0	0	0	0	0	0	0	0	0	0	0	0	0	0	0	0	0	0	0	0	0	0	0	0	0	0	0	0	0	0
OcIN23r2Chr00c001g0461201	493	1145	1226	1015	1167	870	482	466	563	610	598	369	797	818	745	139	152	130	1063	953	924	496	519	332	822	573	688	174	191	275	759	793	669	127	89	106	125	159	173	1072	1198	958	71	204	96	190	129	199	1494
OcIN23r2Chr00c001g0461211	0	0	2	0	0	0	0	0	0	0	0	0	5	4	4	0	0	0	3	5	1	3	2	0	4	0	1	0	1	1	3	6	5	2	1	3	0	0	0	4	2	2	5	14	5	1	0	1	0
OcIN23r2Chr00c001g0461221	74	140	153	251	315	223	93	112	134	383	431	244	246	240	242	149	184	156	212	215	177	373	421	224	540	426	454	229	313	332	611	616	557	457	392	446	163	179	216	330	371	334	305	807	316	277	170	267	122
OcIN23r2Chr00c001g0461231	175	432	385	502	501	374	258	293	297	449	499	252	356	303	256	373	374	350	359	307	303	544	693	422	760	526	520	434	675	709	397	405	366	350	258	374	308	291	350	331	352	353	319	865	423	407	281	412	406
OcIN23r2Chr00c001g0461241	0	0	0	0	0	0	0	0	0	0	0	0	0	0	0	0	0	0	0	0	0	0	0	0	0	0	0	0	0	0	0	0	0	0	0	0	0	0	0	0	0	0	0	0	0	0	0	0	0
OcIN23r2Chr00c001g0461251	0	0	0	0	0	0	0	0	0	0	0	0	0	0	0	0	0	0	0	0	0	0	0	0	0	0	0	0	0	0	0	0	0	0	0	0	0	0	0	0	0	0	0	0	0	0	0	0	0
OcIN23r2Chr00c001g0461261	4	13	9	13	23	15	4	8	6	22	11	12	12	10	3	13	3	7	3	6	1	21	24	13	47	17	25	12	17	16	3	3	5	14	11	5	8	21	14	10	5	0	6	15	7	8	5	5	16
OcIN23r2Chr00c001g0461271	0	0	0	0	0	0	0	0	0	0	0	0	0	0	0	0	0	0	0	0	0	0	0	0	0	0	0	0	0	0	0	0	0	0	0	0	0	0	0	0	0	0	0	0	0	0	0	0	0
OcIN23r2Chr00c001g0461281	36	97	83	113	87	61	38	45	60	123	103	76	68	62	77	70	76	50	92	67	48	154	167	111	284	161	207	101	116	115	38	60	57	115	89	138	112	93	110	65	86	77	147	249	127	65	47	77	99
OcIN23r2Chr00c001g0461291	0	0	0	0	0	0	0	0	0	0	0	0	0	0	0	0	0	0	0	0	0	0	0	0	0	0	0	0	0	0	0	0	0	0	0	0	0	0	0	0	0	0	0	0	0	0	0	0	0
OcIN23r2Chr00c001g0461301	0	0	0	0	0	0	0	0	0	0	0	0	0	0	0	0	0	0	0	0	0	0	0	0	0	0	0	0	0	0	0	0	0	0	0	0	0	0	0	0	0	0	0	0	0	0	0	0	0
OcIN23r2Chr00c001g0461311	11	14	12	12	26	18	12	17	4	18	20	6	21	19	22	26	15	29	16	26	9	10	28	14	33	17	25	16	23	32	29	35	31	71	53	84	40	34	49	10	22	15	33	57	42	31	9	30	3
OcIN23r2Chr00c001g0461321	0	0	0	0	0	0	0	0	0	0	0	0	0	0	0	0	0	0	0	0	0	0	0	0	0	0	0	0	0	0	0	0	0	0	0	0	0	0	0	0	0	0	0	0	0	0	0	0	0
OcIN23r2Chr00c001g0461331	0	0	0	0	0	0	0	0	0	0	0	0	0	0	0	0	0	0	0	0	0	0	0	2	0	0	0	0	0	0	0	0	0	0	0	0	0	0	0	0	0	0	0	0	0	0	0	0	0
OcIN23r2Chr00c001g0461341	0	0	0	0	0	0	0	0	0	0	0	0	1	0	0	0	0	0	0	0	0	0	0	0	0	0	0	0	0	0	0	1	0	0	2	0	0	0	0	0	0	0	0	0	0	0	0	0	0
OcIN23r2Chr00c001g0461351	0	0	0	0	0	0	0	0	0	0	0	0	0	0	0	0	0	0	0	0	0	0	0	0	0	0	0	0	0	0	0	0	0	0	0	0	0	0	0	0	0	0	0	0	0	0	0	0	0
OcIN23r2Chr00c001g0461361	0	0	0	2	0	0	0	0	0	0	0	0	0	0	0	0	0	0	0	0	0	0	0	0	0	0	0	0	0	0	0	0	0	0	0	0	0	1	0	0	0	0	0	0	0	0	0	0	0
OcIN23r2Chr00c001g0461371	117	298	296	271	276	203	174	168	162	217	201	120	207	175	199	214	202	199	256	262	236	300	358	213	320	251	251	203	286	341	213	264	227	287	284	292	240	209	240	205	273	198	287	619	280	246	213	329	64
OcIN23r2Chr00c001g0461381	189	473	450	616	721	486	272	307	352	611	627	361	457	364	432	514	502	489	641	633	487	632	920	563	1250	780	916	530	805	880	398	371	306	497	410	534	592	466	539	415	476	348	534	1296	652	429	337	431	275
OcIN23r2Chr00c001g0461391	0	0	0	0	0	0	0	0	0	0	0	0	0	0	0	0	0	0	0	0	0	0	0	0	0	0	0	0	0	0	0	0	0	0	0	0	0	0	0	0	0	0	0	0	0	0	0	0	0
OcIN23r2Chr00c001g0461401	0	0	0	0	0	0	0	0	0	0	0	0	0	0	0	0	0	0	0	0	0	0	0	0	0	0	0	0	0	0	0	0	0	0	0	0	0	0	0	0	2	0	0	0	0	0	0	0	0
OcIN23r2Chr00c001g0461411	0	0	0	0	0	0	0	0	0	0	0	0	0	0	0	0	0	0	0	0	0	0	0	0	0	0	0	0	0	0	0	0	0	0	0	0	0	0	0	0	0	0	0	0	0	0	0	0	0
OcIN23r2Chr00c001g0461421	1	4	4	0	7	1	3	3	1	0	1	0	0	0	0	0	1	0	0	0	0	0	0	0	0	0	0	0	0	0	2	5	4	2	0	0	5	0	4	2	3	1	0	4	0	0	0	0	0
OcIN23r2Chr00c001g0461431	0	1	0	1	2	1	0	1	0	0	0	0	3	0	0	0	0	1	0	3	0	0	2	0	0	0	1	2	5	5	0	1	1	6	10	8	1	4	6	0	0	0	1	1	2	6	5	15	0
OcIN23r2Chr00c001g0461441	28	74	53	47	58	45	14	6	11	47	65	29	63	42	67	11	11	3	35	41	22	21	38	28	60	52	30	16	9	19	17	19	14	8	9	13	14	15	21	37	53	41	5	9	7	5	5	13	3
OcIN23r2Chr00c001g0461451	0	0	0	1	0	0	0	0	0	1	1	0	0	0	1	0	0	0	0	0	0	0	0	0	0	0	0	0	0	0	0	0	0	0	0	0	0	0	0	0	0	0	0	0	0	0	0	0	0
OcIN23r2Chr00c001g0461461	0	1	0	1	1	0	1	0	1	0	0	0	5	2	0	0	0	0	2	0	0	1	1	1	1	0	0	0	0	1	0	0	1	4	1	1	0	0	0	0	0	0	0	1	0	0	1	0	0
OcIN23r2Chr00c001g0461471	4	9	16	13	14	13	1	3	8	8	11	5	15	6	22	3	0	0	10	12	14	6	10	6	14	9	4	4	4	5	12	3	4	4	4	3	2	2	3	21	17	26	2	10	3	3	4	2	0
OcIN23r2Chr00c001g0461481	0	0	0	0	0	0	0	0	0	0	0	0	0	0	0	0	0	0	0	1	0	0	0	0	0	0	0	0	0	0	0	0	0	0	0	0	0	0	0	0	6	0	0	0	0	0	0	0	0
OcIN23r2Chr00c001g0461491	0	0	0	0	0	0	0	0	0	0	0	0	0	0	0	0	0	0	0	0	0	0	0	0	0	0	0	0	0	0	0	0	0	0	0	0	0	0	0	0	0	0	0	0	0	0	0	0	0
OcIN23r2Chr00c001g0461501	0	0	0	0	0	0	0	1	1	0	0	0	0	0	0	0	0	0	0	1	0	0	1	0	0	0	0	0	1	0	1	0	0	0	0	1	0	0	0	0	1	0	1	10	1	0	0	0	0
OcIN23r2Chr00c001g0461511	271	736	716	859	951	728	407	450	511	1099	1208	578	976	751	780	830	787	789	866	792	748	1538	2183	1278	2461	1570	1800	1063	1584	1725	1280	1315	1067	1618	1343	1472	1136	997	1241	972	1064	897	1296	3207	1454	777	605	816	1401
OcIN23r2Chr00c001g0461521	0	0	0	0	0	0	0	0	0	0	0	0	0	1	1	0	0	0	1	0	3	0	0	0	0	2	0	0	0	0	6	9	5	1	0	1	0	0	0	2	4	1	0	0	0	0	0	0	0
OcIN23r2Chr00c001g0461531	0	0	0	0	0	0	0	0	0	0	0	0	0	0	1	0	0	0	2	0	0	0	1	0	1	0	0	0	0	0	5	4	2	0	0	0	0	0	0	1	0	0	0	0	0	0	0	0	0
OcIN23r2Chr00c001g0461541	45	114	126	137	144	91	69	60	81	71	58	34	169	164	136	71	72	58	150	116	135	96	180	96	144	78	104	64	119	123	132	102	76	78	65	92	98	90	106	160	178	134	139	236	115	80	97	86	98
OcIN23r2Chr00c001g0461551	6	14	15	21	27	15	9	5	6	18	33	8	5	4	21	14	7	4	5	5	18	10	18	13	32	12	9	9	8	15	6	7	3	11	4	8	2	15	17	0	5	3	20	41	20	13	5	9	21
OcIN23r2Chr00c001g0461561	12	23	17	14	33	19	10	8	10	18	26	17	12	7	13	11	6	6	6	10	7	9	16	14	30	23	14	15	20	14	4	10	4	17	10	11	15	5	17	13	17	12	25	42	28	14	2	2	16
OcIN23r2Chr00c001g0461571	0	0	0	0	0	0	0	0	0	0	0	0	0	0	0	0	0	0	0	0	0	0	0	0	0	0	0	0	0	0	0	0	0	0	0	0	0	0	0	0	0	0	0	0	0	0	0	0	0
OcIN23r2Chr00c001g0461581	0	0	0	0	0	0	0	0	0	0	0	0	0	0	0	0	0	0	0	0	0	0	0	0	0	0	0	0	0	0	0	0	0	0	0	0	0	0	0	0	0	0	0	0	0	0	0	0	0
OcIN23r2Chr00c001g0461591	262	629	613	687	839	614	393	376	454	749	745	428	747	553	586	669	689	619	793	757	584	871	1113	766	1364	945	1022	650	976	995	518	518	427	825	658	750	647	573	710	572	732	595	640	1449	666	550	455	638	325
OcIN23r2Chr00c001g0461601	119	330	347	456	507	365	257	222	295	609	640	301	294	244	293	497	511	498	331	320	215	586	753	513	912	591	697	490	698	819	306	295	329	453	476	503	568	541	673	228	285	239	432	923	457	341	297	378	250
OcIN23r2Chr00c001g0461611	4	4	4	7	13	1	5	7	7	1	1	1	3	1	4	1	5	4	11	7	5	2	7	3	10	6	5	2	5	2	2	5	0	1	1	2	2	0	1	2	2	1	3	4	4	1	1	0	3
OcIN23r2Chr00c001g0461621	6	9	8	17	18	15	7	9	12	7	5	1	17	22	13	3	0	1	19	32	20	9	9	5	25	14	12	3	2	10	5	3	3	0	0	1	1	1	5	11	12	10	4	7	1	0	1	1	0
OcIN23r2Chr00c001g0461631	0	0	0	0	0	0	0	0	0	0	0	0	0	0	0	0	0	0	0	0	0	0	0	0	0	0	0	0	0	0	0	0	0	0	0	0	0	0	0	0	0	0	0	0	0	0	0	0	0
OcIN23r2Chr00c001g0461641	277	727	684	572	685	481	210	243	288	464	481	282	163	135	137	253	260	227	177	152	119	331	378	226	290	173	173	284	408	412	139	107	119	407	331	402	384	326	396	142	146	128	281	602	276	351	239	335	13
OcIN23r2Chr00c001g0461651	0	0	0	0	0	0	0	0	0	0	0	0	0	0	0	0	0	0	0	0	0	0	0	0	0	0	0	0	0	0	0	0	0	0	0	0	0	0	0	0	0	0	0	0	0	0	0	0	0
OcIN23r2Chr00c001g0461661	22	71	86	114	138	80	78	75	104	79	86	44	64	53	68	23	22	27	59	90	65	85	119	55	98	64	65	74	89	81	53	78	49	85	57	97	41	66	63	43	52	58	146	339	161	62	41	63	43
OcIN23r2Chr00c001g0461671	245	559	616	804	811	694	625	608	691	628	665	395	921	745	782	277	269	255	857	830	745	676	933	661	986	651	661	633	867	928	1240	1361	1146	1402	1194	1260	847	677	838	863	1014	750	2227	5145	2298	675	596	802	380
OcIN23r2Chr00c001g0461681	66	148	114	215	188	166	113	101	154	249	269	164	291	239	240	304	288	289	236	203	194	402	580	345	633	359	405	284	448	525	394	368	295	554	455	482	313	239	321	234	239	206	438	1121	519	249	208	336	64
OcIN23r2Chr00c001g0461691	0	0	0	0	0	0	0	0	0	0	0	0	0	0	0	0	0	0	0	0	0	0	0	0	0	0	0	0	0	0	0	0	0	0	0	0	0	0	0	0	0	0	0	0	0	0	0	0	0
OcIN23r2Chr00c001g0461701	0	0	0	0	0	0	0	0	0	0	0	0	0	0	0	0	0	0	0	0	0	0	0	0	0	0	0	0	0	0	0	0	0	0	0	0	0	0	0	0	0	0	0	0	0	0	0	0	0
OcIN23r2Chr00c001g0461711	0	0	0	0	0	0	0	0	0	0	0	0	0	0	0	0	0	0	0	0	0	0	0	0	0	0	0	0	0	0	0	0	0	0	0	0	0	0	0	0	0	0	0	0	0	0	0	0	0
OcIN23r2Chr00c001g0461721	0	0	0	0	0	0	0	0	0	0	0	0	0	0	0	0	0	0	0	0	0	0	0	0	0	0	0	0	0	0	0	0	0	0	0	0	0	0	0	0	0	0	0	0	0	0	0	0	0
OcIN23r2Chr00c001g0461731	95	219	201	252	336	231	106	158	142	384	403	200	278	228	218	246	189	190	225	194	165	560	699	403	774	563	588	356	563	621	380	360	363	624	497	545	360	364	389	278	307	293	460	1159	515	292	224	297	90
OcIN23r2Chr00c001g0461741	0	0	0	0	0	0	0	0	0	0	0	0	0	0	0	0	0	0	0	0	0	0	0	0	0	0	0	0	0	0	0	0	0	0	0	0	1	0	0	0	0	0	0	0	0	0	0	0	0
OcIN23r2Chr00c001g0461751	0	0	0	0	0	0	0	0	0	0	0	0	0	0	0	0	0	0	0	0	0	0	0	0	0	0	0	0	0	0	0	0	0	0	0	0	0	0	0	0	0	0	0	0	0	0	0	0	0
OcIN23r2Chr00c001g0461761	0	0	0	0	0	0	0	0	0	0	0	0	0	0	0	0	0	0	0	0	0	0	0	0	0	0	0	0	0	0	0	0	0	0	0	0	0	0	0	0	0	0	0	0	0	0	0	0	0
OcIN23r2Chr00c001g0461771	0	0	0	0	0	0	0	0	0	0	0	0	0	0	0	0	0	0	0	0	0	0	0	0	0	0	0	0	0	0	0	0	0	0	0	0	0	0	0	0	0	0	0	0	0	0	0	0	0
OcIN23r2Chr00c001g0461781	0	0	0	0	0	0	0	0	0	0	0	0	0	0	0	0	0	0	0	0	0	2	0	0	0	0	0	0	0	0	0	0	0	0	0	0	0	0	0	0	0	0	0	0	0	0	0	0	0
OcIN23r2Chr00c001g0461791	0	0	0	0	0	0	0	0	0	0	0	0	0	0	0	0	0	0	0	0	0	0	0	0	0	0	2	0	0	0	0	0	0	0	0	0	0	0	0	0	0	0	0	0	1	0	0	0	0
OcIN23r2Chr00c001g0461801	0	0	0	0	0	0	0	0	0	0	0	0	0	0	0	0	0	0	0	0	0	0	0	0	0	0	0	0	0	0	0	0	0	0	0	0	0	0	0	0	0	0	0	0	0	0	0	0	0
OcIN23r2Chr00c001g0461811	54	116	137	136	159	104	84	78	92	117	119	92	59	65	58	92	60	67	90	55	69	113	149	86	174	107	124	115	149	179	35	32	34	62	69	81	110	81	84	49	57	63	85	190	87	76	49	64	62
OcIN23r2Chr00c001g0461821	80	218	211	240	321	201	123	145	154	231	210	118	231	215	187	216	235	182	228	242	186	210	317	204	359	251	292	221	336	329	173	204	114	271	202	282	262	226	249	183	241	212	264	639	249	214	158	226	75
OcIN23r2Chr00c001g0461831	0	2	0	0	0	0	0	0	1	0	0	0	2	0	1	0	0	0	0	2	0	0	2	0	0	0	0	0	1	0	8	8	13	1	0	1	1	0	0	1	3	4	0	3	1	0	0	0	0
OcIN23r2Chr00c001g0461841	0	0	0	0	0	0	0	0	0	0	0	0	0	0	0	0	0	0	0	0	0	0	0	0	0	0	0	0	0	0	0	0	0	0	0	0	0	0	0	0	0	0	0	0	0	0	0	0	0
OcIN23r2Chr00c001g0461851	0	0	0	0	0	0	0	0	0	0	0	0	0	0	0	0	0	0	0	0	0	0	0	0	0	0	0	0	0	0	0	0	0	0	0	0	0	0	0	0	0	0	0	0	0	0	0	0	0
OcIN23r2Chr00c001g0461861	0	0	0	0	0	0	0	0	0	0	0	0	0	0	0	0	0	0	0	0	0	0	0	0	0	0	0	0	0	0	0	0	0	0	0	0	0	0	0	0	0	0	0	0	0	0	0	0	0
OcIN23r2Chr00c001g0461871	0	0	0	0	0	0	0	0	0	0	0	0	0	0	0	0	0	0	0	0	0	0	0	0	0	0	0	0	0	0	0	0	0	0	0	0	0	0	0	0	0	0	0	0	0	0	0	0	0
OcIN23r2Chr00c001g0461881	427	940	906	984	1217	851	455	510	534	1026	1169	568	513	428	525	534	581	503	795	746	678	937	1172	769	1614	1006	1103	572	912	972	298	282	256	634	537	587	607	592	730	346	444	362	589	1346	643	515	395	557	425
OcIN23r2Chr00c001g0461891	0	0	0	0	0	0	0	0	0	0	0	0	0	0	0	0	0	0	0	0	0	0	0	0	0	0	0	0	0	0	0	0	0	0	0	0	0	0	0	0	0	0	0	0	0	0	0	0	0
OcIN23r2Chr00c001g0461901	285	625	613	711	784	556	312	367	363	792	854	418	610	461	538	509	544	581	587	636	540	839	1000	740	1299	855	1005	545	806	863	415	403	361	811	664	744	638	616	683	413	502	423	853	2132	938	477	410	552	189
OcIN23r2Chr00c001g0461911	0	1	0	1	6	2	0	0	0	0	3	0	1	2	2	0	1	0	2	3	0	3	5	4	4	1	1	0	2	0	6	0	4	2	1	3	0	0	0	2	0	0	7	0	1	1	2	3	0
OcIN23r2Chr00c001g0461921	0	0	0	0	0	0	0	0	0	0	0	0	0	0	0	0	0	0	0	0	0	0	0	0	0	0	0	0	0	0	0	0	0	0	0	0	0	0	0	0	0	0	0	0	0	0	0	0	0
OcIN23r2Chr00c001g0461931	70	170	153	198	172	128	58	108	91	209	196	101	195	182	161	111	149	104	174	141	135	223	262	181	291	203	212	146	250	221	238	248	198	224	198	217	132	105	201	237	276	235	164	493	216	145	97	150	77
OcIN23r2Chr00c001g0461941	17	25	31	32	35	31	5	11	19	55	62	31	10	9	15	56	65	53	14	9	18	42	72	38	80	54	50	26	33	39	31	41	21	52	57	33	21	24	26	21	31	19	19	59	31	25	5	28	0
OcIN23r2Chr00c001g0461951	4	12	17	14	21	17	11	9	9	28	25	11	12	10	8	22	22	26	17	13	11	35	34	11	44	37	27	15	29	32	12	13	8	23	18	12	7	22	25	10	13	7	14	22	16	14	15	5	2
OcIN23r2Chr00c001g0461961	178	452	387	436	398	336	240	232	232	245	285	158	626	501	581	134	141	124	984	917	856	373	464	301	660	443	452	194	262	255	133	118	77	140	104	143	167	137	196	269	364	308	118	276	130	138	145	128	160
OcIN23r2Chr00c001g0461971	0	2	0	2	4	2	0	0	2	1	0	0	0	0	0	1	1	0	2	0	0	1	0	4	0	0	0	0	4	1	0	0	0	0	0	0	3	5	3	0	0	0	0	0	0	3	0	0	0
OcIN23r2Chr00c001g0461981	0	0	0	0	0	0	0	0	0	0	0	0	0	0	0	0	0	0	0	0	0	0	0	0	0	0	0	0	0	0	0	0	0	0	0	0	0	0	0	0	0	0	0	0	0	0	0	0	0
OcIN23r2Chr00c001g0461991	0	0	0	0	0	0	0	0	0	0	0	0	0	0	0	0	0	0	0	0	0	0	0	0	0	0	0	0	0	0	0	0	0	0	0	0	0	0	0	0	0	0	0	0	0	0	0	0	0
OcIN23r2Chr00c001g0462001	0	0	0	0	0	0	0	0	0	0	0	0	0	0	0	0	0	0	0	0	0	0	0	0	0	0	0	0	0	0	2	0	0	0	0	0	0	0	0	0	0	0	0	0	0	0	0	0	0
OcIN23r2Chr00c001g0462011	365	848	891	853	994	747	429	491	558	552	576	310	417	372	374	315	287	297	549	523	444	391	542	344	725	503	527	337	491	518	281	332	261	286	253	299	294	286	349	461	545	438	223	532	273	313	226	326	719
OcIN23r2Chr00c001g0462021	114	280	260	305	384	247	178	191	176	212	224	106	350	308	285	162	159	177	323	300	306	359	436	200	497	354	406	282	380	384	354	322	231	467	414	503	247	204	315	275	360	272	390	920	402	301	169	288	40
OcIN23r2Chr00c001g0462031	64	200	188	195	256	163	132	140	152	158	155	88	160	177	174	133	131	111	167	160	162	199	292	181	310	190	195	164	295	297	143	148	144	141	105	126	140	116	150	186	223	154	173	413	187	173	140	193	100
OcIN23r2Chr00c001g0462041	0	5	0	0	0	1	0	0	0	0	1	0	2	0	0	0	2	1	0	0	1	0	0	0	0	0	1	0	0	1	4	12	2	3	3	6	0	0	2	5	0	3	0	2	3	0	1	0	0
OcIN23r2Chr00c001g0462051	0	5	5	11	16	4	3	4	0	13	8	2	2	8	5	10	13	11	5	7	6	5	6	13	15	9	19	1	6	13	9	11	9	11	7	20	8	5	8	2	6	11	0	13	6	2	2	1	0
OcIN23r2Chr00c001g0462061	2	0	0	2	1	1	0	0	0	5	3	0	1	1	2	2	3	0	3	0	1	2	2	0	2	0	5	0	2	0	1	0	1	0	3	8	0	1	3	2	1	1	1	12	1	0	0	0	0
OcIN23r2Chr00c001g0462071	0	0	0	0	0	0	0	0	0	0	0	0	0	0	0	0	0	0	0	0	0	0	0	0	0	0	0	0	0	0	0	0	0	0	0	0	0	0	0	0	0	0	0	0	0	0	0	0	0
OcIN23r2Chr00c001g0462081	2	2	4	3	0	1	1	1	0	3	6	2	0	1	6	0	0	0	2	1	1	2	0	0	6	2	8	1	1	2	0	2	3	2	3	1	0	0	0	0	1	0	1	6	0	3	3	2	0
OcIN23r2Chr00c001g0462091	21	44	37	28	65	38	41	35	30	48	29	22	40	24	38	11	15	28	31	50	40	33	33	20	56	36	37	20	53	27	42	33	21	35	35	25	16	22	31	18	25	17	27	70	31	44	27	24	22
OcIN23r2Chr00c001g0462101	49	91	115	174	194	144	85	80	102	180	178	79	79	90	81	86	110	92	90	73	68	213	307	146	249	173	173	173	277	280	83	122	64	101	119	145	71	74	59	44	53	39	80	261	101	76	75	89	5
OcIN23r2Chr00c001g0462111	115	205	229	297	318	211	92	132	118	221	238	122	215	201	220	168	185	181	221	198	199	257	294	195	342	218	238	214	297	364	353	407	347	281	192	198	209	218	201	295	369	274	186	450	226	194	129	217	74
OcIN23r2Chr00c001g0462121	12	28	33	56	53	36	28	29	50	70	60	20	131	109	83	130	153	140	486	447	381	58	62	26	107	67	71	116	159	159	342	364	283	128	112	122	4	1	4	73	75	53	361	949	487	279	249	315	1
OcIN23r2Chr00c001g0462131	0	0	0	0	0	0	0	0	0	0	0	0	0	0	0	0	0	0	0	0	0	0	0	0	0	0	0	0	0	0	0	0	0	0	0	0	0	0	0	0	0	0	0	0	0	0	0	0	0
OcIN23r2Chr00c001g0462141	0	0	0	0	0	0	0	0	0	0	0	0	0	0	0	0	0	0	0	0	0	0	0	0	0	0	0	0	0	0	0	0	0	0	0	0	0	0	0	0	0	0	0	0	0	0	0	0	0
OcIN23r2Chr00c001g0462151	0	0	0	0	0	0	0	0	0	0	1	0	0	0	0	0	0	0	0	0	0	0	0	0	0	0	0	0	0	0	0	2	0	0	0	0	0	0	0	0	0	0	0	0	0	0	0	0	0
OcIN23r2Chr00c001g0462161	0	0	0	0	0	0	0	0	0	0	0	0	0	0	0	0	0	0	0	0	0	0	0	0	0	0	0	0	0	0	0	0	0	0	0	0	0	0	0	0	0	0	0	0	0	0	0	0	0
OcIN23r2Chr00c001g0462171	0	0	0	0	0	0	0	0	0	0	0	0	0	0	0	0	0	0	0	0	0	0	0	0	0	0	0	0	0	0	0	0	0	0	0	0	0	0	0	0	0	0	0	0	0	0	0	0	0
OcIN23r2Chr00c001g0462181	38	63	69	52	71	62	37	27	44	40	39	16	78	87	59	48	23	33	65	91	72	55	60	44	71	66	58	31	32	45	39	42	32	35	22	25	21	9	31	53	61	59	22	63	26	34	20	32	20
OcIN23r2Chr00c001g0462191	6	21	23	29	32	10	14	18	22	47	42	22	45	49	74	36	36	24	45	55	40	83	84	56	135	78	110	55	85	78	59	63	69	84	66	95	57	52	55	59	83	55	62	127	60	39	40	36	51
OcIN23r2Chr00c001g0462201	0	0	0	0	0	0	0	0	0	0	0	0	0	0	1	0	0	0	0	0	0	0	0	0	0	0	0	0	0	0	0	0	0	0	0	0	0	3	0	0	2	0	0	0	0	0	1	0	0
OcIN23r2Chr00c001g0462211	4	29	20	22	33	16	11	9	9	19	24	12	7	13	16	13	11	11	7	6	17	16	22	11	45	30	20	23	18	28	0	3	0	9	2	5	10	8	7	4	4	4	2	10	7	2	10	4	0
OcIN23r2Chr00c001g0462221	1	4	7	6	14	13	5	7	2	19	5	6	2	2	8	13	17	13	9	2	11	12	14	2	21	8	12	12	9	17	1	1	0	4	5	11	9	13	16	0	1	2	4	11	4	13	10	11	0
OcIN23r2Chr00c001g0462231	9	21	22	35	35	27	17	14	14	32	35	15	18	24	24	68	64	65	21	21	12	44	71	57	67	54	48	49	78	61	1	7	4	46	20	30	49	41	60	4	5	4	20	86	42	24	22	15	0
OcIN23r2Chr00c001g0462241	27	73	76	40	68	42	40	27	29	41	46	23	51	22	33	10	11	8	50	67	65	42	55	34	71	40	42	29	28	34	16	10	17	18	22	22	12	9	21	35	42	38	16	52	25	17	12	34	22
OcIN23r2Chr00c001g0462251	70	134	127	126	143	70	53	73	71	82	85	45	53	44	63	23	15	25	97	111	86	63	88	60	111	64	76	29	65	52	36	18	13	35	28	22	31	44	38	43	35	29	23	62	32	28	23	39	40
OcIN23r2Chr00c001g0462261	0	1	0	1	0	1	3	1	0	2	1	0	3	3	1	0	0	5	1	0	1	2	3	1	2	1	5	0	7	2	4	0	0	3	2	0	0	0	0	0	0	0	0	5	0	0	0	1	0
OcIN23r2Chr00c001g0462271	0	0	0	0	0	0	0	0	0	0	0	0	0	0	0	0	0	0	0	0	0	0	0	0	0	0	0	0	0	0	0	0	0	0	0	0	0	0	0	0	0	0	0	0	0	0	0	0	0
OcIN23r2Chr00c001g0462281	0	0	0	0	0	0	0	0	0	0	0	0	0	0	0	0	0	0	0	0	0	0	0	0	0	0	0	0	0	0	0	0	0	0	0	0	0	0	0	0	0	0	0	0	0	0	0	0	0
OcIN23r2Chr00c001g0462291	553	1402	1220	1661	1824	1305	953	943	1097	1639	1666	828	1515	1330	1520	1391	1558	1366	1631	1686	1464	2427	3033	2074	3058	2041	2231	1808	2588	2713	1228	1269	1195	2682	2259	2575	1983	1789	2261	1230	1421	1168	1924	4943	2356	1810	1449	1954	695
OcIN23r2Chr00c001g0462301	5	20	21	8	15	12	3	10	10	15	14	9	7	1	1	1	2	2	2	7	1	9	8	3	13	11	9	4	13	8	1	0	0	3	0	3	2	0	2	0	0	1	1	10	2	4	0	1	14
OcIN23r2Chr00c001g0462311	0	0	0	0	0	0	0	0	0	0	0	0	0	0	0	0	0	0	0	0	0	0	0	0	0	0	0	0	0	0	1	0	0	0	0	0	0	0	0	0	0	0	0	0	0	0	0	0	0
OcIN23r2Chr00c001g0462321	0	1	0	1	0	0	0	0	0	0	0	0	0	0	0	0	0	0	0	0	0	0	0	0	0	0	0	0	0	1	0	0	0	0	0	0	2	1	0	0	0	0	0	0	0	0	0	0	0
OcIN23r2Chr00c001g0462331	0	0	0	0	0	0	0	0	0	0	0	0	0	0	0	0	0	0	0	0	0	0	0	0	0	0	0	0	0	0	0	0	0	0	0	0	0	0	0	0	0	0	0	0	0	0	0	0	0
OcIN23r2Chr00c001g0462341	3	3	3	7	3	5	1	5	3	2	0	1	5	1	1	3	0	2	2	6	6	5	12	6	2	1	2	6	8	3	7	4	3	7	3	6	7	1	1	6	13	7	3	13	6	1	3	0	0
OcIN23r2Chr00c001g0462351	115	206	251	298	383	267	156	162	160	405	436	243	280	182	235	344	341	361	263	262	229	527	670	472	878	635	660	410	571	552	460	437	393	495	458	456	359	265	384	304	349	312	439	1017	474	335	282	355	136
OcIN23r2Chr00c001g0462361	0	4	2	0	0	0	2	3	2	0	1	0	0	0	0	1	1	8	0	1	0	0	4	2	0	1	0	6	5	10	4	4	1	7	7	7	0	1	1	1	2	0	6	4	6	0	2	1	0
OcIN23r2Chr00c001g0462371	0	12	4	4	2	0	2	3	2	1	2	0	1	1	2	2	3	4	0	6	0	1	4	0	1	1	0	4	9	2	9	2	3	5	14	2	2	2	0	1	2	3	8	11	11	0	0	8	0
OcIN23r2Chr00c001g0462381	0	1	1	0	0	0	0	0	1	0	0	1	0	0	0	1	0	3	1	0	0	1	0	1	1	0	0	0	0	2	0	1	1	10	2	3	0	0	0	1	0	0	2	3	3	0	2	0	2
OcIN23r2Chr00c001g0462391	3	13	7	0	1	0	1	1	5	5	0	0	0	0	1	2	5	2	1	0	0	2	5	1	3	2	2	5	25	2	6	13	3	12	12	5	0	0	1	1	1	2	14	22	4	2	2	4	0
OcIN23r2Chr00c001g0462401	0	0	0	0	0	0	0	0	0	0	0	0	0	0	0	0	0	0	0	0	0	0	0	0	0	0	0	0	0	0	0	0	0	0	0	0	0	0	0	0	0	0	0	0	0	0	0	0	0
OcIN23r2Chr00c001g0462411	5	14	7	2	1	2	1	2	1	0	1	1	1	1	0	0	0	5	0	0	0	6	9	7	1	3	2	5	21	10	5	4	3	15	9	5	4	2	0	2	3	0	10	14	5	5	1	6	4
OcIN23r2Chr00c001g0462421	306	824	729	892	1052	741	506	567	579	680	807	389	697	575	618	583	571	616	741	648	551	806	1071	673	1046	759	824	659	829	900	627	632	561	854	673	821	662	604	723	621	824	640	697	1710	753	727	609	824	681
OcIN23r2Chr00c001g0462431	13	69	32	10	16	9	0	3	1	10	15	5	0	0	1	9	4	13	0	1	0	0	4	2	0	1	1	20	81	25	3	3	8	11	9	8	2	2	0	1	2	1	8	18	2	4	2	11	0
OcIN23r2Chr00c001g0462441	0	0	0	0	2	1	0	0	2	0	0	0	0	0	0	0	1	1	0	0	0	1	3	1	0	0	0	2	5	2	2	2	3	8	7	2	0	0	0	0	1	3	2	3	2	2	0	2	0
OcIN23r2Chr00c001g0462451	2	11	8	2	2	0	0	0	1	0	0	2	0	0	1	0	1	0	0	0	0	0	3	1	0	0	0	1	7	7	2	1	0	2	14	0	2	3	0	1	3	1	7	4	0	0	1	2	0
OcIN23r2Chr00c001g0462461	0	2	0	0	0	0	0	2	0	0	0	0	0	0	0	0	4	1	0	0	0	0	0	0	0	2	0	0	5	1	2	1	0	1	1	0	1	0	0	0	0	1	0	1	2	0	0	2	0
OcIN23r2Chr00c001g0462471	1	5	2	1	1	2	3	3	0	1	1	1	0	2	0	3	2	11	1	0	0	7	3	0	1	1	2	6	15	5	12	9	8	18	13	13	1	0	3	1	3	6	21	21	6	7	2	6	1
OcIN23r2Chr00c001g0462481	0	4	0	0	0	0	0	0	0	0	0	0	0	0	0	0	0	0	0	0	0	0	0	0	1	0	0	0	0	0	0	0	0	0	0	0	0	0	0	1	0	1	0	0	0	0	0	0	0
OcIN23r2Chr00c001g0462491	3	11	10	21	20	12	4	7	15	28	20	8	13	6	17	25	14	24	25	18	14	13	55	29	27	23	14	10	20	37	66	60	61	11	12	21	21	24	31	41	43	35	13	24	6	12	22	32	6
OcIN23r2Chr00c001g0462501	0	0	0	0	0	0	0	0	0	0	0	0	0	0	0	0	0	0	0	0	0	0	0	0	0	0	0	0	0	0	0	0	0	0	0	0	0	0	0	0	0	0	0	0	0	0	0	0	0
OcIN23r2Chr00c001g0462511	0	0	0	0	2	1	1	0	0	0	4	0	2	0	0	0	1	0	2	0	1	1	1	1	0	0	1	1	4	0	0	0	0	0	0	6	2	2	0	0	0	4	0	1	0	0	3	0	0
OcIN23r2Chr00c001g0462521	0	0	0	0	0	1	0	0	0	1	0	0	1	0	1	2	0	0	6	0	1	0	1	0	2	0	2	1	0	0	0	0	0	0	0	0	0	1	1	0	0	1	0	2	0	2	0	0	0
OcIN23r2Chr00c001g0462531	0	0	0	0	0	0	0	0	0	0	0	0	0	0	0	0	0	0	0	0	0	0	0	0	0	0	0	0	0	0	0	0	0	0	0	0	0	0	0	0	0	0	0	0	0	0	0	0	0
OcIN23r2Chr00c001g0462541	0	0	0	0	0	0	0	0	0	0	0	0	0	0	0	0	0	0	0	0	0	0	0	0	0	0	0	0	0	0	0	0	0	0	0	0	0	0	0	0	0	0	0	0	0	0	0	0	0
OcIN23r2Chr00c001g0462551	0	0	1	2	1	1	0	1	1	3	5	2	3	0	4	2	0	2	3	1	0	1	4	0	1	1	4	0	2	2	2	4	2	0	0	1	4	0	0	6	1	0	1	0	0	3	4	0	0
OcIN23r2Chr00c001g0462561	0	0	0	0	0	0	0	0	0	0	0	0	0	0	0	0	0	0	0	0	0	0	0	0	0	0	0	0	0	0	0	0	0	0	0	0	0	0	0	0	0	0	0	0	0	0	0	0	0
OcIN23r2Chr00c001g0462571	91	260	242	321	379	234	207	201	226	197	216	121	263	235	257	166	156	135	220	185	193	351	393	196	386	248	328	272	416	421	204	188	186	260	268	257	213	153	226	197	260	213	263	777	393	232	177	233	47
OcIN23r2Chr00c001g0462581	418	935	884	1081	1206	907	556	526	574	1171	1287	666	834	633	829	1067	1038	930	851	971	809	1226	1594	960	1702	1155	1298	923	1416	1458	846	856	747	974	765	1037	957	859	1110	708	816	645	838	1824	884	741	583	817	463
OcIN23r2Chr00c001g0462591	38	98	112	117	142	77	45	58	65	110	120	54	67	46	56	89	69	75	61	57	50	110	135	65	184	118	134	72	133	145	82	95	69	106	66	75	63	50	76	68	76	63	81	200	97	71	60	61	27
OcIN23r2Chr00c001g0462601	0	4	0	0	0	0	0	0	0	3	0	0	1	0	0	0	0	0	0	0	0	0	2	0	0	0	0	0	0	0	0	1	0	0	0	0	0	0	0	0	0	0	0	0	0	0	0	0	0
OcIN23r2Chr00c001g0462611	0	0	1	0	1	1	0	0	0	0	2	0	1	0	0	0	0	0	0	0	0	0	2	0	1	0	1	0	0	0	1	2	0	0	0	0	0	1	0	0	1	0	1	0	0	0	0	0	0
OcIN23r2Chr00c001g0462621	0	0	0	0	0	0	0	0	0	0	0	0	0	0	0	0	0	0	0	0	0	0	0	0	0	0	0	0	0	0	0	0	0	0	0	0	0	0	0	0	0	0	0	0	0	0	0	0	0
OcIN23r2Chr00c001g0462631	0	0	0	0	0	0	0	0	0	0	0	0	0	0	0	0	0	0	0	0	0	0	0	0	0	0	0	0	0	0	0	0	0	0	0	0	0	0	0	0	0	0	0	0	0	0	0	0	0
OcIN23r2Chr00c001g0462641	0	0	1	0	0	0	0	0	0	3	1	0	0	0	0	1	0	0	0	0	0	0	0	1	0	0	1	0	0	0	0	0	1	1	1	4	0	0	0	1	0	1	8	0	4	0	0	0	0
OcIN23r2Chr00c001g0462651	0	7	3	0	3	1	2	0	1	2	1	2	1	0	3	0	0	0	3	3	2	3	4	3	4	2	1	1	3	1	1	1	2	1	4	4	2	1	2	3	6	7	0	4	1	0	0	1	0
OcIN23r2Chr00c001g0462661	0	0	0	1	0	0	0	0	0	0	0	0	0	0	0	0	0	0	0	0	0	0	0	0	0	0	0	0	0	1	0	0	0	0	0	0	0	0	0	0	0	0	0	0	2	0	0	0	0
OcIN23r2Chr00c001g0462671	0	0	0	1	0	0	1	0	0	0	0	2	0	0	0	0	0	0	0	0	0	0	0	0	0	0	0	0	0	0	0	0	0	0	0	0	0	0	0	0	0	0	0	0	0	0	0	0	0
OcIN23r2Chr00c001g0462681	2	9	2	4	3	1	1	3	1	4	2	4	4	5	5	3	1	4	4	9	0	6	10	4	24	9	4	1	10	10	9	3	6	14	8	10	4	6	8	8	5	7	8	9	17	4	1	4	3
OcIN23r2Chr00c001g0462691	219	484	412	518	569	495	268	270	304	470	511	312	298	307	253	450	438	383	374	371	335	435	523	352	668	475	491	341	542	582	407	401	435	420	342	446	292	254	309	392	421	346	290	696	319	315	245	332	296
OcIN23r2Chr00c001g0462701	1	0	0	9	9	4	0	0	2	4	9	4	0	0	0	0	0	0	4	2	5	0	0	0	5	3	0	0	1	0	0	0	0	0	1	0	0	0	0	0	0	0	0	0	0	3	0	1	0
OcIN23r2Chr00c001g0462711	0	2	2	1	2	3	2	2	0	1	2	1	0	0	0	0	0	0	2	2	0	0	0	0	1	1	5	0	0	0	0	0	4	0	0	0	0	0	0	0	0	0	0	0	0	0	0	0	0
OcIN23r2Chr00c001g0462721	42	57	77	88	82	69	52	53	61	84	106	57	82	85	100	73	70	51	91	78	72	113	130	79	164	127	98	107	122	132	78	56	60	101	85	98	77	94	82	66	84	80	96	272	109	98	55	75	63
OcIN23r2Chr00c001g0462731	9	20	22	37	37	39	23	22	23	33	45	19	31	36	41	16	22	17	20	35	15	61	49	32	63	36	44	25	49	39	15	16	11	39	21	32	49	51	38	31	23	25	40	95	50	24	12	33	17
OcIN23r2Chr00c001g0462741	0	0	0	0	0	0	0	0	0	0	1	0	0	0	0	0	0	0	0	0	0	0	0	0	0	1	0	2	0	1	0	0	0	0	0	0	0	0	0	0	0	0	0	0	0	0	0	0	0
OcIN23r2Chr00c001g0462751	22	51	46	64	68	39	23	31	29	75	50	36	34	22	37	44	26	32	38	47	21	48	76	40	112	60	68	53	47	55	19	25	21	39	42	45	57	59	58	19	28	21	40	101	51	37	21	33	21
OcIN23r2Chr00c001g0462761	22	60	70	48	70	49	26	38	43	70	66	51	30	33	23	47	42	35	46	32	36	54	89	48	117	100	61	56	77	73	22	32	24	49	44	41	52	38	54	21	26	33	41	114	48	42	24	31	39
OcIN23r2Chr00c001g0462771	0	0	0	0	0	0	0	0	0	0	0	0	0	0	0	0	0	0	0	0	0	0	0	0	0	0	0	0	0	0	0	0	0	0	0	0	0	0	0	0	0	0	0	0	0	0	0	0	0
OcIN23r2Chr00c001g0462781	0	0	0	0	0	0	0	0	0	0	0	0	0	0	0	0	0	0	0	0	0	0	0	0	0	0	0	0	0	0	0	0	0	0	0	0	0	0	0	0	0	0	0	0	0	0	0	0	0
OcIN23r2Chr00c001g0462791	0	0	0	0	0	0	0	0	0	0	0	0	0	0	2	0	0	0	0	0	0	0	0	0	0	0	0	0	0	0	0	0	0	0	0	0	0	0	0	0	0	0	0	0	0	0	0	0	0
OcIN23r2Chr00c001g0462801	164	436	382	505	567	406	207	261	252	592	632	318	596	492	567	614	566	563	586	496	415	730	1054	698	1327	873	966	567	914	899	768	708	646	690	628	759	571	540	664	609	735	529	667	1900	821	454	336	470	283
OcIN23r2Chr00c001g0462811	114	267	217	266	339	242	151	170	160	273	303	169	242	196	220	242	233	209	193	180	186	296	390	296	426	282	325	281	432	441	176	165	163	318	254	251	238	212	287	220	217	174	226	519	234	214	200	240	91
OcIN23r2Chr00c001g0462821	0	0	0	0	0	0	0	0	0	0	0	0	0	0	0	0	0	0	0	0	0	0	0	0	0	0	0	0	0	0	0	0	0	0	0	0	0	0	0	0	0	0	0	0	0	0	0	0	0
OcIN23r2Chr00c001g0462831	0	0	0	0	0	0	0	0	0	0	0	0	0	0	0	0	0	0	0	0	0	0	0	0	0	0	0	0	0	0	0	0	0	0	0	0	0	0	0	0	0	0	0	0	0	0	0	0	0
OcIN23r2Chr00c001g0462841	7	2	0	0	3	4	0	0	0	0	1	0	0	0	0	0	1	0	1	0	0	0	0	0	0	0	1	0	0	0	0	2	0	0	0	1	0	0	2	0	0	1	3	4	0	0	1	2	0
OcIN23r2Chr00c001g0462851	44	120	124	133	185	115	66	90	87	133	140	69	145	116	132	85	128	92	127	115	119	206	222	128	219	159	184	157	174	214	138	123	134	181	147	127	106	105	133	104	128	98	143	411	210	125	84	145	102
OcIN23r2Chr00c001g0462861	0	0	0	3	3	1	0	0	0	0	0	0	0	0	0	3	0	0	0	0	0	0	0	0	0	0	0	1	1	1	0	0	0	0	0	0	0	0	0	1	0	0	0	0	0	0	0	1	0
OcIN23r2Chr00c001g0462871	0	0	0	0	0	0	0	0	0	0	0	0	0	0	0	0	0	0	0	0	0	0	0	0	0	0	0	0	0	0	0	0	0	0	0	0	0	1	0	0	0	0	0	0	0	0	0	0	0
OcIN23r2Chr00c001g0462881	0	0	0	0	0	0	0	0	0	0	0	0	0	0	1	0	0	0	0	0	0	0	0	0	0	0	0	0	1	0	0	0	0	0	1	0	0	0	0	0	0	0	0	0	0	1	0	0	0
OcIN23r2Chr00c001g0462891	0	0	0	0	0	0	0	0	0	0	0	0	0	0	0	0	0	0	0	0	0	0	0	0	0	0	0	0	0	0	0	0	0	0	0	0	0	0	0	0	0	0	0	0	0	0	0	0	0
OcIN23r2Chr00c001g0462901	0	0	0	0	0	0	0	0	0	0	0	0	0	0	0	0	0	0	0	0	0	0	0	0	0	0	0	0	0	0	0	0	0	0	0	0	0	0	0	0	0	0	0	0	0	0	0	0	0
OcIN23r2Chr00c001g0462911	0	0	0	0	0	0	0	0	0	0	0	0	0	0	0	0	0	0	0	0	0	0	0	0	0	0	0	0	0	0	0	0	0	0	0	0	0	0	0	0	0	0	0	0	0	0	0	0	0
OcIN23r2Chr00c001g0462921	0	0	0	0	0	0	0	0	0	0	0	0	0	0	0	0	0	0	0	0	0	0	0	0	0	0	0	0	0	0	0	0	0	0	0	0	0	0	0	0	0	0	0	0	0	0	0	0	0
OcIN23r2Chr00c001g0462931	0	0	0	0	0	0	0	0	0	0	0	0	0	0	0	0	0	0	0	0	0	0	0	0	0	0	0	0	0	0	0	0	0	0	0	0	0	0	0	0	0	0	0	0	0	0	0	0	0
OcIN23r2Chr00c001g0462941	0	0	0	0	0	0	0	0	0	0	0	0	0	0	0	0	0	0	0	0	0	0	0	0	0	0	0	0	0	0	0	0	0	0	0	0	0	0	0	0	0	0	0	0	0	0	0	0	0
OcIN23r2Chr00c001g0462951	0	0	0	0	0	0	0	0	0	0	0	0	0	0	0	0	0	0	0	0	0	0	0	0	0	0	0	0	0	0	0	0	0	0	0	0	0	0	0	0	0	0	0	0	0	0	0	0	0
OcIN23r2Chr00c001g0462961	0	0	0	0	0	0	0	0	0	0	0	0	0	0	0	0	0	0	0	0	0	0	0	0	0	0	0	0	0	0	0	0	0	0	0	0	0	0	0	0	0	0	0	0	0	0	0	0	0
OcIN23r2Chr00c001g0462971	0	0	0	0	0	0	0	0	0	0	0	0	0	0	0	0	0	0	0	0	0	0	0	0	0	0	0	0	0	0	0	0	0	0	0	0	0	0	0	0	0	0	0	0	0	0	0	0	0
OcIN23r2Chr00c001g0462981	1041	2567	2510	2773	3234	2433	1489	1484	1815	2182	2231	1216	2552	2300	2350	2095	2088	2066	2330	2142	1961	2500	2979	2001	3162	2239	2434	2076	2961	3119	3232	3294	3016	3104	2630	3051	2167	1833	2353	2444	2810	2401	2007	4793	2271	2177	1648	2326	694
OcIN23r2Chr00c001g0462991	0	1	4	1	0	0	0	0	0	1	0	0	0	0	0	0	0	0	0	0	0	0	0	0	0	0	0	0	0	0	0	0	0	0	0	0	0	0	0	0	0	0	0	0	0	0	0	0	0
OcIN23r2Chr00c001g0463001	0	0	0	0	0	0	0	0	0	0	0	0	0	0	0	0	0	0	0	0	0	0	0	0	0	0	0	0	0	0	0	0	0	0	0	0	1	0	0	0	0	0	0	0	0	0	0	0	0
OcIN23r2Chr00c001g0463011	0	0	0	0	0	0	0	0	0	0	0	0	0	0	0	0	0	0	0	0	0	0	0	0	0	0	0	0	0	0	0	0	0	0	0	0	0	0	0	0	0	0	0	0	0	0	0	0	0
OcIN23r2Chr00c001g0463021	303	831	808	856	917	677	449	442	485	873	863	452	708	650	665	542	524	498	709	710	608	814	1134	725	1458	895	957	621	995	1034	586	594	527	745	604	730	727	613	777	705	785	673	630	1541	734	448	334	528	234
OcIN23r2Chr00c001g0463031	545	1312	1212	1527	1612	1206	696	805	942	1181	1270	639	1092	961	1068	1122	1076	1060	1191	1079	999	1611	1996	1165	2030	1464	1661	1168	1578	1673	1077	979	1014	1687	1525	1542	1087	1000	1258	810	968	790	1163	2839	1264	1131	874	1282	780
OcIN23r2Chr00c001g0463041	140	401	375	437	423	356	241	256	286	358	378	196	432	408	451	403	406	399	546	432	362	503	566	393	682	487	523	384	495	583	518	522	414	727	584	716	374	396	458	438	492	404	474	1200	523	433	257	456	259
OcIN23r2Chr00c001g0463051	0	0	0	0	0	0	0	0	0	0	0	0	0	0	0	0	0	0	0	0	0	0	0	0	0	0	0	0	0	0	0	0	0	0	0	0	0	0	0	0	0	0	0	0	0	0	0	0	0
OcIN23r2Chr00c001g0463061	0	0	0	0	0	0	0	0	0	0	0	0	0	0	0	0	0	0	0	0	0	0	0	0	0	0	0	0	0	0	0	0	0	0	0	0	0	0	0	0	0	0	0	0	0	0	0	0	0
OcIN23r2Chr00c001g0463071	0	0	0	0	0	0	0	0	0	0	0	0	0	0	0	0	0	0	0	0	0	0	0	0	0	0	0	0	0	0	0	0	0	0	0	0	0	0	0	0	0	0	0	0	0	0	0	0	0
OcIN23r2Chr00c001g0463081	0	0	0	0	0	0	0	0	0	0	0	0	0	0	0	0	0	0	0	0	0	0	0	0	0	0	0	0	0	0	0	0	0	0	0	0	0	0	0	0	0	0	0	0	0	0	0	0	0
OcIN23r2Chr00c001g0463091	0	0	0	0	0	0	0	0	0	0	0	0	0	0	0	0	0	0	0	0	0	0	0	0	0	0	0	0	0	0	0	0	0	0	0	0	0	0	0	0	0	0	0	0	0	0	0	0	0
OcIN23r2Chr00c001g0463101	0	0	0	0	0	0	0	0	0	0	0	0	0	0	0	0	0	0	0	0	0	0	0	0	0	0	0	0	0	0	0	0	0	0	0	0	0	0	0	0	0	0	0	0	0	0	0	0	0
OcIN23r2Chr00c001g0463111	0	0	0	0	0	0	0	0	0	0	0	0	0	0	0	0	0	0	0	0	0	0	0	0	0	0	0	0	0	0	0	0	0	0	0	0	0	0	0	0	0	0	0	0	0	0	0	0	0
OcIN23r2Chr00c001g0463121	0	0	0	0	0	0	0	0	0	0	0	0	0	0	0	0	0	0	0	0	0	0	0	0	0	0	0	0	0	0	0	0	0	0	0	0	0	0	0	0	0	0	0	0	0	0	0	0	0
OcIN23r2Chr00c001g0463131	176	441	457	461	486	376	238	207	278	299	315	188	223	195	232	327	315	309	380	299	259	294	365	243	404	280	361	248	358	350	389	298	271	336	304	378	257	240	292	284	352	314	184	562	199	292	242	317	250
OcIN23r2Chr00c001g0463141	51	156	148	114	186	106	58	75	62	82	79	49	52	37	45	61	43	73	48	44	43	63	60	36	77	53	56	65	57	70	38	39	39	60	28	41	45	41	39	35	35	26	19	65	26	38	46	30	92
OcIN23r2Chr00c001g0463151	0	0	0	0	0	0	0	0	0	0	0	0	0	0	0	0	0	0	0	0	0	0	0	0	0	0	0	0	0	0	0	0	0	0	0	0	0	0	0	0	0	0	0	0	0	0	0	0	0
OcIN23r2Chr00c001g0463161	0	0	0	0	0	0	0	0	0	0	0	0	0	0	0	0	0	0	0	0	0	0	0	0	0	0	0	0	0	0	0	0	0	0	0	0	0	0	0	0	0	0	0	0	0	0	0	0	0
OcIN23r2Chr00c001g0463171	9	20	30	41	23	27	16	15	6	15	9	5	8	12	15	0	7	2	13	19	11	4	1	4	9	23	18	4	5	7	8	8	7	3	1	4	2	5	8	6	9	1	0	1	1	6	0	2	0
OcIN23r2Chr00c001g0463181	5	15	12	19	13	10	3	6	3	6	5	1	2	1	2	1	1	0	2	4	3	3	5	3	7	2	5	3	7	10	1	3	0	2	3	3	3	2	1	2	1	5	2	5	1	0	1	3	2
OcIN23r2Chr00c001g0463191	1	2	1	1	0	2	3	1	0	1	1	0	0	0	0	0	0	2	2	1	2	0	0	0	0	0	2	0	0	1	3	0	0	0	0	0	0	3	0	0	0	0	1	4	1	0	0	0	0
OcIN23r2Chr00c001g0463201	0	5	3	10	3	4	1	2	4	2	3	0	0	0	0	2	0	0	0	2	0	0	1	2	1	3	1	0	1	1	1	0	0	0	0	2	0	0	1	2	0	0	0	1	4	0	1	0	0
OcIN23r2Chr00c001g0463211	61	144	165	139	158	114	65	69	89	72	78	33	62	42	77	16	27	27	86	97	66	61	101	68	91	52	68	42	68	68	31	27	23	73	53	52	37	45	58	60	69	52	62	105	33	45	42	37	53
OcIN23r2Chr00c001g0463221	256	559	565	679	751	531	334	405	418	580	687	361	528	523	559	843	834	830	575	562	460	841	1131	745	1123	783	954	734	1079	1151	1330	1294	1194	1090	883	1055	676	604	697	746	890	716	688	1648	803	800	547	797	255
OcIN23r2Chr00c001g0463231	0	0	0	0	0	0	0	0	0	0	0	0	0	0	0	0	0	0	0	0	0	0	0	0	0	0	0	0	0	0	0	0	0	0	0	0	0	0	0	0	0	0	0	0	0	0	0	0	0
OcIN23r2Chr00c001g0463241	0	0	0	0	0	0	0	0	0	0	0	0	0	0	0	0	0	0	0	0	0	0	0	0	0	0	0	0	0	0	0	0	0	0	0	0	0	0	0	0	0	0	0	0	0	0	0	0	0
OcIN23r2Chr00c001g0463251	1	0	1	0	0	3	1	0	0	0	1	1	0	1	0	2	2	2	2	4	0	3	2	0	3	3	6	0	3	2	5	3	1	17	7	14	3	8	3	6	1	3	1	3	6	2	0	2	1
OcIN23r2Chr00c001g0463261	367	874	827	953	1096	774	496	599	628	946	1048	556	781	661	708	973	988	909	707	734	607	1157	1304	846	1542	996	1169	853	1222	1317	652	719	604	1130	962	1053	730	648	858	633	675	579	889	1980	977	735	598	861	400
OcIN23r2Chr00c001g0463271	182	468	446	597	661	421	250	302	285	525	514	245	349	363	389	320	333	336	413	392	296	471	593	415	660	446	505	400	563	600	313	248	215	293	210	267	357	319	378	381	484	398	322	831	389	315	257	355	394
OcIN23r2Chr00c001g0463281	0	0	0	0	0	0	0	0	0	0	0	0	0	0	0	0	0	0	0	0	0	0	0	0	0	0	0	0	0	0	0	0	0	0	1	1	0	0	0	0	0	0	0	0	0	0	0	1	0
OcIN23r2Chr00c001g0463291	0	1	0	0	0	0	1	0	0	1	0	0	0	0	1	0	0	0	0	0	0	0	0	0	0	0	0	0	0	0	0	0	0	0	0	0	0	0	1	0	1	0	1	2	0	0	3	0	0
OcIN23r2Chr00c001g0463301	11	39	42	61	50	23	16	17	13	18	11	15	29	19	30	8	11	13	27	23	35	20	19	8	29	10	13	16	16	24	6	15	8	8	5	4	9	10	6	25	37	27	16	52	11	10	13	19	18
OcIN23r2Chr00c001g0463311	0	0	0	0	0	0	0	0	0	0	0	0	0	0	0	0	0	0	0	0	0	0	0	0	0	0	0	0	0	0	0	0	0	0	0	0	0	0	0	0	0	0	0	0	0	0	0	0	0
OcIN23r2Chr00c001g0463321	0	0	0	0	0	0	0	0	0	0	0	0	0	0	0	0	0	0	0	0	0	0	0	0	0	0	0	0	0	0	5	0	0	0	0	0	0	0	0	0	0	0	0	0	0	0	0	0	0
OcIN23r2Chr00c001g0463331	0	1	1	0	0	0	0	0	0	2	0	0	0	0	0	0	0	0	0	0	1	0	0	1	0	0	0	0	0	0	1	2	2	0	0	0	0	0	1	2	2	0	0	0	1	0	0	0	0
OcIN23r2Chr00c001g0463341	0	0	0	0	1	0	1	3	0	0	0	0	0	0	1	0	0	0	6	6	4	0	2	0	3	3	2	0	0	0	0	3	0	0	0	0	0	1	0	1	0	2	0	0	0	0	0	1	0
OcIN23r2Chr00c001g0463351	0	0	0	0	0	0	0	0	0	0	0	0	0	0	0	0	0	0	0	0	0	0	0	0	0	0	0	0	0	0	0	0	0	0	0	0	0	0	0	0	0	0	0	0	0	0	0	0	0
OcIN23r2Chr00c001g0463361	858	2164	2045	2327	2549	1829	943	1108	1147	1412	1401	737	838	860	796	895	936	908	1090	1038	838	1254	1534	979	1404	966	981	1139	1597	1808	1133	1239	956	909	821	894	1270	1125	1269	1310	1446	1252	832	1893	868	1189	956	1259	733
OcIN23r2Chr00c001g0463371	0	0	0	0	0	0	0	0	0	0	0	0	0	0	0	0	0	0	0	0	0	0	0	0	0	0	0	0	0	0	0	0	0	0	0	0	0	0	0	0	0	0	0	0	0	0	0	0	0
OcIN23r2Chr00c001g0463381	0	0	0	0	0	0	0	0	0	0	0	0	0	0	0	0	0	0	0	0	0	0	0	0	0	0	0	0	0	0	0	0	0	0	0	0	0	0	0	0	0	0	0	0	0	0	0	0	0
OcIN23r2Chr00c001g0463391	1	2	4	5	3	4	7	2	1	2	0	0	12	5	10	5	6	0	5	4	6	10	10	7	9	5	3	10	15	12	13	14	10	10	5	22	11	4	5	9	19	6	19	57	20	14	10	10	0
OcIN23r2Chr00c001g0463401	0	0	0	0	0	0	0	0	0	0	0	0	0	0	0	0	0	0	0	0	0	0	0	0	0	0	0	0	0	0	0	0	0	0	0	0	0	0	0	0	0	0	0	0	0	0	0	0	0
OcIN23r2Chr00c001g0463411	0	0	0	0	0	0	0	0	0	0	0	0	0	0	0	0	0	0	0	0	0	0	0	0	0	0	0	0	0	0	0	0	0	0	0	0	0	0	0	0	0	0	0	0	0	0	0	0	0
OcIN23r2Chr00c001g0463421	0	0	0	0	0	0	0	0	0	0	0	0	0	0	0	0	0	0	0	0	0	0	0	0	0	0	0	0	0	0	0	0	0	0	0	0	0	0	0	0	0	0	0	0	0	0	0	0	0
OcIN23r2Chr00c001g0463431	0	0	0	0	0	0	0	0	0	0	0	0	0	0	0	0	0	0	0	0	0	0	0	0	0	0	0	0	0	0	0	0	0	0	0	0	0	0	0	0	0	0	0	0	0	0	0	0	0
OcIN23r2Chr00c001g0463441	0	0	0	0	0	0	0	0	0	0	0	0	0	0	0	0	0	0	0	0	0	0	0	0	0	0	0	0	0	0	0	0	0	0	0	0	0	0	0	0	0	0	0	0	0	0	0	0	0
OcIN23r2Chr00c001g0463451	0	0	0	0	0	0	0	0	0	0	0	0	0	0	0	0	0	0	0	0	0	0	0	0	0	0	0	0	0	0	0	0	0	0	0	0	0	0	0	0	0	0	0	0	0	0	0	0	0
OcIN23r2Chr00c001g0463461	0	0	0	0	0	0	0	0	0	0	0	0	0	0	0	0	0	0	0	0	0	0	0	0	0	0	0	0	0	0	0	0	0	0	0	0	0	0	0	0	0	0	0	0	0	0	0	0	0
OcIN23r2Chr00c001g0463471	0	0	0	0	0	0	0	0	0	0	0	0	0	0	0	0	0	0	0	0	0	0	0	0	0	0	0	0	0	0	0	0	0	0	0	0	0	0	0	0	0	0	0	0	0	0	0	0	0
OcIN23r2Chr00c001g0463481	0	0	0	0	0	0	0	0	0	0	0	0	0	0	0	0	0	0	0	0	0	0	0	0	0	0	0	0	0	0	0	0	0	0	0	0	0	0	0	0	0	0	0	0	0	0	0	0	0
OcIN23r2Chr00c001g0463491	0	0	0	0	0	0	0	0	0	0	0	0	0	0	0	0	0	0	0	0	0	0	0	0	0	0	0	0	0	0	0	0	0	0	0	0	0	0	0	0	0	0	0	0	0	0	0	0	0
OcIN23r2Chr00c001g0463501	0	0	0	0	0	0	0	0	0	0	0	0	0	0	0	0	0	0	0	0	0	0	0	0	0	0	0	0	0	0	0	0	0	0	0	0	0	0	0	0	0	0	0	0	0	0	0	0	0
OcIN23r2Chr00c001g0463511	0	0	0	0	0	0	0	0	0	0	0	0	0	0	0	0	0	0	0	0	0	0	0	0	0	0	0	0	0	0	0	0	0	0	0	0	0	0	0	0	0	0	0	0	0	0	0	0	0
OcIN23r2Chr00c001g0463521	0	0	0	0	0	0	0	0	0	0	0	0	0	0	0	0	0	0	0	0	0	0	0	0	0	0	0	0	0	0	0	0	0	0	0	0	0	0	0	0	0	0	0	0	0	0	0	0	0
OcIN23r2Chr00c001g0463531	0	0	0	0	0	0	0	0	0	0	0	0	0	0	0	0	0	0	0	0	0	0	0	0	0	0	0	0	0	0	0	0	0	0	0	0	0	0	0	0	0	0	0	0	0	0	0	0	0
OcIN23r2Chr00c001g0463541	0	1	0	0	0	0	0	0	0	1	0	0	0	0	0	0	0	5	2	0	0	1	1	0	4	0	1	1	0	0	0	0	0	1	0	0	0	0	0	1	0	0	0	6	0	0	0	0	0
OcIN23r2Chr00c001g0463551	169	359	311	488	499	409	266	301	303	472	494	239	639	530	548	425	447	507	517	456	400	683	812	620	1172	675	851	527	856	866	487	523	431	801	650	673	674	561	756	463	528	445	752	1716	767	434	306	475	220
OcIN23r2Chr00c001g0463561	0	0	0	0	0	0	0	0	0	0	0	0	0	0	0	0	0	0	0	0	0	0	0	0	0	0	0	0	0	0	1	0	0	0	9	0	0	0	2	0	0	0	0	0	0	0	0	0	0
OcIN23r2Chr00c002g0463571	0	0	0	0	0	0	0	0	0	0	0	0	0	0	0	0	0	0	0	0	0	0	0	0	0	0	0	0	0	0	0	0	0	0	0	0	0	0	0	0	0	0	0	0	0	0	0	0	0
OcIN23r2Chr00c002g0463581	0	0	0	0	0	0	0	0	0	0	0	0	0	0	0	0	0	0	0	0	0	0	0	0	0	0	0	0	0	0	0	0	0	0	0	0	0	0	0	0	0	0	0	0	0	0	0	0	0
OcIN23r2Chr00c002g0463591	0	0	4	3	3	3	0	1	1	0	3	0	0	0	0	0	0	0	0	0	0	0	0	2	0	0	0	0	1	1	0	0	0	0	0	0	0	0	0	0	0	0	0	0	0	1	0	2	4
OcIN23r2Chr00c002g0463601	0	1	3	1	5	2	0	0	1	1	5	0	0	0	0	0	0	0	0	0	0	0	1	1	0	0	0	0	0	0	0	0	0	0	0	0	0	0	0	0	0	0	0	0	0	0	0	0	0
OcIN23r2Chr00c002g0463611	0	0	3	0	0	0	1	0	0	1	1	0	0	0	0	0	1	0	0	0	0	0	0	0	0	0	0	0	0	1	0	0	0	0	0	0	0	0	0	0	0	0	0	0	0	0	0	0	4
OcIN23r2Chr00c002g0463621	0	0	0	0	0	0	0	0	0	0	0	0	0	0	0	0	0	0	0	0	0	0	0	0	0	0	0	0	0	0	0	0	0	0	0	0	0	0	0	0	0	0	0	0	0	0	0	0	0
OcIN23r2Chr00c002g0463631	0	0	0	0	0	0	0	0	0	0	0	0	0	0	0	0	0	0	0	0	0	0	0	0	0	0	0	0	0	0	0	0	0	0	0	0	0	0	0	0	0	0	0	0	0	0	0	0	0
OcIN23r2Chr00c002g0463641	0	0	0	0	0	0	0	0	0	0	0	0	0	0	0	0	0	0	0	0	0	0	1	0	0	0	0	0	0	0	0	0	0	0	0	0	0	0	0	0	0	0	0	0	0	0	0	0	0
OcIN23r2Chr00c002g0463651	0	0	0	0	0	0	0	0	0	0	0	0	0	0	0	2	0	0	0	0	0	0	0	0	0	0	0	0	2	0	0	0	0	0	0	0	0	0	0	0	0	0	0	1	0	0	1	0	0
OcIN23r2Chr00c002g0463661	82	213	237	265	335	217	180	157	193	326	357	187	361	278	269	454	396	351	331	306	326	470	594	344	764	429	553	349	489	566	354	409	365	520	414	490	373	311	374	289	301	266	421	1146	624	326	272	367	153
OcIN23r2Chr00c002g0463671	0	0	0	0	0	0	0	0	0	0	0	0	0	0	0	0	0	0	0	0	0	0	0	0	0	0	0	0	0	0	0	0	0	0	0	0	0	0	0	0	0	0	0	0	0	0	0	0	0
OcIN23r2Chr00c002g0463681	0	3	0	2	2	2	1	1	0	4	1	2	4	4	4	0	0	0	3	0	0	4	6	4	4	1	5	0	0	4	1	2	1	1	2	0	0	0	2	0	0	1	0	0	2	3	0	0	0
OcIN23r2Chr00c002g0463691	0	0	0	0	0	0	0	0	0	1	0	0	0	1	0	0	0	0	0	0	0	0	0	0	0	0	0	0	4	0	0	0	0	0	0	0	0	0	0	0	0	0	0	0	0	0	3	0	0
OcIN23r2Chr00c002g0463701	0	0	0	0	0	0	0	0	0	0	0	0	0	0	0	0	0	0	0	0	0	0	0	0	0	0	0	0	0	0	0	0	0	0	0	0	0	0	0	0	0	0	0	0	0	0	0	0	0
OcIN23r2Chr00c002g0463711	151	359	298	429	452	291	154	182	195	473	491	237	348	290	311	343	338	325	401	329	364	550	828	461	969	763	775	378	639	672	271	316	292	383	317	387	326	323	382	291	308	307	362	836	348	276	215	273	144
OcIN23r2Chr00c002g0463721	0	0	0	0	0	0	0	0	0	0	0	0	0	0	0	0	0	0	0	0	0	0	0	0	0	0	0	0	0	0	0	0	0	0	0	0	0	0	0	0	0	0	0	0	0	0	0	0	0
OcIN23r2Chr00c002g0463731	0	1	1	2	3	1	4	2	1	4	3	2	6	6	2	1	0	0	3	6	0	7	6	14	5	5	5	6	11	14	6	2	5	8	3	6	10	3	4	1	2	2	11	35	11	5	3	5	0
OcIN23r2Chr00c002g0463741	0	0	0	0	0	0	0	0	0	0	0	0	0	0	0	0	0	0	0	0	0	0	0	0	0	0	0	0	0	0	0	0	0	0	0	0	0	0	0	0	0	0	0	0	0	0	0	0	0
OcIN23r2Chr00c002g0463751	349	916	825	981	1064	717	468	528	538	865	913	498	555	492	491	626	678	599	714	688	590	887	1057	688	1408	915	1114	748	994	1069	1214	1360	1203	941	793	987	800	773	819	1012	1128	921	791	1769	752	690	556	788	453
OcIN23r2Chr00c002g0463761	0	0	0	0	0	0	0	0	0	0	0	0	0	0	0	0	0	0	0	0	0	0	0	0	0	0	0	0	0	0	0	0	0	0	0	0	0	0	0	0	0	0	0	0	0	0	0	0	0
OcIN23r2Chr00c002g0463771	0	0	0	0	0	0	0	0	0	0	0	0	0	0	0	0	0	0	0	0	0	0	0	0	0	0	0	0	0	0	0	0	0	0	0	0	0	0	0	0	0	0	0	0	0	0	0	0	0
OcIN23r2Chr00c002g0463781	0	0	0	0	0	0	0	0	0	0	0	0	0	0	0	0	0	0	0	0	0	0	1	0	1	0	0	0	0	1	0	2	0	2	4	4	0	0	1	0	0	0	0	0	0	1	0	0	4
OcIN23r2Chr00c002g0463791	0	0	1	0	3	0	0	0	0	0	0	0	5	0	0	0	0	0	0	0	0	0	0	0	0	0	0	0	1	1	0	0	2	2	9	5	1	0	0	1	3	1	0	0	0	0	1	0	0
OcIN23r2Chr00c002g0463801	126	308	285	356	344	252	142	140	141	319	374	183	216	191	185	241	233	215	204	228	167	308	430	232	452	303	350	234	312	371	187	236	173	307	233	250	231	224	253	147	252	149	184	538	262	229	157	205	163
OcIN23r2Chr00c002g0463811	0	0	0	0	0	0	0	0	0	0	0	0	0	0	0	0	0	0	0	0	0	0	0	0	0	0	0	0	0	0	0	0	0	0	0	0	0	0	0	0	0	0	0	0	0	0	0	0	0
OcIN23r2Chr00c002g0463821	0	0	0	0	0	0	0	0	0	0	0	0	0	0	0	0	0	0	0	0	0	0	0	0	0	0	0	0	0	0	0	0	0	0	0	0	0	0	0	0	0	0	0	0	0	0	0	0	0
OcIN23r2Chr00c002g0463831	0	0	0	0	0	0	0	0	0	0	0	0	0	0	0	0	0	0	0	0	0	0	0	0	0	0	0	0	0	0	0	0	0	0	0	0	0	0	0	0	0	0	0	0	0	0	0	0	0
OcIN23r2Chr00c002g0463841	0	0	0	0	0	0	0	0	0	0	0	0	0	0	0	0	0	0	0	0	0	0	0	0	0	0	0	0	0	0	0	0	0	0	0	0	0	0	0	0	0	0	0	0	0	0	0	0	0
OcIN23r2Chr00c002g0463851	0	0	0	0	0	0	0	0	0	0	0	0	0	0	0	0	0	0	0	0	0	0	0	0	0	0	0	0	0	0	0	0	0	0	0	0	0	0	0	0	0	0	0	0	0	0	0	0	0
OcIN23r2Chr00c002g0463861	0	0	0	0	0	0	0	0	0	0	0	0	0	0	0	0	0	0	0	0	0	0	0	0	0	0	0	0	0	0	0	0	0	0	0	0	0	0	0	0	0	0	0	0	0	0	0	0	0
OcIN23r2Chr00c002g0463871	182	489	444	521	685	511	305	334	338	547	568	301	525	474	446	509	512	511	544	506	411	800	974	664	1040	801	786	584	903	967	656	650	519	744	605	703	567	552	608	511	566	478	551	1515	605	487	372	513	27
OcIN23r2Chr00c002g0463881	3	12	1	7	4	4	5	0	2	1	2	1	0	2	2	0	2	1	0	2	0	2	1	5	2	1	0	6	3	4	3084	3081	2680	58	71	55	10	21	23	1472	1834	1550	91	166	77	8	5	6	0
OcIN23r2Chr00c002g0463891	0	0	0	0	0	0	0	0	0	0	0	0	0	0	0	0	0	0	0	0	0	0	0	0	0	0	0	0	0	0	0	0	1	2	1	3	0	0	0	5	0	0	0	0	0	0	0	0	0
OcIN23r2Chr00c002g0463901	218	549	510	623	773	532	321	373	392	724	686	368	503	501	485	515	531	428	533	449	376	821	1017	607	1154	733	850	676	986	1008	499	463	463	667	530	627	641	546	655	399	484	465	543	1372	606	492	390	543	221
OcIN23r2Chr00c002g0463911	0	0	0	0	0	0	0	0	0	0	0	0	0	0	0	0	0	0	0	0	0	0	0	0	0	0	0	0	0	0	0	0	0	0	0	0	0	0	0	0	0	0	0	0	0	0	0	0	0
OcIN23r2Chr00c002g0463921	0	0	0	0	0	0	0	0	0	0	0	0	0	0	0	0	0	0	0	0	0	0	0	0	0	0	0	0	0	0	0	0	0	0	0	0	0	0	0	0	0	0	0	0	0	0	0	0	0
OcIN23r2Chr00c002g0463931	0	0	0	0	0	0	0	0	0	0	0	0	0	0	0	0	0	0	0	0	0	0	0	0	0	0	0	0	0	0	0	0	0	0	0	0	0	0	0	0	0	0	0	0	0	0	0	0	0
OcIN23r2Chr00c002g0463941	0	0	0	0	0	0	0	0	0	0	0	0	0	0	0	0	0	0	0	0	0	0	0	0	0	0	0	0	0	0	0	0	0	0	0	0	0	0	0	0	0	0	0	0	0	0	0	0	0
OcIN23r2Chr00c002g0463951	0	0	0	0	0	0	0	0	0	0	0	0	0	0	0	0	0	0	0	0	0	0	0	0	0	0	0	0	0	0	0	0	0	0	0	0	0	0	0	0	0	0	0	0	0	0	0	0	0
OcIN23r2Chr00c002g0463961	0	0	0	0	0	0	0	0	0	1	0	0	0	0	0	0	0	0	1	0	0	0	0	0	1	0	0	0	0	1	0	0	0	0	2	0	0	0	0	0	0	0	0	0	0	0	0	0	0
OcIN23r2Chr00c002g0463971	141	334	318	392	419	340	223	218	267	365	426	216	510	412	448	399	354	311	494	430	402	565	802	461	869	551	606	429	693	675	417	417	383	530	423	581	466	441	524	427	496	342	473	1145	508	416	329	405	176
OcIN23r2Chr00c002g0463981	0	0	0	0	0	1	0	0	0	1	0	0	0	0	0	0	0	0	0	0	0	0	0	0	0	0	0	0	0	0	1240	1060	985	9	14	11	3	2	4	640	764	642	3	16	6	0	0	0	0
OcIN23r2Chr00c002g0463991	0	0	0	0	0	0	0	0	0	0	0	0	0	0	0	0	0	0	0	0	0	0	0	0	0	0	0	0	0	0	0	0	0	0	0	0	0	0	0	0	0	0	0	0	0	0	0	0	0
OcIN23r2Chr00c002g0464001	0	0	0	0	0	0	0	0	0	0	0	0	0	0	0	0	0	0	0	0	0	0	0	0	0	0	0	0	0	0	0	0	0	0	0	0	0	0	0	0	0	0	0	0	0	0	0	0	0
OcIN23r2Chr00c002g0464011	585	1362	1360	1846	2023	1433	917	980	1084	1398	1426	756	1962	1747	1786	870	935	851	1887	1861	1634	1963	2471	1546	2247	1467	1697	1354	2143	2327	1056	969	879	1200	963	1117	1472	1231	1615	1654	1895	1617	1484	3657	1722	1284	1038	1241	351
OcIN23r2Chr00c002g0464021	0	0	0	0	0	0	0	0	0	0	0	0	0	0	0	0	0	0	0	0	0	0	0	0	0	0	0	0	0	0	0	0	0	0	0	0	0	0	0	0	0	0	0	0	0	0	0	0	0
OcIN23r2Chr00c002g0464031	976	2451	2338	2781	3097	2327	1890	2131	2168	1269	1283	672	7178	6320	6943	458	497	474	4494	4241	3719	4667	6126	3645	3813	2481	2905	1424	1963	2038	6292	6096	5515	3926	3279	3748	1072	926	1136	5943	7363	5716	4517	10853	4806	1324	1093	1457	212
OcIN23r2Chr00c002g0464041	0	0	0	0	0	0	0	0	0	0	0	0	0	0	2	0	0	0	0	0	0	0	0	0	0	0	0	0	0	0	0	0	0	0	0	0	0	0	0	0	0	0	0	0	0	0	0	0	0
OcIN23r2Chr00c002g0464051	0	0	0	1	0	0	0	0	0	0	0	0	0	0	1	0	0	0	0	0	0	0	0	0	0	0	0	0	1	0	4	0	0	0	0	0	0	0	1	0	1	1	1	0	0	0	0	0	0
OcIN23r2Chr00c002g0464061	658	1618	1575	2399	2772	2040	1921	1880	2128	1788	1818	970	2884	2543	2702	1746	1792	1622	2932	2759	2497	2390	2972	1929	2872	1915	2161	2202	2946	3002	1190	1186	1100	2207	1881	2173	2331	2027	2604	1532	1887	1450	2424	6052	2759	2960	2277	3364	4
OcIN23r2Chr00c002g0464071	0	0	0	0	0	0	1	0	0	0	0	0	0	0	0	0	0	0	0	0	0	0	0	0	0	0	0	0	0	0	0	0	0	0	0	6	0	0	0	1	0	0	0	0	0	0	3	1	0
OcIN23r2Chr00c002g0464081	0	0	0	0	0	0	0	2	0	0	2	0	4	0	0	1	7	0	0	1	0	0	2	1	5	3	0	0	1	2	1	0	0	0	0	1	6	2	3	0	2	0	0	1	1	1	0	3	0
OcIN23r2Chr00c002g0464091	0	0	0	0	1	0	0	0	0	0	0	0	0	0	0	0	0	0	0	5	0	0	2	0	0	1	0	0	0	0	0	0	0	1	0	1	0	1	0	0	0	0	2	0	0	0	0	0	0
OcIN23r2Chr00c002g0464101	0	3	0	0	5	0	0	0	1	1	2	0	0	0	0	0	3	0	2	0	1	1	2	1	0	0	0	2	3	1	0	1	0	0	0	0	6	1	0	1	1	0	3	2	0	0	4	0	0
OcIN23r2Chr00c002g0464111	0	2	2	3	0	1	0	0	0	1	0	2	2	0	2	0	3	0	0	1	2	0	1	1	0	0	2	2	2	2	0	0	0	4	0	1	4	0	3	0	0	0	1	8	2	1	0	3	0
OcIN23r2Chr00c002g0464121	0	0	0	0	0	0	0	0	0	0	1	0	0	2	0	0	0	0	0	0	0	0	0	0	0	0	0	0	0	0	0	0	0	0	0	0	0	0	0	0	0	0	0	2	0	0	0	0	0
OcIN23r2Chr00c002g0464131	24	71	58	62	96	27	34	43	31	33	32	12	34	28	32	23	28	34	61	44	38	40	54	30	46	28	26	62	52	43	11	17	10	24	25	30	35	38	33	23	23	41	37	82	40	44	41	52	0
OcIN23r2Chr00c002g0464141	0	0	0	0	0	0	0	0	0	0	0	0	0	0	0	0	0	0	0	0	0	0	0	0	0	0	0	0	0	0	0	0	0	0	0	0	0	0	0	0	0	0	0	0	0	0	0	0	0
OcIN23r2Chr00c002g0464151	0	0	0	0	0	0	0	0	0	0	0	0	0	0	0	0	0	0	0	0	0	0	0	0	0	0	0	0	0	0	0	0	0	0	0	0	0	0	0	0	0	0	0	0	0	0	0	0	0
OcIN23r2Chr00c002g0464161	58	164	134	191	203	160	154	140	146	200	218	111	239	193	194	159	135	130	227	231	200	296	382	190	343	233	291	302	361	400	171	219	194	216	194	210	216	184	212	154	171	147	212	482	202	204	140	251	53
OcIN23r2Chr00c002g0464171	2316	5413	5487	6322	7071	5254	3625	3906	4434	6120	6068	3333	4430	3874	4224	6228	6481	6154	5050	4729	4285	7139	9342	6249	8953	5921	6663	5831	8700	9075	3604	3637	3143	5626	4810	5562	5606	4942	6110	4862	5742	4758	5516	13629	6217	6066	4587	6203	1841
OcIN23r2Chr00c002g0464181	347	804	739	1065	1155	839	481	518	579	922	997	507	805	752	868	487	431	417	1025	1020	871	1070	1355	767	1542	1181	1165	713	1015	1072	538	559	465	603	430	589	765	664	825	692	807	715	556	1394	694	585	460	597	202
OcIN23r2Chr00c002g0464191	1	1	0	0	1	0	0	0	0	0	0	0	0	0	5	0	0	0	0	0	0	0	0	0	1	2	1	0	1	0	1	3	3	0	6	2	0	0	0	0	0	0	0	1	0	0	0	0	0
OcIN23r2Chr00c002g0464201	0	0	0	0	0	0	0	0	0	0	0	0	0	0	0	0	0	0	0	0	0	0	0	0	0	0	0	0	0	0	0	0	0	0	0	0	0	0	0	0	0	0	0	0	0	0	0	0	0
OcIN23r2Chr00c002g0464211	0	0	0	0	0	0	0	0	0	0	0	0	0	0	0	0	0	0	0	0	0	0	0	0	0	0	0	0	0	0	0	0	0	0	0	0	0	0	0	0	0	0	0	0	0	0	0	0	0
OcIN23r2Chr00c002g0464221	0	0	0	3	0	1	2	6	6	1	0	1	19	29	20	1	0	0	47	38	57	10	17	7	77	35	45	3	3	1	27	21	19	8	2	5	0	1	0	34	31	27	16	26	23	1	1	2	2
OcIN23r2Chr00c002g0464231	24	29	33	31	48	29	17	20	9	17	18	4	33	17	49	22	5	4	40	28	28	9	17	12	34	14	21	4	12	7	41	41	30	6	1	5	5	5	3	39	55	31	4	12	10	2	0	0	13
OcIN23r2Chr00c002g0464241	193	519	499	726	741	536	321	315	399	862	871	461	574	500	575	652	652	637	647	636	561	944	1344	857	1820	1187	1357	745	1149	1139	637	584	547	887	639	849	656	561	734	576	575	492	792	1903	907	503	386	549	386
OcIN23r2Chr00c002g0464251	667	1603	1466	2083	2222	1676	1086	1199	1210	2071	2165	1076	1886	1631	1763	1702	1809	1698	1822	1726	1611	2070	2793	1819	4078	2698	3077	1920	2858	2965	1204	1217	1088	3116	2634	3135	2164	1813	2392	1168	1414	1152	2095	5156	2522	1736	1387	1927	321
OcIN23r2Chr00c002g0464261	170	402	335	453	484	365	217	224	265	419	410	224	434	387	358	263	247	242	430	377	380	343	542	331	623	427	517	220	425	428	265	222	188	202	203	234	281	214	313	332	380	326	218	644	309	267	207	274	224
OcIN23r2Chr00c002g0464271	0	0	0	0	0	0	0	0	0	0	0	0	0	0	0	0	0	0	0	0	0	0	0	0	0	0	0	0	0	0	0	0	0	0	0	0	0	0	0	0	0	0	0	0	0	0	0	0	0
OcIN23r2Chr00c002g0464281	0	0	0	0	0	0	0	0	0	0	0	0	0	0	0	0	0	0	0	0	0	0	0	0	0	0	0	0	0	0	0	0	0	0	0	0	0	0	0	0	0	0	0	0	0	0	0	0	0
OcIN23r2Chr00c002g0464291	0	0	0	0	0	0	0	0	0	0	0	0	0	0	0	0	0	0	0	0	0	0	0	0	0	0	0	0	0	0	0	0	0	0	0	0	0	0	0	0	0	0	0	0	0	0	0	0	0
OcIN23r2Chr00c002g0464301	0	0	0	0	0	0	0	0	0	0	0	0	0	0	0	0	0	0	0	0	0	0	0	0	0	0	0	0	0	0	0	0	0	0	0	0	0	0	0	0	0	0	0	0	0	0	0	0	0
OcIN23r2Chr00c002g0464311	0	0	0	0	0	0	0	0	0	0	0	0	0	0	0	0	0	0	0	0	0	0	0	0	0	0	0	0	0	0	0	0	0	0	0	0	0	0	0	0	0	0	0	0	0	0	0	0	0
OcIN23r2Chr00c002g0464321	3	3	3	3	2	1	2	0	1	0	1	0	6	7	2	3	4	4	7	7	11	8	3	1	13	8	5	0	1	2	44	44	43	8	2	9	2	0	6	5	7	3	0	10	4	1	1	0	1530
OcIN23r2Chr00c002g0464331	0	0	0	0	0	0	0	0	0	0	0	0	0	0	0	0	0	0	0	0	0	0	0	0	0	0	0	0	0	0	0	0	0	0	0	0	0	0	0	0	0	0	0	0	0	0	0	0	0
OcIN23r2Chr00c002g0464341	1	1	0	5	0	2	0	2	1	1	0	0	4	4	0	11	4	2	2	0	0	6	9	2	5	4	5	4	5	10	17	5	1	5	1	1	3	2	4	2	3	0	2	14	11	6	1	3	52
OcIN23r2Chr00c002g0464351	12	18	21	30	23	21	13	11	10	17	23	12	33	16	18	8	9	10	19	15	10	15	24	7	23	23	25	16	11	23	26	40	38	13	6	17	12	11	14	25	34	36	15	47	15	18	8	11	110
OcIN23r2Chr00c002g0464361	0	0	0	0	0	0	0	0	0	0	0	0	0	0	0	0	0	0	0	0	0	0	0	0	0	0	0	0	0	0	0	0	0	0	0	0	0	0	0	0	0	0	0	0	0	0	0	0	0
OcIN23r2Chr00c002g0464371	0	0	0	0	0	0	0	0	0	0	0	0	0	0	0	0	0	0	0	0	0	0	0	0	0	0	0	0	0	0	0	0	0	0	0	0	0	0	0	0	0	0	0	0	0	0	0	0	0
OcIN23r2Chr00c002g0464381	0	0	0	0	0	0	0	0	0	0	0	0	0	0	0	0	0	0	0	0	0	0	0	0	0	0	0	0	0	0	0	0	0	0	0	0	0	0	0	0	0	0	0	0	0	0	0	0	0
OcIN23r2Chr00c002g0464391	0	0	0	0	0	0	0	0	0	0	0	0	0	0	0	0	0	0	0	0	0	0	0	0	0	0	0	0	0	0	0	0	0	0	0	0	0	0	0	0	0	0	0	0	0	0	0	0	0
OcIN23r2Chr00c002g0464401	0	0	0	0	0	0	0	0	0	0	0	0	0	0	0	0	0	0	0	0	0	0	0	0	0	0	0	0	0	0	0	0	0	0	0	0	0	0	0	0	0	0	0	0	0	0	0	0	0
OcIN23r2Chr00c002g0464411	0	0	0	0	0	0	0	0	0	0	0	0	0	0	0	0	0	0	0	0	0	0	0	0	0	0	0	0	0	0	0	0	0	0	0	0	0	0	0	0	0	0	0	0	0	0	0	0	0
OcIN23r2Chr00c002g0464421	0	0	0	0	0	0	0	0	0	0	0	0	0	0	0	0	0	0	0	0	0	0	0	0	0	0	0	0	0	0	0	0	0	0	0	0	0	0	0	0	0	0	0	0	0	0	0	0	0
OcIN23r2Chr00c002g0464431	0	0	0	0	0	0	0	0	0	0	0	0	0	0	0	0	0	0	0	0	0	0	0	0	0	0	0	0	0	0	0	0	0	0	0	0	0	0	0	0	0	0	0	0	0	0	0	0	0
OcIN23r2Chr00c002g0464441	0	0	0	0	0	0	0	0	0	0	0	0	0	0	0	0	0	0	0	0	0	0	0	0	0	0	0	0	0	0	0	0	0	0	0	0	0	0	0	0	0	0	0	0	0	0	0	0	0
OcIN23r2Chr00c002g0464451	0	0	0	0	0	0	0	0	0	0	0	0	0	0	0	0	0	0	0	0	0	0	0	0	0	0	0	0	0	0	0	0	0	0	0	0	0	0	0	0	0	0	0	0	0	0	0	0	0
OcIN23r2Chr00c002g0464461	0	0	0	0	0	0	0	0	0	0	0	0	0	0	0	0	0	0	0	0	0	0	0	0	0	0	0	0	0	0	0	0	0	0	0	0	0	0	0	0	0	0	0	0	0	0	0	0	0
OcIN23r2Chr00c002g0464471	0	0	0	0	0	0	0	0	0	0	0	0	0	0	0	0	0	0	0	0	0	0	0	0	0	0	0	0	0	0	0	0	0	0	0	0	0	0	0	0	0	0	0	0	0	0	0	0	0
OcIN23r2Chr00c002g0464481	1	3	3	2	2	0	2	1	1	2	0	1	1	0	3	0	2	3	1	1	4	4	2	4	5	3	7	4	14	5	10	6	6	7	9	12	0	1	2	4	4	11	8	1	6	4	4	3	7
OcIN23r2Chr00c002g0464491	0	0	0	0	0	0	0	0	0	0	0	0	0	0	0	0	0	0	0	0	0	0	0	0	0	0	0	0	0	0	0	0	0	0	0	0	0	0	0	0	0	0	0	0	0	0	0	0	0
OcIN23r2Chr00c002g0464501	0	0	0	0	0	0	0	0	0	0	0	0	0	0	0	0	0	0	0	0	0	0	0	0	0	0	0	0	0	0	0	0	0	0	0	0	0	0	0	0	0	0	0	0	0	0	0	0	0
OcIN23r2Chr00c002g0464511	0	0	0	0	0	0	0	0	0	0	0	0	0	0	0	0	0	0	0	0	0	0	0	0	0	0	0	0	0	0	0	0	0	0	0	0	0	0	0	0	0	0	0	0	0	0	0	0	0
OcIN23r2Chr00c002g0464521	0	0	0	0	0	0	0	0	0	0	0	0	0	0	0	0	0	0	0	0	0	0	0	0	0	0	0	0	0	0	0	0	0	0	0	0	0	0	0	0	0	0	0	0	0	0	0	0	0
OcIN23r2Chr00c002g0464531	0	0	0	0	0	0	0	1	0	4	0	0	5	5	4	0	1	4	1	0	3	5	6	3	0	1	0	0	0	1	3	1	0	4	0	1	1	0	0	5	0	1	12	12	12	2	2	0	0
OcIN23r2Chr00c002g0464541	0	0	0	0	0	0	0	0	0	0	0	0	0	0	0	0	0	0	0	0	0	0	0	0	0	0	0	0	0	0	0	0	0	0	0	0	0	0	0	0	0	0	0	0	0	0	0	0	0
OcIN23r2Chr00c002g0464551	421	1077	939	1556	1682	1226	693	666	781	1987	1933	1024	1445	1232	1399	1591	1780	1676	1525	1370	1205	2926	3796	2335	4726	2957	3350	1854	2616	2663	1386	1349	1188	2457	2035	2379	2202	1864	2479	1070	1195	1030	2457	5523	2504	1315	1220	1457	389
OcIN23r2Chr00c002g0464561	1234	3061	2956	3958	4403	3153	1869	2019	2259	3980	4173	2188	3566	3124	3392	2775	2991	2747	3803	3584	3232	4497	5746	3827	6669	4551	5062	3535	4954	5319	2537	2405	2115	3055	2575	2926	3542	3128	3937	3079	3452	2906	3001	7060	3270	2376	1816	2628	1096
OcIN23r2Chr00c002g0464571	1	0	0	0	0	0	0	0	0	0	0	0	0	0	0	0	0	0	0	0	0	0	0	0	0	0	0	0	0	0	0	0	0	0	0	0	0	0	1	0	0	0	0	0	0	0	0	0	0
OcIN23r2Chr00c002g0464581	250	649	596	570	656	532	330	351	368	410	536	262	520	486	495	363	406	416	577	556	531	525	693	434	787	493	595	374	573	584	1514	1516	1384	566	475	610	394	332	407	970	1141	974	422	1061	423	440	330	462	228
OcIN23r2Chr00c002g0464591	0	0	0	0	0	0	0	0	0	0	0	0	1	0	0	0	0	0	0	0	0	0	0	0	0	0	0	0	0	0	0	0	0	0	0	0	0	0	0	2	1	2	0	0	0	0	0	0	0
OcIN23r2Chr00c002g0464601	81	250	239	271	331	232	112	104	149	346	405	182	169	122	137	335	374	283	210	172	140	416	584	330	567	406	456	279	412	452	158	177	187	294	197	266	253	219	271	139	165	159	206	507	260	207	176	189	118
OcIN23r2Chr00c002g0464611	0	0	0	0	0	0	0	0	0	0	0	0	0	0	0	0	0	0	0	0	0	0	0	0	0	0	0	0	0	0	0	0	0	0	0	0	0	0	0	0	0	0	0	0	0	0	0	0	0
OcIN23r2Chr00c002g0464621	4	20	17	29	23	9	2	3	5	7	17	10	5	3	1	5	6	3	10	3	4	2	8	1	16	2	2	13	8	7	1	0	0	2	1	4	6	4	3	1	4	1	2	5	6	5	10	8	0
OcIN23r2Chr00c002g0464631	0	0	0	1	0	1	0	0	0	0	4	0	0	0	0	0	0	0	0	0	0	0	0	0	0	0	0	0	0	1	0	0	0	0	0	1	0	0	0	0	0	0	1	0	0	3	0	0	0
OcIN23r2Chr00c002g0464641	0	0	0	0	0	0	0	0	0	0	0	0	0	0	0	0	0	0	0	0	0	0	0	0	0	0	0	0	0	0	0	0	0	0	0	0	0	0	0	0	0	0	0	0	0	0	0	0	0
OcIN23r2Chr00c002g0464651	0	0	1	1	0	0	1	0	0	1	0	0	0	0	0	0	0	0	0	0	0	0	0	0	0	0	0	1	0	0	0	0	0	0	0	4	0	0	0	0	0	0	1	0	0	0	0	1	0
OcIN23r2Chr00c002g0464661	0	0	0	0	0	0	0	0	0	0	0	0	0	0	0	0	0	0	0	0	0	0	0	0	0	0	0	0	0	0	0	0	0	0	0	0	0	0	0	0	0	0	0	0	0	0	0	0	0
OcIN23r2Chr00c002g0464671	0	0	0	1	0	0	0	0	0	0	0	0	0	0	0	0	0	0	0	0	0	0	0	0	0	0	0	0	0	0	0	0	0	0	0	0	0	0	0	0	0	0	0	0	0	0	0	0	0
OcIN23r2Chr00c002g0464681	0	0	0	0	0	0	0	0	0	0	0	0	0	0	0	0	0	0	0	0	0	0	0	0	0	0	0	0	0	0	0	0	0	0	0	0	0	0	0	0	0	0	0	0	0	0	0	0	0
OcIN23r2Chr00c002g0464691	0	0	0	0	0	0	0	0	0	0	0	0	0	0	0	0	0	0	0	0	0	0	0	0	0	0	0	0	0	0	0	0	0	0	0	0	0	0	0	0	0	0	0	0	0	0	0	0	0
OcIN23r2Chr00c002g0464701	205	434	441	526	596	421	363	418	381	458	407	223	568	485	486	310	361	350	584	552	501	701	951	589	804	550	643	531	879	878	458	483	466	685	615	691	524	475	561	534	630	495	561	1317	563	522	373	485	329
OcIN23r2Chr00c002g0464711	66	136	168	176	219	152	88	95	132	184	174	84	312	264	296	84	83	90	343	329	341	177	259	210	244	167	216	184	245	286	137	123	136	106	103	112	119	147	138	285	314	220	144	338	168	135	91	93	74
OcIN23r2Chr00c002g0464721	0	0	0	0	0	0	0	0	0	0	0	0	0	0	0	0	0	0	0	0	0	0	0	0	0	0	0	0	0	0	0	0	0	0	0	0	0	0	0	0	0	0	0	0	0	0	0	0	0
OcIN23r2Chr00c002g0464731	0	0	0	0	0	0	0	0	0	0	0	0	0	0	0	0	0	0	0	0	0	0	0	0	0	0	0	0	0	0	0	0	0	0	0	0	0	0	0	0	0	0	0	0	0	0	0	0	0
OcIN23r2Chr00c002g0464741	0	0	0	0	0	0	0	0	0	0	0	0	0	0	0	0	0	0	0	0	0	0	0	0	0	0	0	0	0	0	0	0	0	0	0	0	0	0	0	0	0	0	0	0	0	0	0	0	0
OcIN23r2Chr00c002g0464751	0	0	0	0	0	0	0	0	0	0	0	0	0	0	0	0	0	0	0	0	0	0	0	0	0	0	0	0	0	0	0	0	0	0	0	0	0	0	0	0	0	0	0	0	0	0	0	0	0
OcIN23r2Chr00c002g0464761	0	0	0	0	0	0	0	0	0	0	0	0	0	0	0	0	0	0	0	0	0	0	0	0	0	0	0	0	0	0	0	0	0	0	0	0	0	0	0	0	0	0	0	0	0	0	0	0	0
OcIN23r2Chr00c002g0464771	0	0	0	0	0	0	0	0	0	0	0	0	0	0	0	0	0	0	0	0	0	0	0	0	0	0	0	0	0	0	0	0	0	0	0	0	0	0	0	0	0	0	0	0	0	0	0	0	0
OcIN23r2Chr00c002g0464781	0	0	0	0	0	0	0	0	0	0	0	0	0	0	0	0	0	0	0	0	0	0	0	0	0	0	0	0	0	0	0	0	0	0	0	0	0	0	0	0	0	0	0	0	0	0	0	0	0
OcIN23r2Chr00c002g0464791	0	1	1	0	0	0	0	1	0	1	2	0	3	4	5	4	2	7	7	5	9	0	0	0	0	0	0	0	0	1	0	0	4	0	0	0	0	0	0	1	0	1	3	0	0	4	2	4	0
OcIN23r2Chr00c002g0464801	0	0	0	0	0	0	0	0	0	0	0	0	0	0	0	0	0	0	0	0	0	0	0	0	0	0	0	0	0	0	0	0	0	0	0	0	0	0	0	0	0	0	0	0	0	0	0	0	0
OcIN23r2Chr00c002g0464811	0	0	0	0	0	0	0	0	1	0	0	0	0	0	0	0	0	0	0	0	0	0	1	0	0	0	1	0	0	0	0	0	0	0	0	2	0	0	0	0	0	0	0	0	0	0	0	0	0
OcIN23r2Chr00c002g0464821	1	1	1	2	2	1	2	2	2	3	0	0	0	2	4	2	0	0	4	5	3	5	4	1	5	5	7	1	1	0	3	1	2	2	6	6	1	0	0	13	8	3	9	22	10	4	5	10	0
OcIN23r2Chr00c002g0464831	0	0	0	0	0	0	0	0	0	0	0	0	0	1	0	0	2	0	1	2	2	1	1	0	0	1	1	2	0	0	0	0	0	0	0	0	0	0	0	0	0	0	0	1	1	0	0	1	0
OcIN23r2Chr00c002g0464841	0	0	0	0	0	0	0	0	0	0	0	0	0	0	0	0	0	0	0	0	0	0	0	0	0	0	0	0	0	0	0	0	0	0	0	0	0	0	0	0	0	0	0	0	0	0	0	0	0
OcIN23r2Chr00c002g0464851	0	0	0	0	0	0	0	0	0	0	0	0	0	0	0	0	0	0	0	0	0	0	0	0	0	0	0	0	0	0	0	0	0	0	0	0	0	0	0	0	0	0	0	0	0	0	0	0	0
OcIN23r2Chr00c002g0464861	0	1	0	0	0	0	0	0	0	0	0	0	10	7	2	0	0	0	10	6	0	4	4	6	0	2	4	0	4	1	0	1	0	4	0	1	0	0	1	2	0	1	6	8	1	1	4	1	0
OcIN23r2Chr00c002g0464871	0	0	0	0	0	0	0	0	0	0	0	0	0	0	1	0	0	0	0	0	0	0	0	0	0	0	0	0	0	0	0	0	0	0	0	0	0	0	0	0	0	0	0	0	0	0	0	0	0
OcIN23r2Chr00c002g0464881	0	0	0	0	0	0	0	0	0	0	0	0	1	0	0	0	0	0	0	1	0	0	0	0	0	0	0	0	0	0	3	4	4	0	0	0	0	0	0	2	1	2	0	0	0	0	0	0	0
OcIN23r2Chr00c002g0464891	0	0	0	0	0	0	0	0	0	0	0	0	0	0	0	0	0	0	0	0	0	0	0	0	0	0	0	0	0	0	0	0	0	0	0	0	0	0	0	0	0	0	0	0	0	0	0	0	0
OcIN23r2Chr00c002g0464901	0	0	0	0	0	0	0	0	0	0	0	0	0	0	0	0	0	0	0	0	0	0	0	0	0	0	0	0	0	0	0	0	0	0	0	0	0	0	0	0	0	0	0	0	0	0	0	0	0
OcIN23r2Chr00c002g0464911	0	0	0	0	0	0	0	0	0	0	0	0	0	0	0	0	0	0	0	0	0	0	0	0	0	0	0	0	0	0	0	0	0	0	0	0	0	0	0	0	0	0	0	0	0	0	0	0	0
OcIN23r2Chr00c002g0464921	0	0	1	2	1	0	2	1	0	0	0	1	4	1	1	0	0	0	1	7	5	6	9	3	2	1	1	3	6	4	1	1	3	0	3	0	0	1	0	2	1	2	5	13	4	1	9	7	0
OcIN23r2Chr00c002g0464931	0	0	0	0	0	0	0	0	0	0	0	0	0	0	0	0	0	0	0	0	0	0	0	0	0	0	0	0	0	0	0	0	0	0	0	0	0	0	0	0	0	0	0	0	0	0	0	0	0
OcIN23r2Chr00c002g0464941	0	0	0	0	0	0	0	0	0	0	0	0	0	0	0	0	0	0	0	0	0	0	0	0	0	0	0	0	0	0	0	0	0	0	0	0	0	0	0	0	0	0	0	0	0	0	0	0	0
OcIN23r2Chr00c002g0464951	0	0	0	0	0	0	0	0	0	0	0	0	0	0	0	0	0	0	0	0	0	0	0	0	0	0	0	0	0	0	0	0	0	0	0	0	0	0	0	0	0	0	0	0	0	0	0	0	0
OcIN23r2Chr00c002g0464961	0	0	1	0	0	1	0	0	0	2	1	4	8	5	8	1	0	2	3	4	7	7	2	1	0	1	2	2	0	0	57	60	60	5	5	15	1	1	0	32	30	21	11	14	4	1	0	1	0
OcIN23r2Chr00c002g0464971	0	0	0	0	0	0	0	0	0	0	0	0	0	0	0	0	0	0	0	0	0	0	0	0	0	0	0	0	0	0	0	0	0	0	0	0	0	0	0	0	0	0	0	0	0	0	0	0	0
OcIN23r2Chr00c002g0464981	0	0	0	0	0	0	0	0	0	0	0	0	0	0	0	0	0	0	0	0	0	0	0	0	0	0	0	0	0	0	0	0	0	0	0	0	0	0	0	0	0	0	0	0	0	0	0	0	0
OcIN23r2Chr00c002g0464991	0	0	0	0	0	0	0	0	0	0	0	0	0	0	0	0	0	0	0	0	0	0	0	0	0	0	0	0	0	0	0	0	0	0	0	0	0	0	0	0	0	0	0	0	0	0	0	0	0
OcIN23r2Chr00c002g0465001	0	0	0	0	0	0	0	0	0	0	0	0	0	0	0	0	0	0	0	0	0	0	0	0	0	0	0	0	0	0	0	0	0	0	0	0	0	0	0	0	0	0	0	0	0	0	0	0	0
OcIN23r2Chr00c002g0465011	0	0	0	0	0	0	0	0	0	0	0	0	0	0	0	0	0	0	0	0	0	0	0	0	0	0	0	0	0	0	0	0	0	0	0	0	0	0	0	0	0	0	0	0	0	0	0	0	0
OcIN23r2Chr00c002g0465021	0	0	0	0	0	0	0	0	0	0	0	0	0	0	0	0	0	0	0	0	0	0	0	0	0	0	0	0	0	0	0	0	0	0	0	0	0	0	0	0	0	0	0	0	0	0	0	0	0
OcIN23r2Chr00c002g0465031	0	0	0	0	0	0	0	0	0	0	0	0	0	0	0	0	0	0	0	0	0	0	0	0	0	0	0	0	0	0	0	0	0	0	0	0	0	0	0	0	0	0	0	0	0	0	0	0	0
OcIN23r2Chr00c002g0465041	0	0	0	0	0	0	0	0	0	0	0	0	0	0	0	0	0	0	0	0	0	0	0	0	0	0	0	0	0	0	0	0	0	0	0	0	0	0	0	0	0	0	0	0	0	0	0	0	0
OcIN23r2Chr00c002g0465051	0	0	0	0	0	0	0	0	0	0	0	0	0	0	0	0	0	0	0	0	0	0	0	0	0	0	0	0	0	0	0	0	0	0	0	0	0	0	0	0	0	0	0	0	0	0	0	0	0
OcIN23r2Chr00c002g0465061	0	0	0	0	0	0	0	0	0	0	0	0	0	0	0	0	0	0	0	0	0	0	0	0	0	0	0	0	0	0	0	0	0	0	0	0	0	0	0	0	0	0	0	0	0	0	0	0	0
OcIN23r2Chr00c002g0465071	40	109	116	104	158	107	50	50	64	83	117	44	93	66	66	87	99	84	80	82	58	96	112	66	157	101	110	88	120	110	87	74	68	110	80	106	73	54	62	62	91	60	56	170	81	81	46	81	88
OcIN23r2Chr00c002g0465081	0	0	0	0	0	0	0	0	0	0	0	0	0	0	0	0	0	0	0	0	0	0	0	0	0	0	0	0	0	0	0	0	0	0	0	0	0	0	0	0	0	0	0	0	0	0	0	0	0
OcIN23r2Chr00c002g0465091	9	11	19	12	25	15	1	0	0	0	1	0	1	0	0	1	3	0	2	2	2	3	2	0	1	0	0	0	1	0	4	0	1	0	0	0	0	0	0	2	1	3	0	1	0	0	0	0	3
OcIN23r2Chr00c002g0465101	0	1	0	1	3	0	1	1	0	0	0	0	0	0	0	0	0	0	2	3	5	4	1	2	1	0	1	0	3	1	3	1	2	1	0	0	1	0	1	4	0	0	0	1	1	0	1	1	0
OcIN23r2Chr00c002g0465111	1	7	9	11	9	8	7	12	18	10	4	5	21	10	16	8	20	8	20	16	16	16	35	17	36	28	27	16	17	11	10	19	13	43	28	26	14	15	9	20	19	14	23	33	21	7	16	21	4
OcIN23r2Chr00c002g0465121	607	1343	1295	1661	1863	1374	901	930	1013	1469	1490	888	1437	1203	1329	1495	1615	1355	1447	1385	1261	2040	2408	1702	2538	1636	1848	1586	2268	2375	1068	1121	934	1910	1533	1709	1451	1285	1624	1324	1327	1216	1512	3304	1590	1299	1132	1392	506
OcIN23r2Chr00c002g0465131	11	20	32	37	40	27	19	20	14	30	49	22	66	60	55	27	49	48	17	31	22	71	83	39	56	56	66	58	75	90	39	50	46	48	50	56	65	37	55	29	63	50	49	159	78	50	29	51	3
OcIN23r2Chr00c002g0465141	0	0	0	0	0	0	0	0	0	0	0	0	0	0	0	0	0	0	0	0	0	0	0	0	0	0	0	0	0	0	0	0	0	0	0	1	0	0	0	0	0	0	4	0	0	0	0	0	0
OcIN23r2Chr00c002g0465151	9	44	44	44	62	50	27	46	68	47	64	19	252	198	219	64	74	71	147	145	142	114	160	112	194	136	155	103	187	172	132	165	119	153	184	187	56	55	75	143	164	148	165	407	221	123	74	102	30
OcIN23r2Chr00c002g0465161	1	1	1	0	6	0	0	2	1	2	6	2	0	0	0	1	5	2	0	0	1	2	2	6	3	0	3	1	6	3	3	0	0	0	0	0	1	4	5	0	0	0	3	3	1	0	0	1	0
OcIN23r2Chr00c002g0465171	0	0	0	0	0	0	0	0	0	0	0	0	0	0	0	0	0	0	0	0	0	0	0	0	0	0	0	0	0	0	0	0	0	0	0	0	0	0	0	0	0	0	0	0	0	0	0	0	0
OcIN23r2Chr00c002g0465181	0	0	0	0	0	1	0	0	0	1	0	3	0	0	0	2	5	0	0	1	0	0	0	0	2	0	3	0	0	0	0	0	0	0	0	0	0	0	1	1	0	0	0	0	0	0	2	0	0
OcIN23r2Chr00c002g0465191	0	2	0	0	0	3	6	2	4	3	3	4	10	2	1	3	1	1	8	8	5	9	12	4	11	1	6	5	2	6	7	9	6	9	6	3	5	4	4	13	5	10	17	22	18	3	1	5	0
OcIN23r2Chr00c002g0465201	0	0	0	0	0	0	0	0	0	0	0	0	0	0	0	0	0	0	0	0	0	0	0	0	0	0	0	0	0	0	0	0	0	0	0	0	0	0	0	0	0	0	0	0	0	0	0	0	0
OcIN23r2Chr00c002g0465211	0	0	0	0	0	0	0	0	0	0	0	0	0	0	0	0	0	0	0	0	0	0	0	0	0	0	0	0	0	0	0	0	0	0	0	0	0	0	0	0	0	0	0	0	0	0	0	0	0
OcIN23r2Chr00c002g0465221	2622	6286	6331	7121	8340	5675	4395	4778	5036	5124	5349	2821	4994	4382	4387	5293	5275	5080	7265	6528	6209	5220	6634	4503	7590	5505	5996	4987	6734	7484	4186	4224	3841	6211	5344	5862	4367	4044	4867	5015	6030	4987	4316	10762	4881	5141	3865	5431	4804
OcIN23r2Chr00c002g0465231	151	383	354	464	464	374	183	247	245	309	373	154	575	519	630	367	297	269	735	593	584	353	503	314	898	620	664	267	394	435	498	539	502	906	728	826	228	214	272	426	506	460	584	1537	705	483	384	542	257
OcIN23r2Chr00c002g0465241	0	0	0	0	0	0	0	0	0	0	0	0	0	0	0	0	0	0	0	0	0	0	0	0	0	0	0	0	0	0	0	0	0	0	0	0	0	0	0	0	0	0	0	0	0	0	0	0	0
OcIN23r2Chr00c002g0465251	0	0	0	0	0	0	0	0	0	0	0	0	0	0	0	0	0	0	0	0	0	0	0	0	0	0	0	0	0	0	0	0	0	0	0	0	0	0	0	0	0	0	0	0	0	0	0	0	0
OcIN23r2Chr00c002g0465261	468	1061	1064	1174	1382	898	610	674	768	808	867	439	901	817	894	617	573	510	1034	1031	802	1055	1324	861	1392	957	988	711	1029	1134	543	559	570	794	677	775	785	648	911	789	1036	859	762	1830	886	764	564	863	421
OcIN23r2Chr00c002g0465271	0	0	0	0	0	0	0	0	0	0	0	0	0	0	0	0	0	0	0	0	0	0	1	0	0	0	0	0	0	0	0	0	0	0	0	0	0	0	0	0	0	0	0	0	0	0	0	0	0
OcIN23r2Chr00c002g0465281	0	0	0	0	0	0	0	0	0	0	0	0	0	0	0	0	0	0	0	0	0	0	0	0	0	0	0	0	0	0	0	0	0	0	0	0	0	0	0	0	0	0	0	0	0	0	0	0	0
OcIN23r2Chr00c002g0465291	480	1189	1106	1337	1463	1104	644	817	899	1019	1044	557	834	726	723	827	846	764	974	834	733	1194	1552	826	1682	1036	1155	896	1285	1384	961	968	824	1354	1025	1253	940	767	1010	919	1118	979	883	2169	1063	937	755	1062	862
OcIN23r2Chr00c002g0465301	0	0	0	0	0	0	0	0	0	0	0	0	0	0	0	0	0	0	0	0	0	0	0	0	0	0	0	0	0	0	0	0	0	0	0	0	0	0	0	0	0	0	0	0	0	0	0	0	0
OcIN23r2Chr00c002g0465311	0	0	0	0	1	0	0	0	0	0	0	0	1	7	0	0	1	3	1	0	0	0	2	3	1	2	1	1	4	1	0	1	0	0	0	0	2	3	1	2	0	1	1	14	3	3	4	5	0
OcIN23r2Chr00c002g0465321	0	0	0	0	0	0	0	0	0	0	0	0	0	0	0	0	0	0	0	0	0	0	0	0	0	0	0	0	0	0	0	0	0	0	0	0	0	0	0	0	0	0	0	0	0	0	0	0	0
OcIN23r2Chr00c002g0465331	0	0	0	0	0	0	0	0	0	0	0	0	0	0	0	0	0	0	0	0	0	0	0	0	0	0	0	0	0	0	0	0	0	0	0	0	0	0	0	0	0	0	0	0	0	0	0	0	0
OcIN23r2Chr00c002g0465341	0	0	0	0	0	0	0	0	0	0	0	0	0	0	0	0	0	0	0	0	0	0	0	0	0	0	0	0	0	0	0	0	0	0	0	0	0	0	0	0	0	0	0	0	0	0	0	0	0
OcIN23r2Chr00c002g0465351	0	0	0	0	0	0	0	0	0	0	0	0	0	0	0	0	0	0	0	0	0	0	0	0	0	0	0	0	0	0	0	0	0	0	0	0	0	0	0	0	0	0	0	0	0	0	0	0	0
OcIN23r2Chr00c002g0465361	0	0	0	0	0	0	0	0	0	0	0	0	0	0	0	0	0	0	0	0	0	0	0	0	0	0	0	0	0	0	0	0	0	0	0	0	0	0	0	0	0	0	0	0	0	0	0	0	0
OcIN23r2Chr00c002g0465371	0	0	0	0	0	0	0	0	0	0	0	0	0	0	0	0	0	0	0	0	0	0	0	0	0	0	0	0	0	0	0	0	0	0	0	0	0	0	0	0	0	0	0	0	0	0	0	0	0
OcIN23r2Chr00c002g0465381	0	0	0	0	0	0	0	0	0	0	0	0	0	0	0	0	0	0	0	0	0	0	0	0	1	0	0	0	0	0	0	0	0	0	0	0	0	0	0	0	0	0	0	0	0	0	0	0	0
OcIN23r2Chr00c002g0465391	46	100	97	207	192	181	240	268	320	123	132	104	763	709	740	140	132	125	687	663	528	467	624	345	534	313	388	330	444	484	288	296	239	221	184	214	179	177	191	758	843	665	317	711	345	245	201	269	3
OcIN23r2Chr00c002g0465401	0	0	1	1	1	0	0	3	1	0	0	0	0	1	1	1	1	0	0	1	1	1	1	0	0	0	0	0	0	0	1	0	2	0	0	0	0	0	0	0	2	1	0	0	0	1	0	1	0
OcIN23r2Chr00c002g0465411	0	0	0	0	0	0	0	0	0	0	0	0	0	0	0	0	0	0	0	0	0	0	0	0	0	0	0	0	0	0	0	0	0	0	0	1	0	0	0	0	0	0	0	0	0	0	0	0	0
OcIN23r2Chr00c002g0465421	0	0	0	1	0	0	0	0	0	0	0	1	1	0	0	1	0	0	0	1	0	1	1	1	0	0	0	0	0	0	3	6	0	0	0	0	1	0	0	10	5	6	0	1	3	0	0	0	0
OcIN23r2Chr00c002g0465431	0	0	0	0	0	0	0	0	0	0	0	0	0	0	0	0	0	0	0	0	0	0	0	0	0	0	0	0	0	0	0	0	0	0	0	0	0	0	0	0	0	0	0	0	0	0	0	0	0
OcIN23r2Chr00c002g0465441	0	0	0	0	0	0	0	0	0	0	0	0	0	0	0	0	0	0	0	0	0	0	0	0	0	0	0	0	0	0	0	0	0	0	0	0	0	0	0	0	0	0	0	0	0	0	0	0	0
OcIN23r2Chr00c002g0465451	27	53	50	64	64	48	37	34	39	75	47	37	101	99	95	25	13	14	102	132	105	78	84	72	148	131	143	37	38	42	66	78	50	118	65	67	21	10	33	117	101	105	89	267	99	25	19	21	41
OcIN23r2Chr00c002g0465461	0	1	0	0	0	0	0	0	0	0	0	0	1	0	4	0	2	0	0	2	0	1	0	0	0	1	4	0	1	0	0	0	0	0	1	5	0	0	0	2	0	2	0	2	0	0	0	1	0
OcIN23r2Chr00c002g0465471	11	21	21	33	18	19	13	9	11	13	12	8	23	25	25	4	10	2	39	28	30	21	23	18	13	23	15	15	23	24	24	22	21	5	7	3	6	6	8	67	72	63	7	12	3	6	9	19	8
OcIN23r2Chr00c002g0465481	0	0	5	0	0	0	0	0	1	1	0	0	1	1	3	0	0	1	1	0	0	7	3	2	4	1	4	1	1	1	0	0	6	1	0	5	0	0	2	0	3	0	0	1	3	1	0	0	2
OcIN23r2Chr00c002g0465491	0	0	0	0	0	0	0	0	0	0	0	0	0	0	0	0	0	0	0	0	0	0	0	0	0	0	0	0	0	0	0	0	0	0	0	0	0	0	0	0	0	0	0	0	0	0	0	0	0
OcIN23r2Chr00c002g0465501	0	0	0	0	0	0	0	0	0	0	0	0	0	0	0	0	0	0	0	0	0	0	0	0	0	0	0	0	0	0	0	0	0	0	0	0	0	0	0	0	0	0	0	1	0	4	0	0	0
OcIN23r2Chr00c002g0465511	0	0	0	0	0	0	0	0	0	0	0	0	1	0	0	0	0	0	0	0	0	0	0	0	0	0	0	0	0	0	0	0	0	0	0	0	1	4	6	0	0	0	0	0	0	3	0	0	0
OcIN23r2Chr00c002g0465521	0	0	0	0	0	0	0	0	0	0	0	0	0	0	0	0	0	0	0	0	0	0	0	0	0	0	0	0	0	0	0	0	0	0	0	0	0	0	0	0	0	0	0	0	0	0	0	0	0
OcIN23r2Chr00c002g0465531	0	0	0	0	0	0	0	0	0	0	0	0	0	2	0	0	1	0	2	0	0	5	4	3	13	2	6	2	1	6	2	0	1	0	1	0	0	0	0	0	0	0	4	0	0	0	0	0	0
OcIN23r2Chr00c002g0465541	0	0	0	0	0	0	0	0	0	0	0	0	0	0	0	0	3	1	3	6	0	3	1	1	1	4	1	0	0	0	0	0	0	0	0	0	0	0	0	0	0	0	0	0	0	0	0	0	0
OcIN23r2Chr00c002g0465551	0	0	0	0	0	0	0	0	0	0	0	0	0	0	0	0	0	0	0	0	0	0	0	0	0	0	0	0	0	0	0	0	0	0	0	0	0	0	0	0	0	0	0	0	0	0	0	0	0
OcIN23r2Chr00c002g0465561	0	1	1	1	3	2	1	2	1	3	0	0	1	0	4	0	0	0	2	2	2	0	0	0	0	0	0	0	0	1	0	0	0	1	0	6	0	1	2	1	0	0	0	0	0	2	2	2	0
OcIN23r2Chr00c002g0465571	0	0	0	0	0	0	0	0	0	0	0	0	0	0	0	0	0	0	0	0	0	0	0	0	0	0	0	0	0	0	0	0	0	0	0	0	0	0	0	0	0	0	0	0	0	0	0	0	0
OcIN23r2Chr00c002g0465581	1	0	0	5	1	1	0	0	4	2	3	0	1	0	1	0	0	0	0	0	1	0	1	2	0	0	0	0	0	3	0	0	0	2	1	1	2	1	0	1	1	0	0	0	0	2	0	0	0
OcIN23r2Chr00c002g0465591	37	60	51	69	104	65	28	25	32	50	68	21	24	32	26	5	7	5	149	133	121	20	25	9	0	0	0	23	14	32	4	0	0	70	62	52	54	51	75	15	28	3	4	11	4	38	34	48	0
OcIN23r2Chr00c002g0465601	126	278	257	333	359	257	164	172	193	268	273	190	225	219	247	198	167	163	193	239	173	342	428	258	487	308	350	272	352	381	248	220	232	311	221	237	246	217	263	194	264	195	228	542	289	189	164	238	212
OcIN23r2Chr00c002g0465611	0	0	0	0	0	0	0	0	0	0	0	0	0	0	0	0	0	0	0	0	0	0	0	0	0	0	0	0	0	0	0	0	0	0	0	0	0	0	0	0	0	0	0	0	0	0	0	0	0
OcIN23r2Chr00c002g0465621	91	243	201	253	237	202	60	68	43	160	161	93	10	15	19	45	53	42	54	60	75	50	55	40	64	33	40	113	161	187	263	322	224	92	70	94	29	24	38	165	168	122	51	147	74	65	54	73	1
OcIN23r2Chr00c002g0465631	165	409	385	530	600	426	232	258	318	556	724	313	464	434	432	493	536	498	571	458	459	622	873	596	1243	731	912	490	821	860	507	543	443	843	648	846	577	461	609	392	441	402	609	1534	789	574	448	562	325
OcIN23r2Chr00c002g0465641	1315	3088	3001	3413	3710	2940	2003	2166	2361	3345	3427	1874	2858	2440	2514	2953	3123	3057	2464	2302	2112	3759	4864	2980	4676	3148	3598	3151	4323	4772	1945	1958	1814	4011	3286	3695	3076	2449	3220	1652	1841	1574	3588	8675	3936	2972	2225	3320	693
OcIN23r2Chr00c002g0465651	14	29	40	36	43	35	24	15	29	66	75	27	32	37	37	75	48	57	36	32	15	37	41	24	85	57	54	36	69	70	43	46	43	121	96	93	16	23	24	23	34	17	51	99	57	44	28	41	30
OcIN23r2Chr00c002g0465661	108	294	249	300	418	300	206	220	265	302	324	178	452	382	363	319	296	294	275	227	203	474	554	267	585	405	422	364	565	580	305	267	236	539	466	481	295	244	374	313	300	248	357	877	444	396	317	400	87
OcIN23r2Chr00c002g0465671	0	1	0	0	0	0	0	0	0	0	0	0	4	4	2	0	0	0	3	1	1	4	2	5	0	2	0	1	0	2	11	3	2	7	5	4	0	1	3	1	4	6	1	6	3	2	1	6	146
OcIN23r2Chr00c002g0465681	18	40	44	33	37	24	13	9	14	4	6	2	14	23	19	0	0	3	36	24	45	13	18	4	8	11	14	4	6	3	0	0	0	1	0	0	3	2	1	14	24	13	0	0	0	5	6	1	0
OcIN23r2Chr00c002g0465691	0	0	0	0	1	0	0	0	0	0	0	0	0	0	0	0	0	0	9	2	0	0	0	0	0	1	0	0	1	0	0	0	0	0	0	0	0	0	0	0	5	0	0	1	0	0	0	0	0
OcIN23r2Chr00c002g0465701	1	1	0	0	3	1	0	2	0	0	0	0	0	1	1	0	0	0	0	7	2	1	0	4	3	1	0	0	0	1	0	0	0	0	0	0	0	0	0	6	1	1	1	0	0	0	0	0	0
OcIN23r2Chr00c002g0465711	889	2105	1957	2104	2495	1838	1168	1221	1270	1633	1760	901	1373	1246	1357	1252	1342	1309	1882	1827	1624	1449	1852	1177	2230	1465	1690	1119	1681	1663	953	1048	901	1058	935	1009	1101	997	1220	1264	1431	1153	1247	3031	1412	1279	961	1350	1136
OcIN23r2Chr00c002g0465721	0	0	0	0	0	0	0	0	0	0	0	0	0	0	0	0	0	0	0	0	0	0	0	0	0	0	0	0	0	0	0	0	0	0	0	0	0	0	0	0	0	0	0	0	0	0	0	0	0
OcIN23r2Chr00c002g0465731	0	0	0	0	0	0	0	0	0	0	0	0	0	0	0	0	0	0	0	0	0	0	0	0	0	0	0	0	0	0	0	0	0	0	0	0	0	0	0	0	0	0	0	0	0	0	0	0	0
OcIN23r2Chr00c002g0465741	2	3	6	7	8	7	3	4	7	9	11	1	3	6	7	6	8	4	5	8	2	18	14	3	10	12	7	18	18	5	27	10	17	11	16	17	5	0	4	10	8	10	10	34	18	9	15	6	5
OcIN23r2Chr00c002g0465751	64	153	149	188	212	154	103	129	100	196	190	112	210	143	121	144	122	139	173	138	160	282	372	224	357	219	277	209	318	327	190	189	182	139	115	160	160	161	150	154	200	176	171	457	232	152	136	182	88
OcIN23r2Chr00c002g0465761	0	0	0	0	0	0	0	0	0	0	0	0	0	0	0	0	0	0	0	0	0	0	0	0	0	0	0	0	0	0	0	0	0	0	0	0	0	0	0	0	0	0	0	0	0	0	0	0	0
OcIN23r2Chr00c002g0465771	0	0	0	0	0	0	0	0	0	0	0	0	0	0	0	0	0	0	0	0	0	0	0	0	0	0	0	0	0	0	0	0	0	0	0	0	0	0	0	0	0	0	0	0	0	0	0	0	0
OcIN23r2Chr00c002g0465781	0	0	0	0	0	0	0	0	0	0	0	0	0	0	0	0	0	0	0	0	0	0	0	0	0	0	0	0	0	0	0	0	0	0	0	0	0	0	0	0	0	0	0	0	0	0	0	0	0
OcIN23r2Chr00c002g0465791	0	0	0	0	0	0	0	0	0	0	0	0	0	0	0	0	0	0	0	0	0	0	0	0	0	0	0	0	0	0	0	0	0	2	0	0	0	0	0	0	0	0	0	0	0	0	0	0	0
OcIN23r2Chr00c002g0465801	1216	2984	2848	3348	3917	2746	1966	2296	2264	2367	2571	1286	2707	2408	2347	1450	1456	1512	2840	2541	2407	3145	4147	2506	3504	2477	2780	1935	2656	3035	1873	1990	1773	3130	2806	3051	2819	2506	3327	2443	2985	2510	3343	8062	3657	2861	2202	2931	917
OcIN23r2Chr00c002g0465811	0	0	0	0	0	0	0	0	0	0	0	0	0	0	0	0	0	0	0	0	0	0	0	0	0	0	0	0	0	0	0	0	0	0	0	0	0	0	0	0	0	0	0	0	0	0	0	0	0
OcIN23r2Chr00c002g0465821	325	805	658	945	914	684	462	456	499	604	621	359	624	576	590	450	515	499	705	667	644	684	961	602	991	725	706	520	802	855	477	460	354	651	494	552	649	509	654	685	769	641	476	1214	538	514	418	581	522
OcIN23r2Chr00c002g0465831	672	1629	1563	1561	1773	1392	836	918	1052	1123	1167	617	1389	1260	1331	827	823	732	1821	1534	1478	1231	1528	945	1931	1297	1495	877	1221	1260	1313	1374	1118	1211	958	1243	721	619	778	1308	1479	1269	583	1459	668	782	640	800	326
OcIN23r2Chr00c002g0465841	0	0	0	0	0	0	0	0	0	0	0	0	0	0	0	0	0	0	0	0	0	0	0	0	0	0	0	0	0	0	0	0	0	0	0	0	0	0	0	0	0	0	0	0	0	0	0	0	0
OcIN23r2Chr00c002g0465851	592	1388	1200	1337	1578	1166	723	754	848	975	1031	541	593	540	535	334	281	345	990	1014	901	584	713	454	1068	648	771	571	824	878	200	202	167	68	57	67	392	338	446	431	468	400	77	243	107	395	286	427	74
OcIN23r2Chr00c002g0465861	2	2	3	4	6	2	1	3	2	1	1	5	0	1	2	1	2	3	5	2	3	8	6	1	3	5	6	5	5	4	1	3	3	4	6	2	1	2	3	6	5	4	4	11	2	6	3	2	10
OcIN23r2Chr00c002g0465871	0	0	0	0	0	0	0	0	0	0	0	0	0	0	0	0	0	0	0	0	0	0	0	0	0	0	0	0	0	0	0	0	0	0	0	0	0	0	0	0	0	0	0	0	0	0	0	0	0
OcIN23r2Chr00c002g0465881	0	0	0	0	0	0	0	0	0	0	0	0	0	0	0	0	0	0	0	0	0	0	0	0	0	0	0	0	0	0	0	0	0	0	0	0	0	0	0	0	0	0	0	0	0	0	0	0	0
OcIN23r2Chr00c002g0465891	0	1	2	2	3	4	2	6	9	0	1	1	1	2	0	0	0	0	13	12	12	7	8	3	8	9	7	0	5	0	2	2	4	2	1	4	0	1	3	1	2	1	2	1	1	0	0	0	0
OcIN23r2Chr00c002g0465901	0	0	0	0	0	0	0	0	0	0	0	0	0	0	0	0	0	0	0	0	0	0	0	0	0	0	0	0	0	0	0	0	0	0	0	0	0	0	0	0	0	0	0	0	0	0	0	0	0
OcIN23r2Chr00c002g0465911	0	0	0	0	0	0	0	0	0	0	0	0	0	0	0	0	0	0	0	0	0	0	0	0	0	0	0	0	0	0	0	0	0	0	0	0	0	0	0	0	0	0	0	0	0	0	0	0	0
OcIN23r2Chr00c002g0465921	835	1952	1742	2044	2329	1696	1141	1363	1429	1744	1785	1012	1534	1253	1561	1403	1340	1382	1868	1797	1550	1976	2602	1571	2874	1975	2157	1631	2413	2434	955	887	738	1629	1389	1576	1491	1315	1687	970	1203	1003	1406	3223	1572	1396	1115	1580	400
OcIN23r2Chr00c002g0465931	0	0	0	0	0	0	0	0	0	0	0	0	0	0	0	0	0	0	0	0	0	0	0	0	0	0	0	0	0	0	0	4	0	0	0	0	0	0	0	0	0	0	0	0	0	0	0	0	0
OcIN23r2Chr00c002g0465941	38	88	95	90	122	110	49	62	66	98	112	58	98	79	80	87	85	94	121	78	69	152	173	133	206	124	136	93	137	165	83	89	81	102	96	114	98	63	85	86	99	93	117	308	172	104	75	78	70
OcIN23r2Chr00c002g0465951	0	0	0	0	0	0	0	0	0	0	0	0	0	0	0	0	0	0	0	0	0	0	0	0	0	0	0	0	0	0	0	0	0	0	0	0	0	0	0	0	0	0	0	0	0	0	0	0	0
OcIN23r2Chr00c002g0465961	0	8	7	3	5	8	0	2	3	7	7	5	12	8	9	7	2	5	4	19	5	12	18	8	10	14	11	7	8	8	18	7	17	6	7	5	9	2	0	6	10	13	1	15	16	3	4	2	4
OcIN23r2Chr00c002g0465971	15	45	32	44	38	30	23	20	7	67	54	23	41	33	41	55	39	43	20	19	27	58	67	28	110	72	85	41	56	87	158	146	144	73	66	85	31	29	40	121	135	101	56	194	81	47	25	31	32
OcIN23r2Chr00c002g0465981	4	5	5	14	10	6	6	2	4	10	26	6	8	3	9	19	9	11	12	1	8	14	10	14	36	16	27	10	22	19	112	89	80	19	22	16	13	1	11	60	78	53	15	39	16	13	5	9	12
OcIN23r2Chr00c002g0465991	0	0	1	0	0	0	0	0	0	1	5	0	2	0	1	1	0	3	0	3	0	1	0	1	3	3	6	0	0	0	1	0	0	0	2	2	0	3	0	1	0	0	2	1	1	0	0	0	0
OcIN23r2Chr00c002g0466001	0	1	1	2	7	1	0	0	0	0	3	0	2	0	1	1	2	1	0	3	2	0	1	0	6	1	5	1	2	0	0	0	2	1	2	3	2	1	3	1	2	0	1	3	0	0	2	0	0
OcIN23r2Chr00c002g0466011	0	1	2	0	1	3	0	1	1	2	2	1	3	4	2	12	2	2	1	3	7	5	3	0	6	4	3	3	3	0	10	2	5	4	13	5	3	1	8	2	2	2	4	14	12	5	0	1	0
OcIN23r2Chr00c002g0466021	0	0	0	0	0	0	0	0	0	0	0	0	0	0	0	0	0	0	0	0	1	0	0	0	3	0	0	0	0	1	0	0	1	1	0	0	0	0	0	0	0	0	0	0	0	0	0	0	0
OcIN23r2Chr00c002g0466031	6	24	19	18	37	15	7	8	12	42	49	14	19	12	16	34	45	42	115	82	69	188	225	138	1004	669	716	119	209	202	71	77	76	388	336	392	126	126	97	7	13	13	43	85	48	31	21	34	5
OcIN23r2Chr00c002g0466041	168	488	377	535	554	429	242	256	325	630	709	351	510	412	407	571	591	631	615	513	462	1213	1623	1078	2771	1965	2104	878	1222	1344	752	745	627	1390	1143	1328	787	677	829	509	579	506	733	2041	900	450	448	512	183
OcIN23r2Chr00c002g0466051	150	435	419	430	550	369	239	259	293	451	443	258	234	199	238	280	239	291	308	264	262	485	572	342	643	422	425	373	525	511	179	193	212	379	231	350	315	287	335	220	321	232	276	711	364	260	194	269	236
OcIN23r2Chr00c002g0466061	7	17	22	50	44	45	32	22	25	46	64	21	17	15	10	54	71	77	19	14	19	46	69	21	47	40	36	76	105	113	1	0	0	4	5	3	46	34	48	0	0	1	4	16	9	81	42	69	0
OcIN23r2Chr00c002g0466071	0	5	4	2	5	6	0	1	1	2	2	1	0	0	1	0	0	0	1	0	1	1	4	0	0	1	2	2	0	0	0	0	0	0	0	0	0	0	1	0	2	2	0	0	0	0	1	2	5
OcIN23r2Chr00c002g0466081	0	0	0	0	0	0	0	0	0	0	0	0	0	0	0	0	0	0	0	0	0	0	3	0	0	0	0	0	0	0	0	0	0	0	0	0	0	0	0	0	0	0	0	0	0	0	0	0	0
OcIN23r2Chr00c002g0466091	0	0	0	0	0	0	0	0	0	0	0	0	0	0	0	0	0	0	0	0	0	0	0	0	0	0	0	0	0	0	0	0	0	0	0	0	0	0	0	0	0	0	0	0	0	0	0	0	0
OcIN23r2Chr00c002g0466101	0	0	0	0	0	0	0	0	0	0	0	0	0	0	0	0	0	0	0	0	0	0	0	0	0	0	0	0	0	0	0	0	0	0	0	0	0	0	0	0	0	0	0	0	0	0	0	0	0
OcIN23r2Chr00c002g0466111	0	0	0	0	0	0	0	0	0	0	0	0	0	0	0	0	0	0	0	0	0	0	0	0	0	0	0	0	0	0	0	0	0	0	0	0	0	0	0	0	0	0	0	0	0	0	0	0	0
OcIN23r2Chr00c002g0466121	0	0	0	0	0	0	0	0	0	0	0	0	0	0	0	0	0	0	0	0	0	0	0	0	0	0	0	0	0	0	0	0	0	0	0	0	0	0	0	0	0	0	0	0	0	0	0	0	0
OcIN23r2Chr00c002g0466131	517	1285	1337	995	1416	667	473	473	470	523	539	284	327	291	244	197	177	199	550	336	366	416	505	267	691	454	506	312	416	495	138	174	160	248	203	215	255	191	305	258	308	266	271	604	268	247	148	213	466
OcIN23r2Chr00c002g0466141	257	622	565	775	803	669	498	513	541	499	483	277	572	539	541	270	261	226	770	726	679	379	436	277	559	361	435	388	512	579	24006	24290	21972	497	404	458	210	212	278	12959	14714	12300	616	1503	624	297	257	372	241
OcIN23r2Chr00c002g0466151	0	0	0	0	0	0	0	0	0	0	0	0	0	0	0	0	0	0	0	0	0	0	0	0	0	0	0	0	0	0	0	0	0	0	0	0	0	0	0	0	0	0	0	0	0	0	0	0	0
OcIN23r2Chr00c002g0466161	0	3	0	0	1	0	0	1	0	2	0	0	51	43	49	0	0	1	8	3	2	16	12	11	0	0	0	0	0	1	18	25	19	1	4	1	0	0	0	13	25	34	17	25	13	1	0	1	0
OcIN23r2Chr00c002g0466171	0	0	0	0	0	0	0	0	0	0	0	0	0	0	0	0	0	0	0	0	0	0	0	0	0	0	0	0	0	0	0	0	0	0	0	0	0	0	0	0	0	0	0	0	0	0	0	0	0
OcIN23r2Chr00c002g0466181	0	0	0	0	0	0	0	0	0	0	0	0	0	0	0	0	0	0	0	0	0	0	0	0	0	0	0	0	0	0	0	0	0	0	0	0	0	0	0	0	0	0	0	0	6	0	0	0	0
OcIN23r2Chr00c002g0466191	0	0	0	0	0	0	0	0	0	0	0	0	0	0	0	0	0	0	0	0	0	0	0	0	0	0	0	0	0	0	0	0	0	0	0	0	0	0	0	0	0	0	0	0	0	0	0	0	0
OcIN23r2Chr00c002g0466201	0	1	0	0	0	0	0	0	0	0	0	0	0	1	0	8	16	15	1	0	0	3	0	0	1	0	1	1	4	5	5	1	8	7	10	9	41	27	41	1	1	1	2	2	5	77	80	70	0
OcIN23r2Chr00c002g0466211	0	0	0	0	0	0	0	0	0	0	0	0	0	0	0	0	0	0	0	0	0	0	0	0	0	0	0	0	0	0	0	0	0	0	0	0	0	0	0	0	0	0	0	0	0	0	0	0	0
OcIN23r2Chr00c002g0466221	0	0	0	0	0	0	0	0	0	0	0	0	0	0	0	0	0	0	0	0	0	0	0	0	0	0	0	0	0	0	6	10	3	0	0	0	0	0	0	4	6	0	0	0	0	0	0	0	0
OcIN23r2Chr00c002g0466231	0	1	2	2	1	1	0	2	0	1	3	0	3	5	4	0	0	0	0	1	0	0	2	2	1	0	1	0	0	0	0	0	1	0	0	0	0	0	0	1	10	5	0	0	0	0	0	0	0
OcIN23r2Chr00c002g0466241	0	0	0	0	0	0	0	0	0	0	0	0	0	0	0	0	0	0	0	0	0	0	0	0	0	0	0	0	0	0	0	0	0	0	0	0	0	0	0	0	0	0	0	0	0	0	0	0	0
OcIN23r2Chr00c002g0466251	0	0	0	0	0	0	0	0	0	0	0	0	0	0	0	0	0	0	0	0	0	0	0	0	0	0	0	0	0	0	0	0	0	0	0	0	0	0	0	0	0	0	0	0	0	0	0	0	0
OcIN23r2Chr00c002g0466261	676	1579	1467	1556	1838	1260	649	675	847	1406	1458	821	655	501	629	1379	1454	1337	605	598	500	1001	1242	835	1587	1021	1049	980	1436	1535	853	801	677	889	755	991	1066	936	1240	667	651	541	710	1720	820	923	775	947	774
OcIN23r2Chr00c002g0466271	0	0	0	0	0	0	0	0	0	0	0	0	0	0	0	0	0	0	0	0	0	0	0	0	0	0	0	0	0	0	0	0	0	0	0	0	0	0	0	0	0	0	0	0	0	0	0	0	0
OcIN23r2Chr00c002g0466281	0	0	0	0	0	0	0	0	0	0	0	0	0	0	0	0	0	0	0	0	0	0	0	0	0	0	0	0	0	0	0	0	0	0	0	0	0	0	0	0	0	0	0	0	0	0	0	0	0
OcIN23r2Chr00c002g0466291	0	0	0	0	0	0	0	0	0	0	0	0	0	0	0	0	0	0	0	0	0	0	0	0	0	0	0	0	0	0	0	0	0	0	0	0	0	0	0	0	0	0	0	0	0	0	0	0	0
OcIN23r2Chr00c002g0466301	0	0	0	0	0	0	0	0	0	0	0	0	0	0	0	0	0	0	0	0	0	0	0	0	0	0	0	0	0	0	0	0	0	0	0	0	0	0	0	0	0	0	0	0	0	1	0	0	0
OcIN23r2Chr00c002g0466311	97	260	222	215	267	175	96	116	121	137	131	75	91	61	70	38	54	49	133	115	139	79	99	65	148	110	101	73	84	96	90	101	88	32	29	38	54	49	63	95	78	92	23	76	41	58	53	76	180
OcIN23r2Chr00c002g0466321	846	1888	1908	816	966	666	615	654	672	809	875	436	29	30	19	570	560	587	14	8	9	321	344	275	6	5	3	1253	1559	1834	23	18	17	6	12	10	757	651	852	21	19	10	15	48	19	780	566	745	1
OcIN23r2Chr00c002g0466331	0	0	0	0	0	0	0	0	0	0	0	0	0	0	0	0	0	0	0	0	0	0	0	0	0	0	0	0	0	0	0	0	0	0	0	0	0	0	0	0	0	0	0	0	0	0	0	0	0
OcIN23r2Chr00c002g0466341	60	188	189	57	86	57	19	23	13	109	126	56	4	2	2	35	35	30	1	0	0	65	62	29	4	0	0	72	117	117	8	3	3	0	1	0	91	71	101	3	6	4	0	0	1	74	40	71	0
OcIN23r2Chr00c002g0466351	108	242	212	104	101	74	18	18	15	92	78	35	11	3	17	36	27	40	10	9	10	24	57	22	7	5	5	78	115	115	8	9	5	7	3	4	47	29	53	4	5	8	7	10	8	54	54	90	0
OcIN23r2Chr00c002g0466361	2	6	13	3	0	3	0	2	1	2	2	5	0	1	5	0	2	2	0	1	0	3	4	8	1	0	0	6	8	6	0	1	1	1	0	0	5	2	1	0	0	1	1	3	0	8	8	7	0
OcIN23r2Chr00c002g0466371	110	307	314	340	338	307	130	205	173	290	357	165	245	164	180	155	169	172	246	228	166	340	396	293	427	322	344	242	328	329	156	171	153	213	166	148	220	167	257	169	215	175	219	518	254	184	143	153	133
OcIN23r2Chr00c002g0466381	257	645	555	738	831	642	456	453	540	723	764	408	744	644	696	789	888	831	656	566	494	1012	1368	819	1406	903	914	873	1276	1363	1232	1235	1156	1535	1259	1358	888	731	911	734	914	806	937	2378	1128	884	734	874	330
OcIN23r2Chr00c002g0466391	294	710	611	723	856	577	336	331	378	768	810	451	686	570	604	840	754	776	645	546	526	885	1185	683	1721	1107	1310	830	1215	1328	1287	1226	1141	1664	1442	1500	843	742	971	741	837	702	1076	2692	1218	804	620	864	357
OcIN23r2Chr00c002g0466401	0	0	0	0	0	0	0	0	0	0	0	0	0	0	0	0	0	0	0	0	0	0	0	0	0	0	0	0	0	0	0	0	0	0	0	0	0	0	0	0	0	0	0	0	0	0	0	0	0
OcIN23r2Chr00c002g0466411	215	493	402	482	582	406	250	267	339	303	316	162	469	432	480	161	173	205	640	606	550	427	479	328	508	352	407	231	353	391	784	793	668	240	201	223	205	159	191	777	834	657	247	664	279	290	179	269	138
OcIN23r2Chr00c002g0466421	45	86	100	112	129	124	84	83	121	99	99	44	163	161	167	65	70	71	137	119	117	161	203	117	214	149	152	80	87	118	83	109	123	97	79	87	35	33	41	110	144	124	130	276	105	77	55	97	101
OcIN23r2Chr00c002g0466431	0	5	3	0	1	1	0	0	2	3	3	1	1	3	3	1	3	0	3	2	3	3	2	1	5	2	5	1	5	2	9	1	6	1	3	7	1	0	4	10	5	3	5	8	4	2	0	0	3
OcIN23r2Chr00c002g0466441	1	1	7	0	3	4	0	0	1	4	4	2	6	4	2	0	2	4	1	6	3	1	9	3	18	7	13	4	3	6	4	3	11	8	5	11	0	0	1	5	0	11	0	12	7	0	2	2	4
OcIN23r2Chr00c002g0466451	0	0	0	0	0	0	0	0	0	0	0	0	0	0	0	0	0	0	0	0	0	0	0	0	0	0	0	0	0	0	0	0	0	0	0	0	0	0	0	0	0	0	0	0	0	0	0	0	0
OcIN23r2Chr00c002g0466461	0	0	0	0	0	0	0	0	0	0	0	0	0	0	0	0	0	0	0	0	0	0	0	0	0	0	0	0	0	0	0	0	0	0	0	0	0	0	0	0	0	0	0	0	0	0	0	0	0
OcIN23r2Chr00c002g0466471	10	30	25	44	26	19	26	15	24	24	28	13	31	38	33	12	7	9	41	29	27	33	32	23	58	36	40	22	39	34	23	35	30	28	26	42	19	17	31	43	46	51	14	83	32	19	19	30	48
OcIN23r2Chr00c002g0466481	51	94	88	131	119	90	46	49	48	46	75	25	44	46	40	44	30	24	76	62	50	57	84	57	65	57	76	49	71	88	60	70	62	62	47	62	40	38	31	63	97	46	79	129	60	54	43	75	30
OcIN23r2Chr00c002g0466491	0	0	3	1	2	1	0	1	0	2	1	0	5	2	1	1	1	1	9	9	3	3	0	0	3	6	2	3	2	1	9	7	1	6	9	7	2	2	9	5	7	1	3	13	3	3	0	3	0
OcIN23r2Chr00c002g0466501	221	586	491	628	696	585	352	314	397	480	504	323	444	382	422	385	361	333	473	412	369	585	720	419	746	440	517	470	577	640	438	421	405	601	537	591	433	479	574	482	542	459	392	1088	477	404	314	468	350
OcIN23r2Chr00c002g0466511	0	0	0	0	0	0	0	0	0	0	0	0	4	1	9	0	0	0	1	0	4	1	2	0	0	0	1	0	2	0	0	0	2	3	0	0	0	2	0	2	2	11	0	2	0	0	0	0	0
OcIN23r2Chr00c002g0466521	472	1224	1097	1211	1223	944	505	561	663	1016	1061	572	645	540	697	479	458	430	976	936	762	806	1040	702	1318	896	1009	675	883	949	328	283	238	473	403	424	503	549	560	520	638	528	373	888	410	437	341	492	345
OcIN23r2Chr00c002g0466531	0	1	0	1	0	0	0	2	0	0	0	0	0	0	0	0	0	0	0	0	0	0	0	0	0	0	0	0	0	0	0	0	0	0	0	0	1	0	2	0	0	0	0	0	0	0	0	0	0
OcIN23r2Chr00c002g0466541	0	0	0	0	0	0	0	0	0	0	0	0	0	0	0	0	0	0	0	0	0	0	0	0	0	0	0	0	0	0	0	0	0	0	0	0	0	0	0	0	0	0	0	0	0	0	0	0	0
OcIN23r2Chr00c002g0466551	330	885	780	985	1247	780	629	722	696	868	904	427	1021	948	996	726	790	720	856	851	719	1371	1839	972	1598	1086	1124	962	1447	1452	837	849	699	1476	1237	1480	952	761	929	933	983	756	1090	2898	1257	1004	843	1080	523
OcIN23r2Chr00c002g0466561	0	0	0	0	0	0	0	0	0	0	0	0	0	0	0	0	0	0	0	0	0	0	0	0	0	0	0	0	0	0	0	0	0	0	0	0	0	0	0	0	0	0	0	0	0	0	0	0	0
OcIN23r2Chr00c002g0466571	247	591	695	722	887	667	380	355	432	1099	1185	623	320	283	288	1383	1371	1370	458	379	363	667	876	557	1642	1096	1214	822	1012	1183	678	626	575	745	575	685	521	511	561	290	341	308	475	1081	478	510	412	493	649
OcIN23r2Chr00c002g0466581	14	34	38	54	65	38	36	45	39	61	65	56	111	101	103	76	69	66	82	68	53	127	151	134	92	50	73	66	77	110	4	11	6	25	27	30	47	54	57	36	31	35	47	113	44	41	13	20	0
OcIN23r2Chr00c002g0466591	6	21	17	10	7	5	3	2	8	10	15	3	0	0	0	1	3	1	1	1	0	14	13	17	0	0	0	0	0	1	0	0	0	2	0	0	1	6	0	1	0	0	0	0	0	7	2	4	0
OcIN23r2Chr00c002g0466601	19	34	47	7	15	11	2	1	5	37	32	25	0	0	1	0	2	3	0	0	1	52	56	36	0	0	0	1	0	0	0	0	0	0	0	0	1	4	3	0	4	0	0	2	0	13	12	24	0
OcIN23r2Chr00c002g0466611	0	0	0	0	0	0	0	0	0	0	0	0	0	0	0	0	0	0	0	0	0	0	0	1	0	0	0	0	0	0	0	0	0	0	0	0	0	0	0	0	0	0	0	0	0	0	0	0	0
OcIN23r2Chr00c002g0466621	0	0	0	0	0	0	0	0	0	0	0	0	0	0	0	0	0	0	0	0	0	0	0	5	0	0	0	0	0	0	0	0	0	0	0	0	0	0	0	0	0	0	0	0	0	0	0	0	0
OcIN23r2Chr00c002g0466631	0	0	0	0	0	0	0	0	0	0	0	0	0	0	0	0	0	0	0	0	0	0	0	0	0	0	0	0	0	0	0	0	0	0	0	0	0	0	0	0	0	0	0	0	0	0	0	0	0
OcIN23r2Chr00c002g0466641	0	0	0	0	0	0	0	0	0	0	0	0	0	0	0	0	0	0	0	0	0	0	0	0	0	0	0	0	0	0	0	0	0	0	0	0	0	0	0	0	0	0	1	0	0	0	0	0	0
OcIN23r2Chr00c002g0466651	0	0	0	0	0	0	0	0	0	0	0	0	0	0	0	0	0	0	0	0	0	0	0	0	0	0	0	0	0	0	0	0	0	0	0	0	0	0	0	0	0	0	0	0	0	0	0	0	0
OcIN23r2Chr00c002g0466661	0	0	0	0	0	0	0	0	0	0	0	0	0	0	0	0	0	0	0	0	0	0	0	0	0	0	0	0	0	0	0	0	0	0	0	0	0	0	0	0	0	0	0	0	0	0	0	0	0
OcIN23r2Chr00c002g0466671	0	0	0	0	0	0	0	0	0	0	0	0	0	0	0	0	0	0	0	0	0	0	0	0	0	0	0	0	0	0	0	0	0	0	0	0	0	0	0	0	0	0	0	0	0	0	0	0	0
OcIN23r2Chr00c002g0466681	0	0	0	0	0	0	0	0	0	0	0	0	0	0	0	0	0	0	0	0	0	0	0	0	0	0	0	0	0	0	0	0	0	0	0	0	0	0	0	0	0	0	0	0	0	0	0	0	0
OcIN23r2Chr00c002g0466691	0	0	0	0	0	0	0	0	0	0	0	0	0	0	0	0	0	0	0	0	0	0	0	0	0	0	0	0	0	0	0	0	0	0	0	0	0	0	0	0	0	0	0	0	0	0	0	0	0
OcIN23r2Chr00c002g0466701	2	2	0	2	6	4	1	4	1	10	10	9	5	0	4	18	8	15	6	10	2	2	12	13	29	19	22	6	12	12	9	8	13	10	7	12	13	12	7	3	2	1	7	15	9	2	1	8	0
OcIN23r2Chr00c002g0466711	0	0	0	0	0	0	0	0	0	0	0	0	0	0	0	0	0	0	0	0	0	0	0	0	0	0	0	0	0	0	0	0	0	0	0	0	0	0	0	0	0	0	0	0	0	0	0	0	0
OcIN23r2Chr00c002g0466721	0	0	0	0	0	0	0	0	0	0	1	0	0	0	0	0	0	0	0	0	0	0	0	0	0	0	0	0	0	0	0	0	0	0	0	0	0	0	0	0	0	0	0	0	0	0	0	0	0
OcIN23r2Chr00c002g0466731	0	7	0	1	2	1	2	0	0	4	6	1	0	0	0	1	0	5	5	0	2	0	7	1	11	6	4	3	7	1	2	1	1	6	5	5	2	2	3	0	3	3	2	11	5	1	2	1	0
OcIN23r2Chr00c002g0466741	11	65	49	62	74	39	23	43	41	46	38	20	49	32	37	26	26	17	35	41	40	59	85	36	53	54	68	30	63	48	32	41	39	27	39	53	32	35	60	41	61	43	58	149	39	22	25	40	15
OcIN23r2Chr00c002g0466751	260	543	509	523	566	439	268	307	309	313	325	179	313	260	304	221	192	165	354	392	315	294	396	283	483	315	362	255	401	452	203	179	151	214	186	237	214	185	199	306	439	356	183	525	235	238	205	255	97
OcIN23r2Chr00c002g0466761	201	479	484	480	671	518	274	310	376	484	491	270	606	512	527	513	504	497	540	496	405	724	1005	616	837	569	610	458	672	784	403	413	355	499	468	529	477	370	571	474	583	464	460	1332	633	470	476	545	413
OcIN23r2Chr00c002g0466771	150	396	363	411	479	334	158	217	251	369	330	203	281	230	269	320	295	294	271	242	221	516	628	331	556	443	461	305	454	435	139	150	158	225	201	213	202	216	274	194	217	174	260	575	307	380	204	310	337
OcIN23r2Chr00c002g0466781	0	0	0	0	0	0	0	0	0	0	0	0	0	0	0	0	0	0	0	0	0	0	0	0	0	0	0	0	0	0	0	0	0	0	0	0	0	0	0	0	0	0	0	0	0	0	0	0	0
OcIN23r2Chr00c002g0466791	0	0	0	0	0	0	0	0	0	0	0	0	0	0	0	0	0	0	0	0	0	0	0	0	0	0	0	0	0	0	0	0	0	0	0	0	0	0	0	0	0	0	0	0	0	0	0	0	0
OcIN23r2Chr00c002g0466801	2	1	3	1	7	6	4	0	1	2	8	4	1	6	2	11	4	6	10	5	1	5	6	1	10	11	13	2	5	6	6	14	10	9	13	8	3	6	3	6	6	14	2	21	11	2	1	1	1
OcIN23r2Chr00c002g0466811	0	0	0	1	0	2	0	1	0	3	0	0	0	0	1	0	0	2	0	3	2	1	1	0	0	3	0	0	1	3	0	0	3	0	1	0	2	0	1	1	4	2	0	1	0	0	0	3	0
OcIN23r2Chr00c002g0466821	4	2	5	8	6	9	2	1	7	5	5	2	5	15	8	4	12	4	7	8	5	9	16	9	13	6	17	6	5	7	11	14	13	4	6	10	2	2	1	4	7	8	5	14	5	3	8	3	4
OcIN23r2Chr00c002g0466831	11	55	30	51	43	44	30	22	33	28	38	29	37	30	37	25	25	28	35	35	31	43	70	31	46	39	46	34	43	39	16	16	29	35	31	44	32	19	21	26	37	28	40	71	21	31	23	47	21
OcIN23r2Chr00c002g0466841	101	297	270	308	347	245	163	169	186	206	216	129	200	158	172	132	150	146	254	243	256	225	293	161	326	225	289	165	233	249	164	168	126	182	172	180	204	160	226	182	205	140	188	574	241	220	147	214	48
OcIN23r2Chr00c002g0466851	0	0	0	0	0	0	0	0	0	0	0	0	0	0	0	0	0	0	0	0	0	0	0	0	0	0	0	0	0	0	0	0	0	0	0	0	0	0	0	0	0	0	0	0	0	0	0	0	0
OcIN23r2Chr00c002g0466861	0	0	0	0	0	0	0	0	0	0	0	0	0	0	0	0	0	0	0	0	0	0	0	0	0	0	0	0	0	0	0	0	0	0	0	0	0	0	0	0	0	0	0	0	0	0	0	0	0
OcIN23r2Chr00c002g0466871	0	0	0	0	0	0	0	0	0	0	0	0	0	0	0	0	0	0	0	0	0	0	0	0	0	0	0	0	0	0	0	0	0	0	0	0	0	0	0	0	0	0	0	0	0	0	0	0	0
OcIN23r2Chr00c002g0466881	0	0	0	1	0	0	0	1	0	0	0	0	2	0	1	0	0	0	0	0	0	0	0	0	1	0	0	0	4	1	0	0	2	0	0	0	2	1	0	0	0	0	0	0	0	2	0	2	0
OcIN23r2Chr00c002g0466891	0	0	0	0	0	0	0	0	0	0	0	0	0	0	0	0	0	0	0	0	0	0	0	0	0	0	0	0	0	0	0	0	0	0	0	0	0	0	0	0	0	0	0	0	0	0	0	0	0
OcIN23r2Chr00c002g0466901	0	0	0	0	0	0	0	0	0	0	0	0	0	0	0	0	0	0	0	0	0	0	0	0	0	0	0	0	0	0	0	0	0	0	0	0	0	0	0	0	0	0	0	0	0	0	0	0	0
OcIN23r2Chr00c002g0466911	714	1683	1720	1891	2101	1593	900	977	1101	1627	1664	885	973	714	889	895	909	849	1300	1241	1014	1518	1771	1253	2563	1638	1819	944	1258	1463	404	414	330	883	872	967	1021	828	1108	616	725	621	780	2106	979	763	603	873	1039
OcIN23r2Chr00c002g0466921	0	0	0	0	0	0	0	0	0	0	0	0	0	0	0	0	0	0	0	0	0	0	0	0	0	0	0	0	0	0	0	0	0	0	0	0	0	0	0	0	0	0	0	0	0	0	0	0	0
OcIN23r2Chr00c002g0466931	0	0	0	0	0	0	0	0	0	0	0	0	3	1	0	0	0	0	0	0	1	0	1	1	1	5	3	1	0	2	6	6	4	9	2	8	1	2	2	1	0	0	1	8	9	3	0	5	5
OcIN23r2Chr00c002g0466941	97	277	241	368	348	279	157	173	221	276	274	127	260	189	237	200	241	240	226	233	175	362	449	309	412	268	350	276	398	426	275	260	285	348	292	350	310	243	293	283	357	242	326	707	269	229	190	245	106
OcIN23r2Chr00c002g0466951	0	0	0	0	0	0	0	0	0	0	0	0	0	0	0	0	0	0	0	0	0	0	0	1	0	0	1	0	0	0	8	8	5	0	0	0	0	0	0	4	6	2	0	0	0	0	0	0	0
OcIN23r2Chr00c002g0466961	149	413	397	482	500	389	242	234	234	459	471	259	319	269	303	339	318	300	344	351	318	546	574	393	750	522	624	395	539	581	254	268	225	401	324	401	436	346	425	307	315	273	325	801	385	343	216	368	203
OcIN23r2Chr00c002g0466971	201	538	485	670	876	533	546	683	701	861	817	462	1196	1038	1103	1505	1599	1565	1169	1016	977	1353	1639	1063	1478	973	1074	1541	2136	2324	867	856	740	1522	1188	1362	661	571	729	642	728	628	1298	2854	1381	1303	1075	1362	67
OcIN23r2Chr00c002g0466981	1	10	7	7	4	3	0	2	2	8	7	3	8	5	2	2	1	1	1	2	0	4	6	5	2	0	1	3	2	1	2	7	2	2	1	4	3	4	3	7	8	1	3	13	5	1	4	1	0
OcIN23r2Chr00c002g0466991	27	71	73	75	75	56	19	13	21	53	71	26	66	57	59	13	19	14	24	6	14	40	45	27	4	6	5	38	57	46	31	28	23	17	13	9	36	27	45	77	90	46	37	124	59	43	40	64	1
OcIN23r2Chr00c002g0467001	121	298	300	368	381	304	136	161	153	272	275	167	283	247	254	113	164	126	315	327	274	242	293	165	501	291	329	177	302	260	146	165	135	147	136	161	244	156	220	230	262	254	146	396	178	151	130	165	129
OcIN23r2Chr00c002g0467011	0	0	0	0	0	0	0	0	0	0	0	0	0	0	0	0	0	0	0	0	0	0	0	0	0	0	0	0	0	0	0	0	0	0	0	0	0	0	0	0	0	0	0	0	0	0	0	0	0
OcIN23r2Chr00c002g0467021	0	0	0	0	0	0	0	0	0	0	0	0	0	0	0	0	0	0	0	0	0	0	0	0	0	0	0	0	0	0	0	0	0	0	0	0	0	0	0	0	0	0	0	0	0	0	0	0	0
OcIN23r2Chr00c002g0467031	0	0	0	0	0	0	0	0	0	0	0	0	0	0	0	0	0	0	0	0	0	0	0	0	0	0	0	0	0	0	0	0	0	0	0	0	0	0	0	0	0	0	0	0	0	0	0	0	0
OcIN23r2Chr00c002g0467041	675	1689	1605	1775	2087	1539	897	960	1047	1924	1936	1011	1290	1134	1233	2167	2279	2057	1436	1446	1325	1777	2300	1549	3123	2055	2343	1560	2146	2201	1251	1404	1197	2353	1939	2280	1614	1358	1576	1015	1204	926	1361	3725	1627	1564	1207	1531	839
OcIN23r2Chr00c002g0467051	254	534	489	521	598	468	342	388	399	465	472	237	398	389	345	277	335	277	403	344	331	527	594	357	645	424	431	405	480	536	340	339	338	481	347	465	295	260	353	351	462	328	324	834	334	276	248	328	370
OcIN23r2Chr00c002g0467061	0	0	0	0	0	0	0	0	0	0	0	0	0	0	0	0	0	0	0	0	0	0	0	0	0	0	0	0	0	0	0	0	0	0	0	0	0	0	0	0	0	0	0	0	0	0	0	0	0
OcIN23r2Chr00c002g0467071	0	5	7	2	6	3	0	2	1	6	2	0	1	5	0	2	3	2	2	1	1	2	11	1	7	4	0	4	13	5	19	4	8	7	6	7	0	2	4	0	3	2	4	8	9	4	8	6	0
OcIN23r2Chr00c002g0467081	0	0	0	0	0	0	0	0	0	0	0	0	0	0	0	0	0	0	1	0	0	0	0	0	0	0	0	0	0	0	0	0	0	0	0	1	1	0	0	0	0	0	0	1	0	0	0	0	0
OcIN23r2Chr00c002g0467091	0	0	0	0	0	0	0	0	0	0	0	0	0	0	0	0	0	0	0	0	0	0	0	0	0	0	0	0	0	0	0	0	0	0	0	0	0	0	0	0	0	0	0	0	0	0	0	0	0
OcIN23r2Chr00c002g0467101	0	1	0	0	0	0	1	0	0	0	0	0	0	0	0	0	0	0	0	0	0	0	0	0	0	1	2	0	0	1	2	3	1	0	0	0	1	0	0	0	0	0	0	1	0	0	0	0	2
OcIN23r2Chr00c002g0467111	0	1	0	2	0	0	0	0	0	0	0	0	0	0	0	0	0	0	1	0	1	0	0	0	0	0	0	2	0	0	0	0	0	0	0	0	0	0	0	0	0	0	0	0	0	0	0	0	0
OcIN23r2Chr00c002g0467121	28	76	76	155	186	111	60	69	72	91	73	28	58	68	33	71	53	81	62	78	67	103	123	62	84	81	85	115	163	196	43	38	48	42	65	39	56	34	62	63	75	56	29	84	38	95	55	72	56
OcIN23r2Chr00c002g0467131	0	0	0	0	0	0	0	0	0	0	0	0	0	0	0	0	0	0	0	0	0	0	0	0	0	0	0	0	0	0	0	0	0	0	0	0	0	0	0	0	0	0	0	0	0	0	0	0	0
OcIN23r2Chr00c002g0467141	285	625	681	655	821	543	348	384	422	396	388	221	417	419	414	206	214	204	518	463	420	523	580	343	658	442	492	384	540	532	481	519	498	568	444	477	337	316	407	553	703	603	414	993	450	354	309	419	504
OcIN23r2Chr00c002g0467151	0	0	0	0	0	0	0	0	0	0	0	0	0	0	0	0	0	0	0	0	0	0	0	0	0	0	0	0	0	0	0	0	0	0	0	0	0	0	0	0	0	0	0	0	0	0	0	0	0
OcIN23r2Chr00c002g0467161	0	0	0	0	0	0	0	0	0	0	0	0	0	0	0	0	0	0	0	0	0	0	0	0	0	0	0	0	0	0	0	0	0	0	0	0	0	0	0	0	0	0	0	0	0	0	0	0	0
OcIN23r2Chr00c002g0467171	256	592	551	649	825	569	229	235	293	494	483	273	152	111	145	189	205	168	205	172	167	336	394	247	283	239	268	322	417	440	94	73	97	89	72	85	338	342	443	99	151	123	91	221	101	272	178	259	8
OcIN23r2Chr00c002g0467181	0	0	0	0	0	0	0	0	0	0	0	0	0	0	0	0	0	0	0	0	0	0	0	0	0	0	0	0	0	0	0	0	0	0	0	0	0	0	0	0	0	0	0	0	0	0	0	0	0
OcIN23r2Chr00c002g0467191	0	0	0	0	0	0	0	0	0	0	0	0	0	0	0	0	0	0	0	0	0	0	0	0	0	0	0	0	0	0	0	0	0	0	0	0	0	0	0	0	0	0	0	0	0	0	0	0	0
OcIN23r2Chr00c002g0467201	0	0	0	0	0	0	0	0	0	0	0	0	0	0	0	0	0	0	0	0	0	0	0	0	0	0	0	0	0	0	0	0	0	0	0	0	0	0	0	0	0	0	0	0	0	0	0	0	0
OcIN23r2Chr00c002g0467211	3	10	5	11	12	11	4	7	10	15	14	15	12	13	19	5	8	12	13	4	6	35	27	30	44	21	28	17	17	14	31	34	21	29	32	26	5	11	14	8	25	10	29	52	30	20	1	10	1
OcIN23r2Chr00c002g0467221	26	40	38	68	66	70	26	32	37	116	105	54	60	54	53	21	25	38	44	36	41	172	185	110	209	160	164	69	94	109	95	112	72	94	90	87	47	42	40	40	53	62	96	194	80	56	22	52	9
OcIN23r2Chr00c002g0467231	0	0	0	0	0	0	0	0	0	0	0	0	0	0	0	0	0	0	0	0	0	0	0	0	0	0	0	0	0	0	0	0	0	0	0	0	1	0	0	0	0	0	0	0	0	0	0	0	0
OcIN23r2Chr00c002g0467241	0	0	0	0	0	0	0	0	0	0	0	0	0	0	0	0	0	0	0	0	0	0	0	0	0	0	0	0	0	0	0	0	0	4	0	0	5	0	0	0	0	0	0	0	0	0	0	0	0
OcIN23r2Chr00c002g0467251	3181	7790	7611	13425	16200	11767	10717	11370	12181	9236	9515	5189	10553	9586	9308	3236	3333	3187	10294	9202	8550	29157	35174	22926	12271	8346	9327	12953	17271	18783	1717	1726	1703	2879	2314	2606	8697	7955	9930	5456	6406	5417	5140	12852	5562	10833	8374	11586	2172
OcIN23r2Chr00c002g0467261	0	2	0	0	1	0	0	0	0	2	4	3	0	0	0	0	0	0	0	0	0	0	0	0	0	0	0	0	0	0	0	0	0	0	0	0	0	0	0	0	0	0	0	0	0	3	1	2	0
OcIN23r2Chr00c002g0467271	0	1	0	2	1	0	0	0	0	0	0	0	0	0	0	0	0	0	0	0	0	0	0	0	0	0	0	0	0	2	0	0	0	0	0	0	0	0	1	0	0	0	0	0	0	0	0	0	0
OcIN23r2Chr00c002g0467281	0	0	1	0	0	0	0	0	0	0	0	0	0	0	0	0	0	0	0	0	0	0	0	0	0	0	0	0	0	0	0	0	0	0	0	0	0	0	0	0	0	0	0	0	0	0	0	0	0
OcIN23r2Chr00c002g0467291	9	26	21	15	18	10	0	1	0	14	5	7	3	0	0	2	2	3	2	1	0	0	0	0	0	0	0	1	1	2	0	0	0	0	0	0	1	0	1	0	0	0	0	0	0	0	0	0	0
OcIN23r2Chr00c002g0467301	315	738	711	707	764	639	416	452	499	624	636	354	516	388	468	430	415	411	590	561	417	641	880	473	880	639	661	492	655	729	533	497	427	573	468	571	465	399	466	497	563	490	411	963	447	406	269	376	331
OcIN23r2Chr00c002g0467311	308	782	720	1047	1093	756	576	611	654	649	655	335	1058	859	881	810	846	862	899	770	785	789	1060	706	1305	772	911	637	995	1150	751	770	607	900	731	860	669	546	781	675	806	649	873	2079	990	851	649	837	72
OcIN23r2Chr00c002g0467321	47	101	92	124	153	87	50	57	49	65	80	31	50	49	36	58	54	35	46	60	41	42	69	36	88	73	95	31	57	78	53	110	89	80	75	69	34	35	54	42	69	54	49	135	62	28	18	49	2
OcIN23r2Chr00c002g0467331	1	1	0	3	3	0	1	4	0	3	0	0	4	3	0	0	0	3	1	0	0	4	2	1	4	1	1	0	6	1	3	6	0	5	5	5	5	5	0	0	1	5	4	10	4	2	5	2	0
OcIN23r2Chr00c002g0467341	16	30	42	34	72	44	7	11	12	64	68	36	35	25	29	50	48	45	32	35	49	107	145	81	144	114	92	28	39	41	12	12	28	17	16	10	33	38	40	23	17	26	41	100	43	28	27	38	7
OcIN23r2Chr00c002g0467351	3	8	11	17	19	11	6	4	7	26	31	17	10	15	13	27	16	14	26	11	7	33	68	27	46	36	41	17	13	15	8	9	7	9	14	11	24	25	25	5	7	7	30	87	11	14	6	12	1
OcIN23r2Chr00c002g0467361	17	27	15	26	39	38	12	9	5	55	64	26	50	28	44	41	51	45	35	51	41	117	116	82	158	83	97	34	37	50	35	27	36	32	38	37	36	31	64	23	29	24	57	136	77	28	30	43	3
OcIN23r2Chr00c002g0467371	1	8	9	9	17	7	1	1	2	20	13	14	14	13	19	27	15	14	6	4	3	43	33	13	30	36	22	8	19	10	11	10	21	6	4	22	16	8	9	12	14	9	28	40	26	16	4	26	2
OcIN23r2Chr00c002g0467381	0	0	0	0	0	1	0	0	0	0	0	0	0	0	1	0	0	0	0	0	0	0	0	0	0	0	1	0	0	0	0	2	0	0	0	0	0	0	0	0	0	0	0	0	0	0	0	0	2
OcIN23r2Chr00c002g0467391	0	0	0	0	0	0	0	0	0	0	0	0	0	0	0	0	0	0	0	0	0	0	0	0	0	0	0	0	0	2	0	0	0	0	0	0	0	0	0	0	0	0	0	0	0	0	0	0	0
OcIN23r2Chr00c002g0467401	199	412	392	504	614	417	282	319	295	508	528	281	311	257	347	418	381	341	418	400	380	514	630	391	765	526	565	296	459	471	380	358	353	323	226	285	306	262	322	418	490	374	275	595	238	242	212	263	517
OcIN23r2Chr00c002g0467411	1	4	5	13	7	6	16	14	15	4	5	4	43	21	47	0	0	3	65	88	65	19	31	21	111	65	60	1	7	8	6	6	0	6	0	0	0	0	1	23	29	19	5	8	3	0	1	0	9
OcIN23r2Chr00c002g0467421	22	47	37	46	61	37	34	21	30	52	48	27	55	26	22	47	50	51	31	24	38	61	65	53	55	42	49	57	88	77	59	30	28	110	71	91	46	44	81	33	35	61	68	149	49	76	40	64	5
OcIN23r2Chr00c002g0467431	51	107	130	145	191	111	63	71	82	141	146	90	94	74	80	119	160	117	81	74	52	148	207	115	164	119	141	167	279	223	71	74	79	180	122	165	147	165	142	85	78	73	148	395	178	134	91	144	25
OcIN23r2Chr00c002g0467441	188	481	492	523	663	416	234	242	278	399	392	208	359	306	377	205	162	192	436	411	351	378	587	311	649	426	472	354	430	531	192	195	168	238	203	229	250	225	315	308	362	264	266	746	316	297	217	308	90
OcIN23r2Chr00c002g0467451	0	0	0	0	0	0	0	0	0	0	0	0	0	0	0	0	0	0	0	0	0	0	0	0	0	0	0	0	0	0	0	0	0	0	0	0	0	0	0	0	0	0	0	0	0	0	0	0	0
OcIN23r2Chr00c002g0467461	877	2183	1780	2178	2358	1781	1039	1146	1187	1593	1627	899	1120	903	1032	992	847	889	1554	1464	1265	1287	1622	1079	2086	1429	1565	943	1393	1378	733	807	633	1068	913	1033	1236	1179	1421	1113	1289	1009	1103	2424	1139	932	841	1113	1112
OcIN23r2Chr00c002g0467471	0	3	1	0	1	1	0	0	0	0	0	0	0	3	0	0	0	0	6	1	0	2	1	0	5	0	1	0	0	0	0	0	0	4	3	1	0	0	0	2	1	0	2	2	1	0	0	0	0
OcIN23r2Chr00c002g0467481	0	0	0	0	0	0	0	0	0	0	0	0	0	0	0	0	0	0	0	0	0	0	0	0	0	0	0	0	0	0	0	0	0	0	0	0	0	0	0	0	0	0	0	0	0	0	0	0	0
OcIN23r2Chr00c002g0467491	209	515	453	534	615	433	229	227	270	530	526	286	373	321	351	483	522	467	442	418	395	588	708	431	822	533	664	447	664	679	630	652	488	721	583	751	490	448	534	423	582	482	456	1140	440	399	344	473	224
OcIN23r2Chr00c002g0467501	2318	5525	5208	5880	6636	4731	3427	3769	4002	5021	5233	2839	4482	4192	4525	5102	5251	4899	5410	5132	4604	5245	6554	4033	7976	5332	5891	4474	5935	6431	3782	3874	3527	6879	5848	6484	4265	3704	4848	4257	5162	4233	4281	10720	4730	4313	3394	4817	4954
OcIN23r2Chr00c002g0467511	381	932	858	1149	1281	994	666	726	802	739	720	417	985	902	905	416	429	439	1233	1228	968	940	1263	753	1457	971	1058	668	925	946	599	600	488	705	639	715	625	606	716	890	982	815	980	2335	1141	761	615	712	187
OcIN23r2Chr00c002g0467521	62	164	160	169	194	148	75	101	110	111	160	43	105	99	114	90	80	87	133	118	84	137	197	113	175	144	140	128	173	172	33	41	48	61	80	87	88	88	98	58	107	78	63	204	75	95	79	85	53
OcIN23r2Chr00c002g0467531	29	73	85	84	107	59	32	39	42	51	47	20	52	46	57	40	27	42	71	51	40	64	80	61	68	53	52	54	47	75	26	12	18	36	31	33	50	52	55	44	45	40	46	108	58	39	37	37	30
OcIN23r2Chr00c002g0467541	337	810	677	954	1030	752	386	390	492	810	855	426	775	647	742	632	658	633	944	815	755	998	1386	900	1427	992	1101	646	895	966	422	420	314	870	708	873	892	818	1082	558	628	555	873	2121	1077	651	513	646	167
OcIN23r2Chr00c002g0467551	131	256	282	115	127	90	6	15	17	157	146	96	0	0	0	3	0	0	1	2	3	0	0	1	6	8	6	2	2	2	6	4	3	0	0	0	0	0	0	1	1	5	1	0	0	1	0	3	21
OcIN23r2Chr00c002g0467561	0	0	0	0	0	0	0	0	0	0	0	0	0	0	0	0	0	0	0	0	0	0	0	0	0	0	0	0	0	0	0	0	0	0	0	0	0	0	0	0	0	0	0	0	0	0	0	0	0
OcIN23r2Chr00c002g0467571	0	0	0	2	1	3	0	2	0	6	1	0	1	3	4	0	1	2	4	1	2	5	5	2	2	1	1	1	1	0	7	6	7	8	4	7	7	2	6	2	1	0	2	7	2	2	0	0	4
OcIN23r2Chr00c002g0467581	194	440	404	629	669	513	274	352	309	694	764	336	554	562	561	548	566	511	616	537	577	854	1080	727	1414	929	992	625	913	977	479	503	361	788	595	649	610	487	675	407	503	395	799	1826	897	455	373	552	203
OcIN23r2Chr00c002g0467591	0	0	0	0	0	0	0	0	0	0	0	0	0	0	0	0	0	0	0	0	0	0	0	0	0	0	0	0	0	0	0	0	0	0	0	0	0	0	0	0	0	0	0	0	0	0	0	0	0
OcIN23r2Chr00c002g0467601	0	0	0	1	1	3	1	2	0	2	1	0	1	1	0	1	1	0	0	1	1	2	2	0	3	1	2	5	4	1	0	0	1	0	0	0	5	1	1	0	2	1	0	6	0	0	0	0	0
OcIN23r2Chr00c002g0467611	1462	3374	3204	3580	4183	3069	2062	2165	2408	1972	1943	1072	2751	2381	2589	1033	1010	1091	3612	3218	2850	2193	2763	1842	3338	2281	2451	1513	2136	2149	1369	1403	1272	1259	1134	1338	1719	1352	1745	2297	2591	2243	1272	3201	1417	1553	1273	1707	639
OcIN23r2Chr00c002g0467621	758	1689	1607	1737	2097	1479	1064	1150	1234	1736	1797	1000	1246	1071	1039	1332	1394	1434	1278	1190	1023	1895	2229	1426	2597	1720	1912	1477	2029	2137	906	913	806	1765	1510	1676	1274	1197	1418	927	1083	977	1218	3058	1411	1468	1061	1485	403
OcIN23r2Chr00c002g0467631	225	500	545	595	715	547	346	403	371	538	578	317	501	422	420	422	447	425	555	532	460	572	690	495	806	526	595	519	687	731	512	488	385	639	499	511	509	455	574	511	589	462	445	1132	466	492	398	494	301
OcIN23r2Chr00c002g0467641	2	2	1	5	2	2	11	11	15	6	3	0	0	0	0	1	1	2	0	1	0	0	1	0	0	0	0	3	3	3	140	170	135	1	4	5	4	6	1	161	151	122	2	4	6	2	7	0	0
OcIN23r2Chr00c002g0467651	0	0	0	0	0	0	0	0	0	0	0	0	0	0	0	0	0	0	0	0	0	0	0	0	0	0	0	0	0	0	0	0	0	0	0	0	0	0	0	0	0	0	0	0	0	0	0	0	0
OcIN23r2Chr00c002g0467661	439	1106	893	1234	1319	974	667	707	726	1007	1007	555	363	309	299	293	329	264	254	193	224	108	161	83	441	299	379	577	758	860	332	391	269	26	24	27	315	311	372	659	831	659	44	113	38	268	152	243	25
OcIN23r2Chr00c002g0467671	36	151	161	140	234	153	122	91	103	142	155	70	157	147	130	101	126	107	166	147	142	166	260	117	265	171	190	152	232	183	104	106	93	137	111	135	104	97	114	115	139	98	140	326	174	97	81	95	102
OcIN23r2Chr00c002g0467681	0	0	0	0	0	0	0	0	0	0	0	0	0	0	0	0	0	0	0	0	0	0	0	0	0	0	0	0	0	0	0	0	0	0	0	0	0	0	0	0	0	0	0	0	0	0	0	0	0
OcIN23r2Chr00c002g0467691	2	8	7	6	8	5	4	2	5	3	6	2	269	177	204	0	3	1	226	192	219	119	178	93	20	7	27	2	5	6	75	68	56	7	10	15	3	5	8	240	290	201	6	20	9	1	6	6	14
OcIN23r2Chr00c002g0467701	0	0	0	0	0	0	0	0	0	0	0	0	0	0	0	0	0	0	0	0	0	0	0	0	0	0	0	0	0	0	0	0	0	0	0	0	0	0	0	0	0	0	0	0	0	0	0	0	0
OcIN23r2Chr00c002g0467711	0	0	0	0	0	0	0	0	1	0	0	0	10	15	16	0	0	2	0	0	3	2	1	0	11	6	4	10	6	13	3	1	1	2	2	1	0	0	2	2	5	2	7	18	3	1	3	0	0
OcIN23r2Chr00c002g0467721	0	0	0	0	0	0	0	0	0	0	0	0	0	0	0	0	0	0	0	0	0	0	0	0	0	0	0	0	0	0	0	0	0	0	0	0	0	0	0	0	0	0	0	0	0	0	0	0	0
OcIN23r2Chr00c002g0467731	0	0	0	0	0	0	0	0	0	0	0	0	0	0	0	0	0	0	0	0	0	0	0	0	0	0	0	0	0	0	0	0	0	0	0	0	0	0	0	0	0	0	0	0	0	0	0	0	0
OcIN23r2Chr00c002g0467741	513	1226	1134	1396	1674	1054	858	875	997	917	1043	525	1400	1278	1406	689	700	654	1133	1029	850	1578	1962	972	1800	1271	1255	1190	1666	1720	1408	1429	1246	1566	1330	1398	902	795	997	1173	1324	1108	1785	4419	2052	1199	886	1187	396
OcIN23r2Chr00c002g0467751	0	0	0	0	0	0	0	0	1	0	0	0	0	0	0	0	0	0	0	0	0	0	0	0	0	0	0	0	0	0	0	0	0	0	0	0	0	0	0	0	0	0	0	0	0	0	0	0	0
OcIN23r2Chr00c002g0467761	1	0	1	4	2	1	4	7	5	2	5	3	43	35	27	8	11	8	17	20	15	33	45	19	16	14	15	9	3	12	85	110	95	3	9	2	3	6	2	68	93	91	10	16	8	8	3	9	0
OcIN23r2Chr00c002g0467771	0	0	0	0	0	0	0	0	0	0	0	0	4	2	0	0	0	3	0	0	1	0	3	1	0	1	0	0	1	1	0	2	0	1	0	1	1	0	0	1	1	0	0	0	0	1	0	0	0
OcIN23r2Chr00c002g0467781	393	973	983	1162	1334	944	673	765	801	877	919	540	762	743	769	680	704	594	997	953	814	1102	1425	914	1309	895	974	776	1092	1182	653	654	544	1119	958	1095	1073	927	1124	797	887	704	933	2318	1024	960	752	1063	398
OcIN23r2Chr00c002g0467791	0	0	0	3	1	0	1	1	0	2	4	5	2	3	0	0	1	0	0	3	0	4	1	2	2	1	0	3	8	3	2	2	2	4	1	4	10	3	6	1	1	3	3	2	8	6	6	9	0
OcIN23r2Chr00c002g0467801	9	20	23	59	59	40	9	3	2	22	13	11	9	14	7	18	16	10	8	11	10	74	85	39	19	17	8	33	28	45	668	687	638	22	35	42	39	23	43	26	46	54	10	43	11	173	100	171	2498
OcIN23r2Chr00c002g0467811	67	176	181	189	208	154	89	112	118	168	185	92	94	100	95	81	95	97	125	132	131	160	172	137	262	179	187	88	178	141	77	74	59	117	72	98	139	91	109	117	98	89	96	226	101	120	80	105	112
OcIN23r2Chr00c002g0467821	142	362	329	387	463	251	181	209	211	278	273	136	296	275	253	181	184	192	304	236	268	270	347	248	405	269	329	219	349	382	181	176	168	152	180	192	151	170	198	227	318	265	173	461	222	204	144	180	129
OcIN23r2Chr00c002g0467831	0	2	2	2	0	0	1	0	0	3	0	0	7	2	8	1	0	0	0	6	2	0	4	5	4	2	4	1	1	1	1	0	0	0	0	1	0	0	0	1	2	4	3	5	5	0	0	1	0
OcIN23r2Chr00c002g0467841	0	0	0	0	0	0	0	0	0	0	0	0	0	4	0	0	2	0	0	0	0	2	0	0	0	0	0	0	0	0	0	1	1	0	0	0	0	0	0	0	0	0	0	0	0	0	0	0	0
OcIN23r2Chr00c002g0467851	192	526	492	558	601	506	301	375	359	582	629	314	518	473	486	463	521	479	569	649	511	622	845	535	990	649	728	502	666	720	434	428	375	567	468	573	552	450	592	588	665	622	409	955	422	462	416	530	185
OcIN23r2Chr00c002g0467861	178	461	417	502	620	412	312	346	359	343	334	183	466	400	361	272	314	299	483	469	471	471	567	361	620	362	439	360	528	581	367	402	343	441	341	464	387	324	406	439	576	439	378	1038	484	497	350	463	123
OcIN23r2Chr00c002g0467871	222	593	585	614	705	510	402	378	463	512	556	295	526	508	478	404	432	425	550	481	448	537	712	461	809	567	639	514	677	723	408	386	347	564	474	529	439	414	460	445	458	360	441	1176	508	483	375	455	167
OcIN23r2Chr00c002g0467881	297	627	700	959	1005	752	451	484	537	1022	1137	642	884	755	815	994	978	1004	846	915	770	1316	1653	1049	2393	1573	1681	1081	1618	1744	1056	1004	906	1394	1133	1258	1079	864	1117	875	958	845	1163	2750	1322	782	661	898	504
OcIN23r2Chr00c002g0467891	447	875	905	1137	1236	885	596	621	668	955	932	495	980	881	893	788	684	686	954	901	758	1345	1730	1240	1809	1192	1346	1040	1665	1708	776	773	673	1239	1074	1351	1236	1021	1312	768	823	681	1072	2688	1220	928	711	1007	216
OcIN23r2Chr00c002g0467901	956	2182	2199	2184	2406	1815	836	892	1036	1759	1952	1029	867	664	756	1071	1086	1089	925	820	754	1166	1494	903	1810	1208	1321	933	1363	1537	765	785	657	710	646	737	995	890	1117	851	1014	859	569	1367	576	792	661	890	1639
OcIN23r2Chr00c002g0467911	147	376	350	556	502	331	274	279	273	416	425	235	927	830	937	425	367	417	759	688	482	749	966	562	1002	628	784	439	698	693	911	853	797	1005	903	1008	404	337	435	919	1172	955	701	1811	878	439	370	539	165
OcIN23r2Chr00c002g0467921	400	967	952	743	886	680	419	396	392	492	570	314	599	508	514	324	328	296	694	681	542	589	812	518	542	312	404	427	517	626	1161	1184	1123	203	173	198	627	583	662	1005	1219	929	292	667	288	629	458	652	34
OcIN23r2Chr00c002g0467931	0	0	0	0	0	0	0	0	0	0	0	0	0	0	0	0	0	0	0	0	0	0	0	0	0	0	0	0	0	0	0	0	0	0	0	0	0	0	1	0	0	0	0	0	0	5	0	1	0
OcIN23r2Chr00c002g0467941	144	335	338	409	439	288	202	227	227	339	369	223	227	200	242	290	327	340	304	287	242	415	602	385	705	459	485	365	545	526	192	197	176	362	306	352	333	286	414	188	243	180	272	734	332	296	254	332	113
OcIN23r2Chr00c002g0467951	205	512	544	641	700	531	275	339	361	680	630	344	521	509	457	580	601	613	584	560	506	770	973	653	1149	740	829	615	935	1027	561	488	422	796	642	753	621	541	721	529	550	507	658	1510	785	564	425	517	192
OcIN23r2Chr00c002g0467961	1278	2990	2647	3409	4028	2910	1398	1540	1775	3108	3208	1720	1460	1456	1475	3562	3624	3448	1898	1689	1547	3111	4076	2551	3438	2251	2550	2092	3075	3164	613	574	531	1716	1435	1672	2688	2382	3041	864	976	851	1523	4020	1818	1711	1259	1791	2
OcIN23r2Chr00c002g0467971	0	0	0	0	0	0	0	0	0	0	0	0	0	0	0	0	0	0	0	0	0	0	0	0	0	0	0	0	0	0	0	0	0	0	0	0	0	0	0	0	0	0	0	0	0	0	0	0	0
OcIN23r2Chr00c002g0467981	0	0	0	0	0	0	0	0	0	0	0	0	0	0	0	0	0	0	1	0	0	0	0	0	1	0	0	0	0	0	0	0	0	0	0	0	0	0	0	0	0	0	0	0	0	0	0	0	0
OcIN23r2Chr00c002g0467991	0	0	0	0	0	0	0	0	0	0	0	0	0	0	0	0	0	0	0	0	0	0	0	0	0	0	0	0	0	0	0	0	0	0	0	0	0	0	0	0	0	0	0	0	0	0	0	0	0
OcIN23r2Chr00c002g0468001	417	983	946	1021	1120	818	465	490	521	664	729	400	454	402	408	433	430	430	658	665	556	643	765	493	997	687	778	418	615	613	242	247	222	540	449	549	570	450	670	396	535	444	403	951	487	463	340	508	489
OcIN23r2Chr00c002g0468011	105	177	175	181	194	119	84	91	86	92	102	51	89	101	93	83	92	63	104	106	82	106	106	56	162	95	127	85	117	108	137	152	70	148	160	190	84	74	85	116	141	111	142	319	155	68	87	116	35
OcIN23r2Chr00c002g0468021	130	362	314	379	469	283	222	253	216	315	339	162	416	327	321	251	293	241	271	213	181	682	862	444	561	439	472	385	509	571	167	177	151	376	309	351	319	210	352	147	223	146	276	761	333	300	260	329	13
OcIN23r2Chr00c002g0468031	0	0	0	0	0	0	0	0	0	0	0	0	0	0	2	0	0	0	0	0	0	0	0	0	0	0	0	0	0	0	0	0	1	0	0	0	0	1	0	1	0	0	0	1	1	0	0	0	0
OcIN23r2Chr00c002g0468041	293	771	775	788	1012	624	394	442	423	748	785	368	574	563	531	527	439	458	693	609	548	631	816	514	1100	697	842	535	789	788	384	353	342	445	300	375	502	390	520	612	787	617	421	1054	429	359	273	340	265
OcIN23r2Chr00c002g0468051	1405	3367	3382	3920	4396	3249	2082	2283	2431	2280	2382	1235	2408	1941	2061	1275	1351	1288	3404	3098	2728	2357	3024	1734	3158	2186	2472	1673	2369	2391	1133	1097	934	1434	1194	1351	1917	1703	2122	1897	2314	1897	1092	2967	1392	1647	1293	1782	680
OcIN23r2Chr00c002g0468061	195	424	420	511	620	454	286	338	332	504	430	245	468	476	478	371	456	361	521	449	440	649	794	542	813	533	530	601	755	805	488	480	410	535	533	559	530	467	577	547	608	514	499	1184	650	525	411	565	235
OcIN23r2Chr00c002g0468071	836	1832	1866	1987	2371	1563	964	1081	1092	1104	1304	619	1078	1057	1055	976	1033	937	1171	1076	1009	1275	1609	926	1783	1182	1259	1065	1514	1572	1022	1114	974	1378	1188	1352	1038	931	1134	1190	1329	1114	920	2260	1050	1080	833	1153	303
OcIN23r2Chr00c002g0468081	390	845	778	1021	1164	833	634	606	659	1006	986	472	1170	1044	1223	899	868	787	1169	1021	936	1293	1619	1097	1614	1110	1251	1089	1503	1599	687	669	651	1184	1006	1158	929	786	1125	840	1001	835	1135	2780	1210	1096	753	1079	159
OcIN23r2Chr00c002g0468091	533	1307	1276	1516	1757	1409	878	1037	1126	1260	1298	768	1392	1340	1326	1060	971	952	1719	1672	1660	1666	2073	1505	2227	1423	1635	1092	1648	1751	1042	1055	937	1481	1179	1378	1269	1095	1369	1352	1451	1320	1268	2934	1445	1270	822	1349	614
OcIN23r2Chr00c002g0468101	128	293	285	371	410	316	194	198	206	369	346	174	284	244	233	255	258	288	323	318	281	436	583	305	777	496	540	324	526	512	316	337	269	366	306	321	302	267	326	242	304	249	297	586	276	236	183	248	229
OcIN23r2Chr00c002g0468111	71	195	200	226	222	154	120	122	141	157	163	86	425	301	387	108	88	104	372	310	268	270	397	259	431	285	321	177	290	267	367	363	315	439	336	417	217	160	197	428	479	384	415	981	441	205	174	227	59
OcIN23r2Chr00c002g0468121	377	898	854	841	975	702	503	553	616	790	796	397	704	671	670	871	897	871	771	686	663	1005	1379	837	1332	890	1035	863	1188	1302	628	597	560	990	855	920	713	564	700	568	695	559	885	2103	1001	931	671	943	562
OcIN23r2Chr00c002g0468131	0	0	0	0	0	0	0	0	0	0	0	0	3	15	4	7	7	8	0	0	0	1	2	0	0	0	0	0	0	0	1866	1850	1669	141	119	97	79	59	78	19968	24088	19312	5	13	10	0	4	1	0
OcIN23r2Chr00c002g0468141	56	115	107	110	134	80	52	56	59	106	84	81	254	194	240	54	61	49	134	131	153	211	279	163	364	274	261	114	131	202	1047	1086	906	1051	854	1049	174	125	246	382	374	333	190	482	173	76	75	100	68
OcIN23r2Chr00c002g0468151	236	572	575	959	1202	938	363	435	461	696	697	400	426	458	442	475	444	430	292	230	270	774	970	599	845	573	617	492	613	679	563	663	534	731	658	624	598	587	750	653	689	542	763	1809	799	441	395	500	56
OcIN23r2Chr00c002g0468161	4	4	12	9	25	14	10	8	8	25	29	18	11	10	9	37	22	27	6	3	9	63	75	41	57	31	42	40	49	61	26	27	24	29	21	21	13	16	9	12	22	10	10	34	6	16	11	20	0
OcIN23r2Chr00c002g0468171	0	0	3	1	3	0	3	1	0	0	1	1	1	2	2	1	0	0	1	1	2	11	5	5	2	1	1	3	3	5	2	1	0	0	1	0	1	1	0	2	1	3	0	2	2	4	2	1	3
OcIN23r2Chr00c002g0468181	0	0	0	0	0	0	0	0	0	0	0	0	1	2	2	0	0	0	0	0	1	0	0	1	0	1	0	0	0	0	37	23	37	1	5	2	0	1	0	13	14	16	5	11	2	0	0	0	0
OcIN23r2Chr00c002g0468191	604	1599	1646	3496	4517	2657	2718	2935	3159	2309	2453	1345	2187	2063	1829	3641	3592	3472	2174	1973	1709	2613	3258	1789	3682	2804	2847	2653	3298	3622	1042	1058	1010	614	521	517	3616	3304	4052	1339	1627	1415	948	2163	908	2687	2115	2725	1
OcIN23r2Chr00c002g0468201	0	0	0	0	0	0	0	0	0	0	0	0	0	0	0	0	0	0	0	0	0	0	0	0	0	0	0	0	0	0	0	0	0	0	0	0	0	0	0	0	0	0	0	0	0	0	0	0	0
OcIN23r2Chr00c002g0468211	473	1118	957	1159	1512	1018	758	860	913	478	548	224	938	843	829	417	393	403	1122	1054	898	995	1296	757	1071	757	857	751	1039	1174	587	674	607	630	473	592	536	509	623	916	994	825	659	1735	696	769	568	760	215
OcIN23r2Chr00c002g0468221	0	1	1	4	2	0	0	0	0	1	0	1	1	2	1	0	0	1	1	5	0	1	4	0	0	0	1	3	2	1	2	1	0	2	1	0	0	0	1	1	3	0	0	2	1	0	0	0	0
OcIN23r2Chr00c002g0468231	1	5	0	2	1	3	2	3	2	0	0	0	0	1	3	0	0	0	0	0	0	0	0	0	0	1	0	0	0	1	4	4	5	0	0	0	0	0	0	8	8	8	1	0	0	0	0	0	0
OcIN23r2Chr00c002g0468241	249	646	565	693	765	577	369	420	446	625	724	385	566	548	473	475	539	459	614	661	496	706	927	643	1136	836	870	571	761	770	479	499	363	521	423	494	477	446	530	561	570	507	490	1198	504	480	323	489	252
OcIN23r2Chr00c002g0468251	291	722	656	788	842	650	374	409	435	769	761	400	505	485	490	630	700	615	541	452	504	729	1021	680	1099	735	816	616	924	925	718	740	660	656	528	676	559	568	687	574	620	582	647	1519	747	644	430	667	632
OcIN23r2Chr00c002g0468261	53	172	162	193	208	128	100	92	89	186	175	102	144	96	119	107	85	88	130	127	116	203	238	116	257	176	219	160	180	207	99	111	99	158	148	178	132	100	115	115	115	107	132	344	147	81	91	100	216
OcIN23r2Chr00c002g0468271	368	1024	909	1054	1258	858	708	778	816	841	793	454	1286	1135	1133	727	791	775	1225	1122	1172	1154	1570	992	1469	1038	1158	1065	1553	1540	1463	1635	1348	1648	1293	1568	937	894	1097	1244	1580	1271	1216	3071	1452	1131	854	1192	212
OcIN23r2Chr00c002g0468281	455	1093	1007	1601	1764	1411	677	734	842	2111	2228	1208	2415	1888	2220	2245	2285	2087	2207	2147	2096	3569	4699	3203	6079	3963	4545	1861	2928	2978	2161	2174	1946	3952	3393	3923	2838	2586	3041	1695	1937	1563	3337	8004	3697	1869	1505	2047	491
OcIN23r2Chr00c002g0468291	1032	2596	2507	3366	3739	2828	1443	1519	1676	4105	4278	2261	2756	2337	2567	3230	3241	3120	3008	2836	2438	4741	5951	3933	8167	5216	6063	3693	5330	5653	3205	3261	2914	4543	3844	4289	3574	3024	3992	2469	2711	2265	4068	9469	4257	2585	2025	2762	2047
OcIN23r2Chr00c002g0468301	0	3	0	0	0	0	0	0	0	0	0	0	0	0	0	0	1	0	0	0	0	0	0	0	1	0	2	0	4	1	0	1	0	0	0	1	0	0	0	0	0	0	0	0	0	0	1	0	0
OcIN23r2Chr00c002g0468311	0	1	1	1	0	1	1	1	1	1	2	1	2	1	0	1	0	1	0	3	1	1	2	2	2	1	2	0	3	2	0	0	1	0	0	1	0	0	0	0	0	4	2	1	0	0	0	0	0
OcIN23r2Chr00c002g0468321	1	5	9	6	10	4	2	5	5	14	11	6	4	8	1	7	13	7	7	10	6	7	10	3	22	13	16	7	10	15	4	8	11	15	10	22	16	4	14	1	8	13	12	6	7	9	7	3	0
OcIN23r2Chr00c002g0468331	490	1158	1049	1203	1357	1034	556	631	696	1172	1267	700	796	670	827	880	860	841	981	1033	814	1077	1434	923	1907	1294	1436	872	1103	1251	559	598	457	957	761	941	891	795	962	659	714	694	737	1764	871	757	540	798	437
OcIN23r2Chr00c002g0468341	122	267	247	297	406	259	113	129	126	323	359	175	197	159	180	190	194	204	249	244	203	268	387	256	601	417	437	210	273	305	168	139	124	296	211	283	237	190	240	158	188	140	181	444	209	202	162	188	71
OcIN23r2Chr00c002g0468351	0	0	0	0	0	0	0	0	0	0	0	0	0	0	0	0	0	0	0	0	0	0	0	0	0	0	0	0	0	1	0	0	0	0	0	0	0	0	0	0	0	0	0	0	0	0	0	0	0
OcIN23r2Chr00c002g0468361	43	103	79	70	95	52	34	30	28	46	56	35	21	19	16	28	26	24	42	18	34	38	44	35	79	66	76	38	66	71	9	9	11	30	24	19	27	19	26	12	22	17	9	52	27	31	26	20	26
OcIN23r2Chr00c002g0468371	0	0	0	0	0	0	0	0	0	0	0	0	0	0	0	0	0	0	0	0	0	0	0	0	0	0	0	0	0	0	0	0	0	0	0	0	0	0	0	0	0	0	0	0	0	0	0	0	0
OcIN23r2Chr00c002g0468381	0	1	2	4	4	2	2	0	0	10	4	0	0	0	0	16	18	6	3	1	1	7	12	11	27	24	32	3	5	13	16	8	11	2	10	11	6	0	6	0	1	0	2	4	0	6	4	4	0
OcIN23r2Chr00c002g0468391	117	268	316	331	385	274	189	149	196	363	344	180	300	261	296	257	226	223	263	268	206	373	379	283	537	350	357	286	353	371	260	260	249	426	323	341	258	238	285	325	457	323	311	780	327	194	158	237	131
OcIN23r2Chr00c002g0468401	343	853	784	895	968	788	438	410	456	889	982	492	646	564	614	632	526	541	680	559	513	816	1052	594	1318	912	980	644	854	893	551	557	472	826	763	835	649	600	666	637	723	560	660	1575	692	505	402	533	351
OcIN23r2Chr00c002g0468411	14	41	37	48	28	29	14	13	18	37	31	13	17	13	11	27	32	20	30	21	16	40	45	39	53	43	53	28	32	41	9	6	23	34	27	25	22	41	22	24	20	32	23	57	25	22	22	19	11
OcIN23r2Chr00c002g0468421	62	201	179	248	215	159	78	80	109	204	239	120	114	75	106	151	132	138	134	138	128	181	204	146	356	275	237	164	209	159	80	66	89	180	166	184	138	140	184	91	115	120	149	356	150	136	91	120	100
OcIN23r2Chr00c002g0468431	1	9	5	4	15	8	2	2	1	11	5	6	7	2	11	9	9	2	2	3	5	10	14	11	17	9	12	2	10	5	3	7	1	10	7	20	9	11	11	7	8	3	6	6	6	8	6	7	3
OcIN23r2Chr00c002g0468441	20	45	20	46	72	41	8	13	18	61	68	47	38	30	43	64	42	64	59	36	62	54	91	73	176	90	145	37	69	72	59	63	38	91	118	112	63	39	64	38	42	39	64	138	78	66	20	41	4
OcIN23r2Chr00c002g0468451	16	30	30	23	35	41	12	16	10	23	32	29	24	23	22	24	12	20	20	15	11	41	36	28	69	58	56	31	31	36	15	11	16	28	43	18	27	29	32	11	15	19	13	73	23	13	12	20	10
OcIN23r2Chr00c002g0468461	0	0	0	0	0	0	0	0	0	0	0	0	0	0	0	0	0	0	0	0	0	0	0	0	0	0	0	0	0	0	0	0	0	0	0	0	0	0	0	0	0	0	0	0	0	0	0	0	0
OcIN23r2Chr00c002g0468471	27	77	76	77	75	58	40	46	58	40	56	16	29	12	7	24	7	17	10	12	15	14	17	16	18	13	12	31	50	54	6	8	11	1	4	2	7	5	17	33	24	31	12	11	6	32	18	22	0
OcIN23r2Chr00c002g0468481	1	3	0	1	4	2	1	3	4	0	4	1	0	1	0	0	0	0	2	0	0	0	1	0	0	0	0	1	0	2	0	0	1	0	0	0	1	1	0	0	0	2	0	2	1	0	1	0	0
OcIN23r2Chr00c002g0468491	0	0	0	0	0	0	0	0	0	0	0	0	0	0	0	0	0	0	0	0	0	0	0	0	0	0	0	0	0	0	0	0	0	0	0	0	0	0	0	0	0	0	0	0	0	0	0	0	0
OcIN23r2Chr00c002g0468501	0	1	1	0	2	1	0	0	4	0	1	0	0	1	0	0	1	0	0	0	0	0	1	0	0	1	0	0	0	0	1	0	0	0	0	0	0	0	0	0	0	0	0	3	0	0	1	0	0
OcIN23r2Chr00c002g0468511	103	308	281	304	407	262	151	152	161	440	458	231	329	249	277	327	375	399	219	171	197	423	533	366	763	509	591	407	590	660	391	391	393	722	680	697	355	300	370	235	291	228	426	1123	542	365	215	369	42
OcIN23r2Chr00c002g0468521	3	3	2	0	0	2	0	0	0	1	2	2	0	0	0	0	0	0	0	0	0	2	0	0	0	1	0	0	0	0	0	0	0	0	0	0	0	0	0	1	0	3	0	0	0	0	0	0	6
OcIN23r2Chr00c002g0468531	438	939	883	1055	1252	881	515	615	625	1102	1268	592	846	832	879	1035	978	936	877	768	726	1175	1517	983	2025	1307	1437	1080	1463	1640	1775	1819	1570	2093	1871	2102	1048	941	1242	1098	1302	1149	1354	3332	1484	1067	860	1307	265
OcIN23r2Chr00c002g0468541	0	0	0	0	0	0	0	0	0	0	0	0	0	0	0	0	0	0	0	0	0	0	0	0	0	0	0	0	0	0	0	0	0	0	0	0	0	8	0	0	0	0	0	1	0	0	0	0	0
OcIN23r2Chr00c002g0468551	12	33	51	43	55	42	28	19	38	14	11	11	32	36	12	25	26	28	20	11	12	40	32	20	33	20	15	48	61	73	52	50	59	63	50	50	75	56	55	44	65	47	50	90	58	47	43	44	3
OcIN23r2Chr00c002g0468561	167	467	449	530	613	465	258	300	305	679	769	370	545	450	547	441	444	413	559	490	475	796	1050	635	1491	1007	1180	617	878	876	784	780	640	988	856	1017	580	567	607	507	619	476	894	2123	1037	427	358	486	320
OcIN23r2Chr00c002g0468571	0	0	0	0	0	0	0	0	0	0	0	0	0	0	1	0	0	0	0	0	0	0	0	0	0	0	0	0	0	0	63	62	43	2	0	0	0	0	0	36	26	27	0	1	0	0	0	0	0
OcIN23r2Chr00c002g0468581	0	0	0	0	0	0	0	0	0	0	0	0	0	0	0	0	0	0	0	0	0	0	0	0	0	0	0	0	0	0	0	0	0	0	0	0	0	0	0	0	0	0	0	0	0	0	2	0	0
OcIN23r2Chr00c002g0468591	0	0	0	0	0	0	0	0	0	0	0	0	0	0	0	0	0	0	0	0	0	0	0	0	0	0	0	0	0	0	0	0	0	0	0	0	0	0	0	0	0	0	0	0	0	0	0	0	0
OcIN23r2Chr00c002g0468601	0	9	3	4	5	1	1	1	0	1	4	0	2	2	4	2	0	3	2	0	0	1	2	3	3	4	1	0	2	0	5	2	4	3	6	5	0	6	0	0	0	2	5	12	4	0	0	3	0
OcIN23r2Chr00c002g0468611	202	391	338	399	447	323	167	190	220	488	455	240	337	269	289	263	250	267	339	339	287	435	588	435	784	523	531	352	490	490	538	460	406	398	349	421	344	301	375	374	401	298	402	977	452	271	201	302	215
OcIN23r2Chr00c002g0468621	9	28	20	12	10	9	2	1	0	14	17	3	0	0	3	0	0	0	55	68	60	0	5	0	6	9	7	21	25	12	12	11	4	13	8	16	1	8	10	37	50	36	157	374	130	6	5	14	0
OcIN23r2Chr00c002g0468631	0	1	1	0	3	0	0	0	0	0	0	0	0	0	0	0	0	0	0	0	1	0	0	0	0	0	0	0	0	2	0	0	0	1	0	1	0	0	0	2	2	0	7	12	3	1	0	0	0
OcIN23r2Chr00c002g0468641	0	2	0	1	0	1	0	0	2	0	0	0	0	0	0	1	0	0	0	0	0	0	1	2	0	0	0	0	0	1	0	0	1	0	1	0	0	0	0	3	2	5	4	13	9	0	0	0	0
OcIN23r2Chr00c002g0468651	0	6	2	0	0	2	0	0	1	0	0	3	3	0	0	0	0	0	2	3	1	0	0	0	1	0	0	1	0	2	92	74	85	4	0	9	0	0	0	21	67	26	0	6	4	0	0	0	0
OcIN23r2Chr00c002g0468661	0	0	2	4	1	1	2	5	8	3	1	0	2	0	1	1	3	0	0	0	1	4	1	1	3	2	0	4	10	8	1	1	1	0	0	0	7	1	0	4	0	1	4	0	6	0	7	2	0
OcIN23r2Chr00c002g0468671	0	0	0	0	0	0	0	0	0	0	0	0	0	0	0	0	0	0	0	0	0	0	0	0	0	0	0	0	0	0	0	0	0	0	0	0	0	0	0	0	0	0	0	0	0	0	0	0	0
OcIN23r2Chr00c002g0468681	0	0	0	0	0	0	0	0	0	0	0	0	0	0	0	0	0	0	0	0	0	0	0	0	0	0	0	0	0	0	0	0	0	0	0	0	0	0	0	0	0	0	0	0	0	0	0	0	0
OcIN23r2Chr00c002g0468691	90	166	160	230	263	163	103	95	131	268	278	136	205	159	200	246	222	269	172	132	130	344	466	337	459	279	345	241	340	363	195	219	192	309	250	309	201	178	270	168	191	162	232	542	243	198	218	209	118
OcIN23r2Chr00c002g0468701	0	4	0	1	3	0	1	3	2	3	1	0	5	2	0	0	0	0	0	0	0	1	3	0	3	2	3	7	10	12	2	4	2	76	60	91	4	3	1	3	0	0	3	1	4	0	0	4	0
OcIN23r2Chr00c002g0468711	0	0	0	0	0	0	0	0	0	0	0	0	0	0	0	0	0	0	0	0	0	0	0	0	0	0	0	0	0	0	0	0	0	0	0	0	0	0	0	0	0	0	0	0	0	0	0	0	0
OcIN23r2Chr00c002g0468721	0	0	0	0	0	0	0	0	0	0	0	0	0	0	0	0	0	0	0	0	0	0	0	0	0	0	0	0	0	0	0	0	0	0	0	0	0	0	0	0	0	0	0	0	0	0	0	0	0
OcIN23r2Chr00c002g0468731	0	0	0	0	0	0	0	0	0	0	0	0	0	0	0	0	0	0	0	0	0	0	0	0	0	0	0	0	0	0	0	0	0	0	0	0	0	0	0	0	0	0	0	0	0	0	0	0	0
OcIN23r2Chr00c002g0468741	0	0	0	0	0	0	0	0	0	0	0	0	0	0	0	0	0	0	0	0	0	0	0	0	0	0	0	0	0	0	0	0	0	0	0	0	0	0	0	0	0	0	0	0	0	0	0	0	0
OcIN23r2Chr00c002g0468751	0	0	0	0	0	0	0	0	0	0	0	0	0	0	0	0	0	0	0	0	0	0	0	0	0	0	0	0	0	0	0	0	0	0	0	0	0	0	0	0	0	0	0	0	0	0	0	0	0
OcIN23r2Chr00c002g0468761	0	0	0	0	1	1	1	0	0	0	0	0	12	1	11	1	1	3	3	1	3	0	5	2	1	0	0	3	2	2	5	0	0	2	0	0	0	0	1	6	6	5	7	5	1	0	1	0	7
OcIN23r2Chr00c002g0468771	0	0	0	0	0	0	0	0	0	0	0	0	0	0	0	0	0	0	0	0	0	0	0	0	0	0	0	0	0	0	0	0	0	0	0	0	0	0	0	0	0	0	0	0	0	0	0	0	0
OcIN23r2Chr00c002g0468781	0	0	0	0	0	0	0	0	0	0	0	0	0	0	0	0	0	0	0	0	0	0	0	0	0	0	0	0	0	0	0	0	0	0	0	0	0	0	0	0	0	0	0	0	0	0	0	0	0
OcIN23r2Chr00c002g0468791	0	0	0	0	0	0	0	0	0	0	0	0	0	0	0	0	0	0	0	0	0	0	0	0	0	0	0	0	0	0	0	0	0	0	0	0	0	0	0	0	0	0	0	0	0	0	0	0	0
OcIN23r2Chr00c002g0468801	0	0	0	0	0	0	0	0	0	0	0	0	0	0	0	0	0	0	0	0	0	0	0	0	0	0	0	0	0	0	0	0	0	0	0	0	0	0	0	0	0	0	0	0	0	0	0	0	0
OcIN23r2Chr00c002g0468811	0	0	0	2	1	0	0	2	5	1	1	0	0	0	0	0	0	0	0	0	0	2	3	0	5	4	1	0	2	1	0	0	0	0	0	0	0	1	0	1	0	0	0	0	0	0	2	0	0
OcIN23r2Chr00c002g0468821	0	0	0	0	0	0	0	0	0	0	0	0	0	0	0	0	0	0	0	0	0	0	1	0	0	0	0	0	0	0	0	0	0	0	0	0	0	0	0	0	0	0	0	0	0	0	0	0	0
OcIN23r2Chr00c002g0468831	0	0	0	0	0	0	0	0	0	0	0	0	0	0	0	0	0	0	0	0	0	0	0	0	0	0	0	0	0	0	0	0	0	0	0	0	0	0	0	0	0	0	0	0	0	0	0	0	0
OcIN23r2Chr00c002g0468841	0	0	0	0	0	0	0	0	0	0	0	0	0	0	0	0	0	0	0	0	0	0	0	0	0	0	0	0	0	0	0	0	0	0	0	0	0	0	0	0	0	0	0	0	0	0	0	0	0
OcIN23r2Chr00c002g0468851	0	0	0	0	0	0	0	0	0	0	0	0	0	0	0	0	0	0	0	0	0	0	0	0	0	0	0	0	0	0	0	0	0	0	0	0	0	0	0	0	0	0	0	0	0	0	0	0	0
OcIN23r2Chr00c002g0468861	0	0	0	0	0	0	0	0	0	0	0	0	0	0	0	0	0	0	0	0	0	0	0	0	0	0	0	0	0	0	0	0	0	0	0	0	0	0	0	0	0	0	0	0	0	0	0	0	0
OcIN23r2Chr00c002g0468871	0	0	0	0	0	0	0	0	0	0	0	0	0	0	0	0	0	0	0	0	0	0	0	0	0	0	0	0	0	0	0	0	0	0	0	0	0	0	0	0	0	0	0	0	0	0	0	0	0
OcIN23r2Chr00c002g0468881	6	24	12	17	24	19	9	17	7	8	3	2	10	9	14	11	21	9	11	4	3	5	6	8	5	9	8	12	13	5	16	13	5	33	20	24	16	5	5	10	14	11	23	53	13	12	12	22	12
OcIN23r2Chr00c002g0468891	30	70	62	39	38	35	14	15	25	52	53	21	14	22	17	156	123	129	16	26	43	30	40	30	55	38	55	33	59	75	37	22	11	106	61	69	17	14	14	20	10	20	108	274	138	129	101	115	0
OcIN23r2Chr00c002g0468901	0	1	0	1	0	2	0	0	0	0	3	0	0	0	1	0	0	0	0	0	0	0	0	0	0	0	0	0	1	0	0	0	0	0	0	0	0	0	0	0	0	0	0	1	0	2	0	1	0
OcIN23r2Chr00c002g0468911	5	5	0	2	1	0	0	0	0	0	0	0	0	0	0	2	0	0	0	0	0	0	0	0	0	0	0	0	0	0	1	0	0	0	0	0	0	0	0	0	0	0	0	1	0	0	0	0	0
OcIN23r2Chr00c002g0468921	0	2	0	0	0	1	0	0	0	1	2	0	1	0	0	0	0	0	0	0	0	0	0	0	0	0	0	0	0	0	0	1	1	0	0	2	0	0	0	0	0	0	0	0	0	0	0	0	0
OcIN23r2Chr00c002g0468931	0	0	0	0	0	0	0	0	0	0	0	0	0	0	0	0	0	0	0	0	0	0	0	0	0	0	0	0	0	0	0	0	0	0	0	0	0	0	0	0	0	0	0	0	0	0	0	0	0
OcIN23r2Chr00c002g0468941	0	0	0	0	0	0	0	0	0	0	0	0	0	0	0	0	0	0	0	0	0	0	0	0	0	0	0	0	0	0	0	0	0	0	0	0	0	0	0	0	0	0	0	0	0	0	0	0	0
OcIN23r2Chr00c002g0468951	28	65	76	105	96	69	26	49	64	65	64	29	100	78	98	55	65	46	104	92	85	93	136	91	139	117	128	45	95	82	54	54	61	111	83	78	70	60	81	89	102	63	61	192	77	37	54	82	20
OcIN23r2Chr00c002g0468961	164	375	360	467	480	348	199	221	217	326	364	187	281	276	300	377	344	309	335	317	297	415	632	348	879	625	618	353	568	616	272	306	244	596	492	537	236	237	291	210	266	233	354	821	387	308	258	298	223
OcIN23r2Chr00c002g0468971	0	0	0	0	0	0	0	0	0	0	0	0	0	0	0	0	0	0	0	0	0	0	0	0	0	0	0	0	0	0	0	0	0	0	0	0	0	0	0	0	0	0	0	0	0	0	0	0	0
OcIN23r2Chr00c002g0468981	253	623	567	604	799	582	370	448	467	614	666	344	734	649	693	924	989	914	902	819	699	900	1148	707	2028	1414	1640	844	1210	1280	1225	1228	1022	1796	1578	1755	638	507	641	625	668	563	782	1984	934	684	498	763	357
OcIN23r2Chr00c002g0468991	153	368	368	344	395	254	170	195	180	269	245	158	139	146	114	134	148	122	154	171	160	204	279	199	138	110	83	195	304	319	51	53	53	88	93	125	288	234	296	101	127	81	167	433	179	242	208	224	6
OcIN23r2Chr00c002g0469001	0	0	0	0	0	0	0	0	0	0	0	0	0	0	0	0	0	0	0	0	0	0	0	0	0	0	0	0	0	0	0	0	0	0	0	0	0	0	0	0	0	0	0	0	0	0	0	0	0
OcIN23r2Chr00c002g0469011	0	0	0	0	0	0	0	0	0	0	0	0	0	0	0	0	0	0	0	0	0	0	0	0	0	0	0	0	0	0	0	0	0	0	0	0	0	0	0	0	0	0	0	0	0	0	0	0	0
OcIN23r2Chr00c002g0469021	183	519	478	539	597	418	251	269	298	410	412	209	385	320	344	374	392	342	407	364	351	444	525	396	617	439	461	393	540	552	340	327	269	348	317	344	357	292	403	391	400	359	350	867	412	409	284	363	176
OcIN23r2Chr00c002g0469031	401	840	860	964	1018	821	416	485	527	688	734	360	606	553	569	596	549	551	741	639	588	569	688	487	823	585	651	481	640	722	496	499	498	460	375	418	412	395	504	638	664	547	363	883	454	470	386	449	116
OcIN23r2Chr00c002g0469041	0	0	0	1	0	0	0	0	0	0	0	0	0	0	0	0	0	0	0	0	0	0	0	1	1	0	0	0	0	0	0	1	0	0	1	0	0	1	0	0	0	1	0	1	0	2	0	0	0
OcIN23r2Chr00c002g0469051	9	18	18	19	22	18	16	10	18	18	15	9	59	50	63	23	11	27	38	19	12	70	123	66	21	19	17	55	69	73	69	46	71	145	102	103	59	47	76	82	110	73	77	213	98	70	53	90	2
OcIN23r2Chr00c002g0469061	0	0	0	0	0	0	0	0	0	0	0	0	0	0	0	0	0	0	0	0	0	0	0	0	0	0	0	0	0	0	0	0	0	0	0	0	0	0	0	0	0	0	0	0	0	0	0	0	0
OcIN23r2Chr00c002g0469071	0	0	0	0	0	0	0	0	0	0	0	0	0	0	0	0	0	0	0	0	0	0	0	0	0	0	0	0	0	0	0	0	0	0	0	0	0	0	0	0	0	0	0	0	0	0	0	0	0
OcIN23r2Chr00c002g0469081	0	0	0	0	0	0	0	0	0	0	0	0	0	0	0	0	0	0	0	0	0	0	0	0	0	0	0	0	0	0	1	0	0	0	0	0	0	0	0	0	0	0	0	0	0	0	0	0	1
OcIN23r2Chr00c002g0469091	0	0	0	0	0	0	0	0	0	0	0	0	0	0	0	0	0	0	0	0	0	0	0	0	0	0	0	0	0	0	0	0	0	0	0	0	0	0	0	0	0	0	0	0	0	0	0	0	0
OcIN23r2Chr00c002g0469101	0	0	0	0	0	0	0	0	0	0	0	0	0	0	0	0	0	0	0	0	0	0	0	0	0	0	0	0	0	0	0	0	0	0	0	0	0	0	0	0	0	0	0	0	0	0	0	0	0
OcIN23r2Chr00c002g0469111	0	0	0	0	0	0	0	0	0	0	0	0	0	0	0	0	0	0	0	0	0	0	0	0	0	0	0	0	0	0	0	0	0	0	0	0	0	0	0	0	0	0	0	0	0	0	0	0	0
OcIN23r2Chr00c002g0469121	0	0	0	0	0	0	0	0	0	0	0	0	0	0	0	0	0	0	0	0	0	0	0	0	0	0	0	0	0	0	0	0	0	0	0	0	0	0	0	0	0	0	0	0	0	0	0	0	0
OcIN23r2Chr00c002g0469131	0	0	0	0	0	0	0	0	0	0	0	0	0	0	0	0	0	0	0	0	0	0	0	1	0	0	0	0	0	0	0	0	0	0	0	0	0	0	0	0	0	0	0	0	0	0	0	0	0
OcIN23r2Chr00c002g0469141	2	5	5	6	0	1	0	0	0	0	0	2	0	0	2	0	1	0	0	0	0	1	0	0	3	4	0	1	1	0	3	2	3	6	6	5	0	1	2	0	3	3	3	3	2	2	0	0	9
OcIN23r2Chr00c002g0469151	0	0	0	0	0	0	0	0	0	0	0	0	4	3	12	0	0	0	0	0	1	7	2	8	0	0	0	0	0	0	3	6	5	5	9	6	0	1	0	0	0	1	2	6	2	0	0	0	0
OcIN23r2Chr00c002g0469161	2	15	14	6	15	11	3	2	2	10	19	19	5	4	5	2	0	5	5	5	9	9	10	7	55	32	41	2	8	5	34	38	42	50	35	34	1	1	3	0	3	2	21	41	31	1	1	4	0
OcIN23r2Chr00c002g0469171	19	47	51	53	70	38	11	8	7	45	55	30	11	13	6	15	28	28	31	14	3	26	29	19	75	47	59	13	26	33	50	51	47	47	31	44	10	11	7	12	9	7	12	49	23	7	1	6	0
OcIN23r2Chr00c002g0469181	1	4	5	0	6	4	0	0	0	1	0	2	4	0	0	0	2	3	0	0	0	2	4	3	4	2	2	1	4	4	3	16	5	23	24	42	7	3	6	0	3	0	1	10	11	4	0	6	0
OcIN23r2Chr00c002g0469191	0	0	0	0	0	0	0	0	0	0	3	0	0	0	0	0	0	0	0	0	0	0	2	0	2	0	1	0	1	2	1	5	4	1	1	0	0	0	0	0	0	0	0	0	1	0	0	0	0
OcIN23r2Chr00c002g0469201	2	0	0	3	3	1	0	0	0	7	2	7	0	1	1	4	10	11	2	8	9	3	1	3	34	25	28	19	42	39	18	11	19	44	26	22	8	9	6	0	4	4	10	14	12	9	11	8	0
OcIN23r2Chr00c002g0469211	0	0	0	0	0	0	0	0	0	0	0	0	0	0	0	0	0	0	0	0	0	0	0	0	0	0	0	0	0	0	0	0	0	0	0	0	0	0	0	0	0	0	0	1	0	0	0	0	0
OcIN23r2Chr00c002g0469221	0	4	0	2	2	0	0	0	0	1	1	1	0	3	2	4	4	1	16	1	1	2	1	2	11	8	11	10	7	14	6	5	6	22	16	14	2	2	0	0	1	0	0	3	6	2	5	5	0
OcIN23r2Chr00c002g0469231	0	0	0	0	4	0	0	2	0	2	1	3	8	0	0	4	4	3	3	0	1	1	3	0	6	8	11	7	7	9	3	1	0	8	4	7	4	0	2	0	1	0	1	9	3	7	1	0	0
OcIN23r2Chr00c002g0469241	0	0	0	0	0	0	0	0	0	0	0	0	0	0	0	0	0	0	0	0	0	0	0	0	0	0	0	0	0	0	0	0	0	0	0	0	0	0	0	0	1	0	0	0	0	0	0	0	0
OcIN23r2Chr00c002g0469251	1	5	8	9	5	1	2	2	1	7	0	1	5	2	0	3	1	4	0	5	1	1	5	3	1	3	1	1	2	3	12	4	2	11	6	3	8	2	2	0	5	1	1	8	1	0	3	7	2
OcIN23r2Chr00c002g0469261	0	0	0	0	0	0	0	0	0	0	0	0	0	0	0	0	0	0	0	0	0	0	0	0	0	0	0	0	0	0	0	0	0	0	0	0	0	0	0	0	0	0	0	0	0	0	0	0	0
OcIN23r2Chr00c002g0469271	2	1	0	0	0	1	0	0	0	0	0	0	0	4	0	0	0	0	0	0	1	3	2	0	1	2	0	1	2	2	2	2	0	4	3	7	2	5	0	2	0	0	1	3	4	1	0	1	0
OcIN23r2Chr00c002g0469281	0	1	1	0	0	0	0	0	0	0	1	0	0	1	0	0	0	1	0	2	0	1	0	0	0	0	0	0	0	1	1	0	0	2	2	0	0	0	0	0	0	0	0	0	0	0	0	0	0
OcIN23r2Chr00c002g0469291	0	0	0	0	0	0	0	0	0	0	0	0	0	0	0	0	0	0	0	0	0	0	0	0	0	0	0	0	0	0	0	0	0	0	0	0	0	0	0	0	0	0	0	0	0	0	0	0	0
OcIN23r2Chr00c002g0469301	0	0	1	0	0	0	0	1	0	0	0	0	0	0	0	1	0	3	0	0	0	0	0	1	0	0	0	2	0	2	0	0	0	0	3	1	0	1	1	0	0	0	0	2	2	1	1	2	0
OcIN23r2Chr00c002g0469311	1	1	0	0	0	0	0	2	0	0	0	0	0	0	0	1	0	0	0	0	0	0	1	0	0	0	0	0	0	0	0	0	1	3	1	1	0	1	1	2	0	0	2	0	0	0	0	0	0
OcIN23r2Chr00c002g0469321	288	791	755	792	887	637	394	417	438	495	499	276	541	489	482	380	327	305	653	616	542	566	700	457	808	525	581	473	658	734	450	395	352	277	225	305	448	373	462	470	520	415	250	644	320	398	321	413	118
OcIN23r2Chr00c002g0469331	0	0	0	0	0	0	0	0	0	0	0	0	0	0	0	0	0	0	0	0	0	0	0	0	0	0	0	0	0	0	0	0	0	0	0	0	0	0	0	0	0	0	0	0	0	0	0	0	0
OcIN23r2Chr00c002g0469341	0	0	0	0	0	0	0	0	0	0	0	0	0	0	0	0	0	0	0	0	0	0	0	0	0	0	0	0	0	0	0	0	0	0	0	0	0	0	0	0	0	0	0	0	0	0	0	0	0
OcIN23r2Chr00c002g0469351	0	0	0	0	0	0	0	0	0	0	0	0	0	0	0	0	0	0	0	0	0	0	1	0	0	0	0	0	0	0	0	0	0	0	0	0	0	0	0	0	0	0	0	0	0	0	0	0	0
OcIN23r2Chr00c002g0469361	564	1274	1319	1157	1448	995	342	419	410	800	835	424	92	94	99	90	95	96	141	108	115	135	149	57	57	59	55	380	595	643	6	11	8	0	1	0	60	43	58	50	43	31	0	0	2	94	67	94	0
OcIN23r2Chr00c002g0469371	162	386	322	365	392	258	176	196	193	89	79	44	19	13	10	4	0	4	46	47	31	8	10	5	54	50	31	38	43	48	0	3	5	1	0	0	25	17	24	30	42	23	1	2	0	20	10	34	0
OcIN23r2Chr00c002g0469381	9	32	32	45	50	36	8	4	4	6	19	5	4	7	3	8	0	3	11	14	15	2	2	0	7	2	11	8	0	4	1591	1771	1613	35	37	45	3	1	7	644	770	645	29	83	17	9	6	4	359
OcIN23r2Chr00c002g0469391	931	2388	2163	2797	3047	2264	1550	1734	1776	2339	2393	1295	2110	1828	2016	2904	2765	2662	2480	2134	2119	3266	4240	2658	4152	2713	3175	2446	3651	3856	2534	2657	2385	3090	2580	3009	2484	2280	2853	1907	2344	1923	2875	6767	3270	3281	2545	3530	1492
OcIN23r2Chr00c002g0469401	4310	10212	10186	9853	11607	8236	5623	6001	6016	5949	6106	3379	4221	4095	3850	2295	2220	2193	5811	5009	4330	5342	6453	3762	6506	4775	5119	3928	5183	5563	3032	3267	2978	4003	3348	3539	3953	3407	4156	4529	5669	4409	3152	7723	3311	3996	3152	4155	7109
OcIN23r2Chr00c002g0469411	0	1	0	4	2	1	0	0	0	0	1	0	0	3	1	0	4	0	0	2	1	2	4	2	1	1	2	1	1	1	350	316	313	8	5	7	0	2	2	158	205	182	12	24	10	0	0	0	0
OcIN23r2Chr00c002g0469421	62	148	140	157	194	144	83	97	99	196	227	103	162	90	118	179	229	166	117	124	128	231	266	156	345	199	252	195	252	265	150	126	132	196	169	202	147	143	174	87	143	103	181	404	150	151	105	166	84
OcIN23r2Chr00c002g0469431	0	0	0	0	0	0	0	0	0	0	0	0	0	0	0	0	0	0	0	0	0	0	0	0	0	0	0	0	0	0	0	0	1	0	0	0	0	0	0	0	0	0	0	0	0	0	0	0	0
OcIN23r2Chr00c002g0469441	10	17	6	14	16	13	7	5	5	2	7	4	18	12	10	1	2	5	7	8	6	9	5	4	10	6	5	6	5	11	99	108	69	5	4	3	15	12	14	150	124	114	4	3	4	3	0	2	22
OcIN23r2Chr00c002g0469451	0	0	0	0	0	0	0	0	0	0	0	0	0	0	0	0	0	0	0	0	0	0	0	0	0	0	0	0	0	0	0	0	0	0	0	0	0	0	0	0	0	0	0	0	0	0	0	0	0
OcIN23r2Chr00c002g0469461	0	0	0	0	0	0	0	0	0	0	0	0	0	0	0	0	0	0	0	0	0	0	0	0	0	0	0	0	0	0	0	0	0	0	0	0	0	0	0	0	0	0	0	0	0	0	0	0	0
OcIN23r2Chr00c002g0469471	2	3	2	0	6	4	0	0	2	3	1	0	2	5	0	2	3	0	4	7	5	0	0	0	8	3	7	0	1	1	614	756	593	5	7	7	1	1	1	148	176	126	11	33	9	3	0	4	0
OcIN23r2Chr00c002g0469481	247	602	567	674	788	582	333	345	383	693	714	385	445	329	386	547	486	465	627	553	493	845	1086	616	1186	747	855	529	772	759	707	785	708	535	493	479	601	506	625	554	608	443	498	1299	553	601	420	670	421
OcIN23r2Chr00c002g0469491	41	102	103	123	145	135	59	98	76	119	122	85	125	98	119	111	114	90	134	138	124	182	194	162	195	169	179	132	136	219	264	277	199	171	126	137	139	130	169	178	236	154	127	329	163	126	80	135	116
OcIN23r2Chr00c002g0469501	0	0	0	0	0	0	0	0	0	0	0	0	0	0	0	0	0	0	0	0	0	0	0	0	0	0	0	0	0	0	0	0	0	0	0	0	0	0	0	0	0	0	0	0	0	0	0	0	0
OcIN23r2Chr00c002g0469511	0	0	0	0	0	0	0	0	0	0	0	0	0	0	0	0	0	0	0	0	0	0	1	0	0	0	0	0	0	0	0	0	0	0	0	0	0	0	0	0	0	0	0	0	0	0	2	0	0
OcIN23r2Chr00c002g0469521	0	4	3	2	0	1	0	2	3	0	3	0	0	0	0	1	5	0	2	0	1	3	2	0	1	2	4	2	1	2	2	1	2	1	1	5	0	1	0	0	0	0	1	1	6	0	0	4	2
OcIN23r2Chr00c002g0469531	3	2	1	2	8	2	0	0	0	8	7	2	1	1	0	3	1	2	5	0	3	3	4	3	4	1	1	2	0	3	1	2	0	4	7	1	1	0	3	0	1	1	5	0	3	0	2	0	0
OcIN23r2Chr00c002g0469541	0	0	0	0	0	0	0	0	0	0	0	0	0	0	0	0	0	0	0	0	0	0	0	0	0	0	0	0	0	0	0	0	0	0	0	0	0	0	0	0	0	0	0	0	0	0	0	0	0
OcIN23r2Chr00c002g0469551	34	65	74	108	103	83	27	33	45	78	100	61	41	38	40	59	55	63	52	37	27	92	85	43	137	103	85	65	89	75	78	57	54	87	71	106	46	43	63	60	63	37	71	191	63	57	48	59	100
OcIN23r2Chr00c002g0469561	12	33	39	25	41	29	14	13	16	34	42	18	22	9	18	27	26	17	20	12	13	35	54	49	59	47	51	44	47	65	86	61	50	114	57	89	49	42	43	41	25	16	45	92	40	38	41	58	0
OcIN23r2Chr00c002g0469571	444	1138	1127	1059	1296	968	575	582	664	707	647	356	651	629	596	476	500	476	833	767	638	645	824	553	937	656	782	501	657	682	558	521	430	824	677	703	507	500	644	651	805	673	554	1153	530	428	409	572	419
OcIN23r2Chr00c002g0469581	135	315	350	317	297	290	201	242	257	286	287	154	210	205	221	308	235	264	262	240	197	266	297	168	313	239	237	237	274	304	284	235	250	358	271	275	261	239	259	220	272	190	194	473	188	140	158	233	131
OcIN23r2Chr00c002g0469591	0	0	0	0	0	0	0	0	0	0	0	0	0	0	0	0	0	0	0	0	0	0	0	0	0	0	0	0	0	0	0	0	0	0	0	0	0	0	0	0	0	0	0	0	0	0	0	0	0
OcIN23r2Chr00c002g0469601	0	0	0	0	0	0	0	0	0	0	0	0	0	0	0	0	0	0	0	0	0	0	0	0	0	0	0	0	0	0	0	0	0	0	0	0	0	0	0	0	0	0	0	0	0	0	0	0	0
OcIN23r2Chr00c002g0469611	0	0	0	0	0	0	0	0	0	0	0	0	0	0	0	0	0	0	0	0	0	0	0	0	0	1	0	0	0	1	0	0	0	0	0	0	0	0	0	0	0	0	0	6	0	0	0	0	0
OcIN23r2Chr00c002g0469621	0	0	0	0	7	1	3	5	2	0	2	0	51	43	49	27	12	19	98	103	101	18	29	11	8	5	6	3	7	10	18	8	11	1	0	2	1	1	1	161	204	141	3	2	5	13	10	9	2
OcIN23r2Chr00c002g0469631	2	1	1	2	3	0	3	6	4	0	0	5	0	0	0	5	2	4	0	0	0	2	0	1	0	1	0	8	10	6	0	0	0	0	0	0	1	3	0	3	3	1	0	0	0	5	2	2	0
OcIN23r2Chr00c002g0469641	158	373	296	391	435	319	211	218	203	267	321	154	292	252	241	236	208	207	368	317	326	279	390	244	444	306	331	235	329	372	135	130	130	143	120	129	177	176	206	249	274	246	182	557	234	215	161	212	98
OcIN23r2Chr00c002g0469651	219	530	451	587	670	506	295	326	347	670	650	375	341	280	326	756	817	800	392	379	361	602	795	512	1022	704	882	590	818	886	490	504	424	543	417	552	474	429	578	335	377	306	426	1030	461	477	353	429	288
OcIN23r2Chr00c002g0469661	0	0	0	0	0	0	0	0	0	0	0	0	0	0	0	0	0	0	0	0	1	0	0	0	0	0	0	0	1	0	6	7	9	0	0	1	0	0	0	3	2	4	0	2	0	0	0	0	0
OcIN23r2Chr00c002g0469671	512	1334	1275	1423	1645	1158	749	860	878	1438	1604	808	1424	1290	1349	1945	2242	1891	1470	1196	1244	1993	2595	1728	3038	1956	2339	1722	2582	2709	2424	2531	2260	2431	2095	2451	1281	1229	1470	1882	2087	1796	1730	4398	2058	1564	1222	1630	693
OcIN23r2Chr00c002g0469681	0	0	0	0	1	0	0	0	0	0	0	0	3	0	0	0	0	0	0	0	0	0	0	1	0	0	0	0	1	0	0	0	0	0	0	0	0	0	0	0	0	0	0	0	0	0	0	0	0
OcIN23r2Chr00c002g0469691	477	1148	1059	1197	1398	997	763	810	864	875	896	538	1040	940	871	532	596	551	1220	1126	1094	1135	1456	844	1489	1009	1103	813	1062	1274	476	533	444	864	692	788	781	688	838	628	722	619	694	1918	856	706	532	789	273
OcIN23r2Chr00c002g0469701	1905	4517	4444	5423	6147	4653	3089	3334	3726	3686	3778	2069	3898	3535	3691	2970	2942	2782	5315	5173	4646	3736	4482	3023	5075	3589	3907	4187	5561	5867	2988	3207	2711	3811	3322	3640	3883	3337	4162	3836	4286	3592	2616	6240	2794	3327	2841	3767	610
OcIN23r2Chr00c002g0469711	431	923	817	890	1090	781	441	452	512	610	657	359	513	418	462	327	265	331	646	596	530	473	699	351	828	533	640	535	708	775	409	306	303	376	304	354	467	415	506	371	463	372	340	783	380	440	327	511	101
OcIN23r2Chr00c002g0469721	732	1624	1600	1828	2118	1500	1092	1062	1177	1603	1550	862	1169	1081	1046	862	878	815	1449	1263	1254	1664	2125	1238	2389	1660	1776	1160	1698	1716	755	763	699	1274	1080	1254	1030	1018	1158	873	952	865	1169	2802	1393	980	840	1093	895
OcIN23r2Chr00c002g0469731	108	190	196	264	313	221	158	216	228	131	108	62	350	331	334	34	31	52	548	486	416	213	273	151	333	235	238	104	134	177	389	417	360	69	27	32	84	55	88	308	361	289	65	155	65	82	56	96	398
OcIN23r2Chr00c002g0469741	0	0	0	0	0	0	0	0	0	0	0	0	0	0	0	0	0	0	0	0	0	0	0	0	0	0	0	0	0	0	0	0	0	0	0	0	0	0	0	0	0	0	0	0	0	0	0	0	0
OcIN23r2Chr00c002g0469751	0	0	0	0	0	0	0	0	0	0	0	0	0	0	0	0	0	0	0	0	0	0	0	0	0	0	0	0	0	0	0	0	0	0	0	0	0	0	0	0	0	0	0	0	0	0	0	0	0
OcIN23r2Chr00c002g0469761	153	388	365	468	466	379	284	276	302	422	411	230	280	283	336	421	404	404	311	345	230	446	591	406	732	478	546	446	612	625	313	300	300	515	441	493	453	453	516	300	357	288	355	874	426	387	295	427	226
OcIN23r2Chr00c002g0469771	461	1144	1039	1237	1403	1021	641	577	706	741	751	427	759	622	683	438	460	383	851	778	649	679	881	498	912	673	761	652	939	1000	589	610	507	699	592	634	656	617	709	718	802	765	492	1193	560	728	541	725	190
OcIN23r2Chr00c002g0469781	486	1266	1156	1322	1535	1131	645	719	829	886	1024	509	1170	941	1032	706	667	630	1436	1279	1198	1229	1651	1000	1728	1131	1357	819	1173	1181	1135	1148	959	1484	1316	1403	874	754	1001	1116	1243	1036	1095	2659	1242	860	676	930	359
OcIN23r2Chr00c002g0469791	0	0	0	0	0	0	0	0	0	0	0	0	0	0	0	0	0	0	0	0	0	0	0	0	0	0	0	0	0	0	0	0	0	0	0	0	0	0	0	0	0	0	0	0	0	0	0	0	0
OcIN23r2Chr00c002g0469801	24	107	85	116	141	77	50	54	48	158	146	65	106	81	93	119	111	120	117	94	60	159	179	126	280	157	184	146	140	158	118	124	111	170	122	159	122	88	143	92	91	81	126	291	180	110	78	94	38
OcIN23r2Chr00c002g0469811	0	0	0	0	0	0	0	0	0	0	0	0	0	0	0	0	0	0	0	0	0	0	0	0	0	0	0	0	0	0	0	0	0	0	0	0	0	0	0	0	0	0	0	0	0	0	0	0	0
OcIN23r2Chr00c002g0469821	34	78	87	141	112	88	58	64	68	167	145	68	130	117	121	160	158	128	135	104	111	196	265	152	322	196	238	151	209	225	130	133	128	227	179	211	120	143	138	120	151	94	138	374	183	112	94	130	35
OcIN23r2Chr00c002g0469831	36	86	100	140	155	112	61	73	91	148	178	88	116	79	90	132	105	100	121	106	92	132	248	131	267	211	185	145	202	186	127	124	124	155	134	147	126	108	142	99	108	92	98	314	119	107	78	132	61
OcIN23r2Chr00c002g0469841	181	395	382	474	540	345	235	291	266	307	327	196	339	288	295	167	159	172	436	435	377	271	330	254	557	357	395	202	295	303	138	117	109	181	133	134	178	158	167	267	329	258	134	331	155	203	153	252	266
OcIN23r2Chr00c002g0469851	134	295	294	312	377	271	203	217	270	285	282	140	284	250	261	170	208	217	258	233	222	374	440	261	438	313	296	278	393	368	296	296	260	390	297	390	244	199	274	259	273	233	227	682	301	269	224	270	216
OcIN23r2Chr00c002g0469861	188	400	420	370	503	326	175	233	234	429	467	228	290	252	247	292	360	278	318	263	260	460	619	366	668	456	510	359	461	565	392	438	365	500	434	537	289	292	351	260	275	230	339	775	352	331	234	265	270
OcIN23r2Chr00c002g0469871	345	800	694	1087	1189	899	676	733	742	1042	1058	562	1029	846	915	882	813	780	784	805	683	1381	1901	1141	1515	1053	1103	983	1465	1499	552	537	475	1100	895	990	1503	1421	1662	604	715	581	1087	2680	1251	1519	1082	1564	402
OcIN23r2Chr00c002g0469881	475	1243	1175	1217	1467	1063	667	762	896	1282	1369	727	1046	1015	1002	1423	1440	1309	1130	1048	983	1324	1663	1090	2265	1470	1706	1084	1531	1681	913	917	768	1415	1209	1376	1097	927	1055	861	978	819	1006	2572	1203	952	716	1022	609
OcIN23r2Chr00c002g0469891	2	2	3	12	7	6	6	8	2	5	4	1	5	10	9	4	8	10	12	8	11	21	25	23	5	12	7	16	17	25	16	14	10	29	23	19	26	17	16	14	8	7	12	43	16	10	7	21	13
OcIN23r2Chr00c002g0469901	0	0	0	0	0	0	0	0	0	0	0	0	0	0	0	0	1	0	0	0	0	1	0	0	0	0	0	0	0	0	0	0	0	0	0	0	0	0	0	0	0	0	0	0	0	0	0	0	0
OcIN23r2Chr00c002g0469911	156	373	329	445	508	351	220	259	260	451	446	232	386	316	357	329	346	343	454	377	321	591	757	518	775	527	625	418	539	643	423	471	370	555	465	582	455	417	550	385	429	345	499	1066	496	364	286	412	350
OcIN23r2Chr00c002g0469921	0	0	0	0	0	0	0	0	0	0	0	0	0	0	0	0	0	0	0	0	0	0	1	0	0	1	0	0	1	1	0	0	0	0	0	0	0	1	0	0	0	1	0	0	0	0	0	0	0
OcIN23r2Chr00c002g0469931	50	108	120	144	161	116	60	69	65	136	175	54	133	125	143	129	120	118	140	126	119	156	227	169	254	194	199	122	159	173	134	132	95	245	222	279	189	145	200	111	141	104	226	510	191	89	82	111	9
OcIN23r2Chr00c002g0469941	0	0	0	0	0	0	0	0	0	0	0	0	0	0	0	0	0	0	0	0	0	0	0	0	0	0	0	1	0	0	0	0	0	0	0	0	0	0	0	0	0	0	0	0	0	0	0	0	0
OcIN23r2Chr00c002g0469951	2261	5538	5314	6093	7049	5274	3807	4142	4507	3495	3557	1901	4235	3924	4328	3653	3690	3609	5470	5052	4195	3991	4880	2990	5185	3418	3850	4539	6047	6593	2893	2735	2438	4221	3597	3906	4949	4148	5271	3338	3881	3183	2670	6339	2923	4299	3423	4455	364
OcIN23r2Chr00c002g0469961	251	642	582	989	970	666	403	450	534	768	853	432	1030	895	905	513	514	472	1023	992	870	1295	1567	1074	1570	1037	1178	807	1183	1233	569	470	434	752	636	772	940	698	974	677	776	653	801	1854	853	709	586	730	139
OcIN23r2Chr00c002g0469971	0	0	0	1	1	0	0	1	0	2	0	0	0	0	0	0	0	0	1	0	0	1	0	1	1	1	1	0	1	0	0	0	0	0	0	0	1	0	0	0	0	0	0	0	0	0	3	0	0
OcIN23r2Chr00c002g0469981	7	14	20	22	15	11	5	7	7	15	23	6	13	9	11	11	14	12	14	13	11	19	17	9	25	11	16	10	14	12	21	20	12	31	26	26	16	6	22	20	21	21	18	38	9	9	7	11	6
OcIN23r2Chr00c002g0469991	48	133	152	180	169	123	80	109	113	130	115	44	158	93	104	36	52	28	148	137	133	82	85	64	193	107	124	75	100	115	171	155	176	60	52	49	56	37	71	142	181	149	41	152	58	75	41	54	36
OcIN23r2Chr00c002g0470001	0	0	0	0	0	0	0	0	0	0	0	0	0	0	0	0	0	0	0	0	0	0	0	0	1	0	0	0	0	0	0	0	0	0	0	0	0	0	0	0	0	0	0	0	0	0	0	0	0
OcIN23r2Chr00c002g0470011	33	81	79	105	92	73	45	48	51	43	53	32	91	66	71	20	25	23	93	54	93	55	62	58	102	58	69	52	58	50	130	134	135	63	48	41	30	34	34	122	167	131	54	95	51	58	34	46	26
OcIN23r2Chr00c002g0470021	460	1092	973	1038	1166	808	531	562	689	1041	966	602	640	512	562	757	771	716	892	768	655	952	1203	833	1478	1019	1085	699	938	1060	506	461	445	828	657	790	703	644	769	592	696	599	591	1717	740	579	449	617	570
OcIN23r2Chr00c002g0470031	0	0	0	0	0	0	0	0	0	0	0	0	0	0	0	0	0	0	0	0	0	0	0	0	0	0	0	0	0	0	0	0	0	0	0	0	0	0	0	0	0	0	0	0	0	0	0	0	0
OcIN23r2Chr00c002g0470041	0	0	0	0	0	0	0	0	0	0	0	0	0	0	0	0	0	0	0	0	0	0	0	0	0	0	0	0	0	0	0	0	0	0	0	0	0	0	0	0	0	0	0	0	0	0	0	0	0
OcIN23r2Chr00c002g0470051	0	0	0	0	0	0	0	0	0	0	0	0	0	0	0	0	0	0	0	0	0	0	0	0	0	0	0	0	0	0	0	0	0	0	0	0	0	0	0	0	0	0	0	0	0	0	0	0	0
OcIN23r2Chr00c002g0470061	0	0	0	0	0	0	0	0	0	0	0	0	0	0	0	0	0	0	0	0	0	0	0	0	0	0	0	0	0	0	0	0	0	0	0	0	0	0	0	0	0	0	0	0	0	0	0	0	0
OcIN23r2Chr00c002g0470071	529	1304	1240	1276	1481	1058	907	894	1020	713	768	428	2183	1914	1890	336	314	333	1883	1703	1641	833	1031	638	1517	1080	1151	725	852	866	1331	1416	1256	402	347	390	263	267	289	2610	3150	2505	976	2357	1008	529	458	632	32
OcIN23r2Chr00c002g0470081	0	0	0	0	0	0	0	0	0	0	0	0	0	0	0	0	0	0	0	3	1	0	0	0	8	1	1	0	0	0	13	4	4	1	0	1	0	0	0	5	10	8	0	1	1	0	0	0	0
OcIN23r2Chr00c002g0470091	0	0	0	0	0	0	0	0	0	1	0	0	0	0	1	0	0	0	5	3	5	2	2	0	11	7	4	0	0	0	14	11	8	3	1	0	0	0	1	20	20	14	5	0	0	0	0	0	0
OcIN23r2Chr00c002g0470101	82	188	219	280	359	186	178	203	213	100	89	51	73	85	83	0	1	3	277	207	228	42	73	35	404	291	308	14	14	13	395	396	418	46	32	46	3	3	2	1083	1242	1051	8	33	14	3	4	1	0
OcIN23r2Chr00c002g0470111	0	1	2	1	2	0	0	0	1	0	1	0	0	4	0	0	0	0	2	4	0	0	0	2	6	1	2	0	0	0	6	13	4	3	3	1	1	0	0	10	13	5	0	0	1	0	0	0	1
OcIN23r2Chr00c002g0470121	2	0	0	0	2	1	0	0	0	0	0	0	10	0	0	0	0	0	6	5	0	0	0	0	1	0	0	0	1	0	70	62	66	10	10	7	1	0	1	98	109	84	5	28	11	2	0	0	0
OcIN23r2Chr00c002g0470131	0	0	0	0	0	0	0	0	0	0	0	0	0	0	0	0	0	0	0	0	0	1	0	0	0	0	0	0	0	0	0	0	0	0	0	0	0	0	0	0	0	0	0	2	0	0	0	0	0
OcIN23r2Chr00c002g0470141	0	1	2	1	3	1	0	1	7	3	1	1	11	8	0	2	1	2	2	3	4	2	8	1	7	7	5	2	2	6	26	12	11	9	15	4	4	2	2	5	3	0	10	29	9	2	2	1	0
OcIN23r2Chr00c002g0470151	38	112	95	113	122	81	53	68	62	102	97	38	104	95	117	67	70	66	115	77	83	129	169	102	173	144	169	71	133	153	135	156	102	107	103	122	108	77	132	112	137	106	111	238	125	94	49	115	70
OcIN23r2Chr00c002g0470161	111	300	252	298	368	242	153	184	214	292	300	185	212	146	165	39	30	34	209	223	130	119	158	102	208	127	158	154	204	207	243	219	202	125	126	90	141	102	141	293	335	270	77	219	73	75	90	95	71
OcIN23r2Chr00c002g0470171	27	56	55	81	147	100	37	30	28	72	77	28	55	47	44	62	62	77	53	39	55	105	107	65	20	12	15	41	52	62	184	221	198	63	66	77	131	81	121	152	157	130	63	196	50	77	68	88	1330
OcIN23r2Chr00c002g0470181	0	0	1	2	1	0	2	1	1	1	2	0	1	0	0	1	0	0	0	2	3	6	5	3	30	22	12	12	21	19	8	8	8	0	1	1	2	1	1	1	3	2	4	5	6	2	1	0	1
OcIN23r2Chr00c002g0470191	210	516	466	507	585	420	258	252	285	508	513	311	378	330	298	392	358	357	496	427	334	512	665	410	941	625	669	388	573	543	467	468	460	545	470	491	381	313	351	362	449	312	315	824	397	274	256	301	390
OcIN23r2Chr00c002g0470201	128	328	276	301	359	234	186	170	191	325	324	175	192	208	192	180	198	166	296	238	209	446	475	312	440	320	407	240	258	346	198	209	164	405	345	380	255	233	357	173	199	187	277	761	319	226	178	268	616
OcIN23r2Chr00c002g0470211	446	1252	1152	1111	1206	922	387	401	468	919	961	476	47	23	31	173	155	131	313	300	244	8	15	8	60	42	50	578	799	924	270	259	262	26	12	12	52	45	55	28	25	23	31	81	37	247	215	266	1
OcIN23r2Chr00c002g0470221	55	134	104	155	164	131	69	73	90	102	122	46	67	75	32	64	63	53	107	76	66	106	122	60	142	79	86	77	125	115	120	129	115	77	68	59	89	58	76	108	113	83	46	120	73	65	48	74	106
OcIN23r2Chr00c002g0470231	11	51	44	53	44	37	15	28	21	53	40	30	18	25	32	42	45	48	31	36	29	64	48	33	85	39	73	42	53	46	44	43	34	53	51	53	44	47	34	17	28	19	38	99	41	51	19	44	138
OcIN23r2Chr00c002g0470241	36	85	97	89	112	73	43	41	41	95	95	47	68	46	67	109	103	130	74	88	70	110	131	74	182	93	133	60	115	135	134	147	121	141	101	119	85	98	94	92	99	79	93	227	104	68	62	83	371
OcIN23r2Chr00c002g0470251	0	0	0	0	0	0	0	0	0	0	0	0	0	0	0	0	0	0	0	0	0	0	0	0	0	0	0	0	0	0	0	0	0	0	0	0	0	0	0	0	0	0	0	0	0	0	0	0	0
OcIN23r2Chr00c002g0470261	251	588	563	921	1136	687	646	730	769	588	598	264	1959	1775	1777	392	419	357	1404	1363	1134	1754	2157	1420	1741	1125	1386	978	1496	1570	966	969	836	702	680	766	807	618	861	1312	1502	1256	941	2256	1084	774	548	827	35
OcIN23r2Chr00c002g0470271	333	738	708	959	1123	766	392	386	427	1130	1087	598	585	552	631	643	638	566	639	678	504	1120	1426	821	2134	1487	1564	739	1189	1174	635	606	524	962	784	877	690	672	777	544	651	516	774	1876	860	486	432	571	435
OcIN23r2Chr00c002g0470281	2	28	14	23	13	28	6	4	6	27	22	12	3	8	8	0	0	4	8	1	3	13	13	1	32	33	37	16	17	20	4	11	2	4	5	12	2	1	3	1	5	2	6	20	16	2	3	1	12
OcIN23r2Chr00c002g0470291	0	0	0	0	0	0	0	0	0	0	0	0	0	3	0	0	0	0	0	0	0	0	0	0	0	0	0	0	0	0	10	22	13	0	0	0	0	0	0	7	10	6	0	0	0	0	0	0	0
OcIN23r2Chr00c002g0470301	0	0	0	0	0	0	0	0	0	0	0	0	0	0	0	0	0	0	0	0	0	0	0	0	0	0	0	0	0	0	0	0	0	0	0	0	0	0	0	0	0	0	0	0	0	0	0	0	0
OcIN23r2Chr00c002g0470311	0	0	0	0	0	0	0	0	0	0	0	0	0	2	0	0	0	0	0	0	0	0	0	0	0	0	0	0	0	0	0	0	2	0	0	0	0	0	0	0	1	0	0	0	0	0	0	0	0
OcIN23r2Chr00c002g0470321	229	496	394	508	592	435	309	296	309	430	486	249	281	216	289	311	318	269	331	346	310	562	694	399	788	583	573	412	544	601	299	261	223	638	486	598	377	372	444	206	287	212	408	944	450	274	285	360	256
OcIN23r2Chr00c002g0470331	0	0	0	0	0	0	0	0	0	0	0	0	0	0	0	0	0	0	0	0	0	0	0	0	0	0	0	0	0	0	0	0	0	0	0	0	0	0	0	0	0	0	0	0	0	0	0	0	0
OcIN23r2Chr00c002g0470341	63	143	156	151	207	126	89	109	118	131	142	75	94	121	97	129	97	119	135	138	97	153	155	122	174	144	131	120	146	158	155	162	125	302	265	215	160	146	121	112	138	130	127	408	171	111	94	133	81
OcIN23r2Chr00c002g0470351	0	0	0	0	0	0	0	0	0	0	0	0	33	18	39	0	0	0	34	35	23	14	32	14	8	8	8	0	0	0	15	14	23	18	11	13	0	0	0	59	61	70	51	95	54	0	0	0	0
OcIN23r2Chr00c002g0470361	499	1082	1064	1172	1288	988	644	700	731	1002	1050	545	1091	879	999	803	870	837	906	831	691	1162	1510	927	1617	1129	1264	1096	1490	1507	692	766	619	1127	915	1123	783	770	860	776	930	772	880	1937	821	838	756	968	258
OcIN23r2Chr00c002g0470371	3	5	2	12	14	7	2	4	5	11	16	2	5	1	9	7	12	11	0	13	7	12	14	13	7	9	10	5	14	14	13	26	11	6	2	7	18	15	23	27	18	19	3	25	4	3	7	9	4
OcIN23r2Chr00c002g0470381	414	1008	925	1273	1417	1003	593	592	730	1363	1441	791	1406	1220	1189	1062	1053	1122	1377	1308	1237	1804	2385	1500	2726	1739	2089	1152	1912	1801	1136	1066	1004	1507	1179	1415	1319	1112	1409	1067	1260	1079	1172	2884	1403	955	746	983	165
OcIN23r2Chr00c002g0470391	7163	17434	16336	19580	22793	16954	12835	14115	15101	13241	13815	7378	12268	11407	11992	8506	8358	8322	18101	16619	14135	14701	17826	10848	21348	14830	15852	14218	18159	19903	7801	7801	7083	10714	9022	9801	12443	11557	13809	11553	13475	11378	9489	23516	10319	11100	9002	12682	293
OcIN23r2Chr00c002g0470401	4	3	10	6	14	11	3	4	2	4	2	1	12	2	1	0	2	0	7	3	5	0	8	8	2	1	1	1	9	3	1	1	0	0	1	0	7	1	6	1	1	1	0	2	0	0	0	3	0
OcIN23r2Chr00c002g0470411	0	0	0	0	0	0	0	0	0	0	0	0	0	0	0	0	0	0	0	0	0	0	0	0	0	0	0	0	0	0	0	0	0	0	0	0	0	0	0	0	0	0	0	0	0	0	0	0	0
OcIN23r2Chr00c002g0470421	0	0	0	0	0	0	0	0	0	0	0	0	0	0	0	0	0	0	0	0	0	0	0	0	0	0	0	0	0	0	0	0	0	0	0	0	0	0	0	0	0	0	0	0	0	0	0	0	0
OcIN23r2Chr00c002g0470431	45	82	60	57	104	58	31	40	39	57	52	30	13	11	4	17	20	23	10	7	13	26	19	13	47	25	32	51	64	55	7	11	3	11	10	15	46	23	40	4	6	5	18	32	8	24	17	15	6
OcIN23r2Chr00c002g0470441	198	459	540	546	703	448	330	288	355	492	466	227	422	435	418	456	431	440	475	482	421	534	649	449	676	516	541	414	500	543	432	400	459	599	493	561	404	425	470	346	439	373	401	1055	443	447	332	423	185
OcIN23r2Chr00c002g0470451	0	0	0	2	1	0	0	0	0	0	2	0	6	0	0	0	0	0	0	0	0	1	0	0	1	0	0	0	1	0	0	5	1	1	0	1	1	0	0	0	0	0	0	2	3	0	0	1	0
OcIN23r2Chr00c002g0470461	93	244	232	250	281	237	124	125	155	245	244	144	260	257	274	259	254	230	227	230	215	314	434	257	493	311	354	282	336	366	382	461	383	509	464	491	209	185	238	308	362	277	301	795	342	226	169	234	97
OcIN23r2Chr00c002g0470471	255	607	604	720	821	567	399	437	466	614	651	342	600	516	548	494	506	482	654	603	600	671	897	634	963	651	795	522	842	936	554	599	481	716	643	767	562	498	649	503	678	524	639	1583	768	603	434	643	289
OcIN23r2Chr00c002g0470481	558	1455	1490	1618	1923	1200	950	1013	1174	1008	1031	573	1620	1465	1183	1000	930	924	1537	1292	1401	1520	1829	1138	1794	1285	1425	1126	1610	1881	1554	1699	1561	1687	1396	1686	1003	916	1173	1700	1908	1668	1237	3189	1471	1405	1058	1461	811
OcIN23r2Chr00c002g0470491	323	875	804	996	1213	878	513	560	621	1074	1092	626	860	758	842	910	841	908	887	805	703	1263	1530	963	2004	1327	1405	902	1300	1392	1046	1005	1000	1443	1165	1385	983	767	1008	745	849	670	1057	2792	1174	983	644	1061	460
OcIN23r2Chr00c002g0470501	352	832	807	827	1043	791	545	587	663	655	629	339	910	820	760	640	570	539	936	894	843	1011	1190	823	1149	763	854	717	934	1068	746	724	674	1339	1125	1194	732	638	810	805	856	749	794	2172	951	765	552	879	551
OcIN23r2Chr00c002g0470511	914	2168	2222	2314	2970	1837	1305	1500	1465	1180	1337	698	1762	1623	1473	813	804	782	1967	1657	1517	1614	2138	1247	1977	1396	1472	1326	1902	2158	1267	1222	1084	1537	1205	1300	1169	1078	1265	1541	2034	1719	1181	2915	1365	1109	960	1258	472
OcIN23r2Chr00c002g0470521	81	232	198	230	226	162	109	135	133	148	183	107	353	350	342	98	87	99	335	340	324	247	290	166	369	268	300	202	290	319	2112	2095	1900	321	243	258	122	130	186	1407	1739	1422	485	1100	556	268	243	330	76
OcIN23r2Chr00c002g0470531	845	2001	1918	2073	2482	1721	1142	1254	1343	1783	1867	1044	1310	1229	1204	1085	1014	1021	1846	1707	1599	1869	2407	1487	2672	1833	2023	1309	1734	2011	1135	1219	1053	1795	1521	1711	1450	1153	1617	1224	1437	1236	1433	3577	1647	1416	1017	1376	1211
OcIN23r2Chr00c002g0470541	0	0	0	0	0	0	0	0	0	0	0	0	0	0	0	0	0	0	0	0	0	0	0	0	0	0	0	0	0	0	0	0	0	0	0	0	0	0	0	0	0	0	0	0	0	0	0	0	0
OcIN23r2Chr00c002g0470551	102	236	219	305	343	213	145	158	139	216	231	148	271	198	238	170	198	206	242	228	198	364	420	299	400	298	319	267	392	413	231	218	200	350	331	338	315	256	332	207	226	211	238	717	341	211	207	275	135
OcIN23r2Chr00c002g0470561	162	382	326	452	424	311	161	186	159	203	187	103	221	221	216	78	94	86	313	285	266	178	248	176	372	236	257	121	187	230	251	229	167	292	273	304	151	137	195	197	261	218	231	629	292	147	123	191	132
OcIN23r2Chr00c002g0470571	35	110	96	91	106	76	36	40	49	38	40	21	33	29	28	20	13	17	68	65	62	36	51	34	47	38	48	31	27	38	11	11	15	26	15	20	27	19	28	16	29	35	24	54	29	47	31	34	22
OcIN23r2Chr00c002g0470581	76	189	187	190	180	124	72	73	100	93	90	39	39	61	63	15	21	13	98	78	73	42	78	35	100	85	82	51	80	66	11	15	19	34	33	35	33	32	42	31	33	24	46	81	45	50	38	52	85
OcIN23r2Chr00c002g0470591	0	0	0	0	0	0	0	0	0	0	0	0	0	0	0	0	0	0	0	0	0	0	0	0	0	0	0	0	0	0	0	0	0	0	0	0	0	0	0	0	0	0	0	0	0	0	0	0	0
OcIN23r2Chr00c002g0470601	2341	5939	5472	6580	7713	5621	3930	4165	4514	5905	5965	3267	4640	4165	4372	3445	3603	3278	5814	5243	4893	6389	8119	5319	8251	5595	6307	4656	5816	6480	3230	3117	2897	5322	4387	5134	4974	4565	5692	3647	4215	3579	4500	10955	4743	4675	3614	4991	2844
OcIN23r2Chr00c002g0470611	357	834	900	915	1044	730	458	446	543	727	771	425	546	507	528	325	261	339	703	620	528	596	775	406	974	664	687	451	706	642	297	307	282	455	333	338	445	408	562	545	597	524	498	1132	502	373	270	397	722
OcIN23r2Chr00c002g0470621	0	7	0	2	1	0	0	0	0	1	4	1	0	1	4	0	0	0	0	0	4	0	1	1	3	0	4	0	1	0	0	1	2	15	17	7	9	8	37	0	0	0	9	3	3	0	0	0	0
OcIN23r2Chr00c002g0470631	138	303	302	240	277	206	60	68	66	190	199	87	103	122	121	26	32	33	74	62	59	132	133	82	71	51	46	22	56	62	84	79	55	255	212	215	115	110	123	135	199	130	133	305	110	73	60	88	172
OcIN23r2Chr00c002g0470641	38	96	102	120	102	66	47	66	43	101	63	24	54	51	47	17	23	21	64	52	45	33	37	13	47	49	41	36	54	63	19	7	14	38	16	13	17	12	25	37	28	46	21	48	24	14	18	34	51
OcIN23r2Chr00c002g0470651	1643	4045	4135	4188	4873	3326	2404	2673	2885	2675	2865	1435	3400	3148	2812	1579	1762	1662	3946	3521	3436	3408	4489	2989	4774	3456	3861	2149	3089	3535	1932	1846	1820	3172	2559	2854	2213	2059	2676	3311	3822	3268	2731	7006	3239	2478	1902	2574	2637
OcIN23r2Chr00c002g0470661	0	0	0	0	0	0	0	0	0	0	0	0	0	0	0	0	0	0	0	0	0	0	0	0	0	0	0	0	0	0	0	0	0	0	0	0	0	0	0	0	0	0	0	0	0	0	0	0	0
OcIN23r2Chr00c002g0470671	0	0	0	0	0	0	0	0	0	0	0	0	0	0	0	0	0	0	0	0	0	0	0	0	0	0	0	0	0	0	0	0	0	0	0	0	0	0	0	0	0	0	0	0	0	0	0	0	0
OcIN23r2Chr00c002g0470681	397	1072	1045	1109	1426	949	683	871	971	865	982	477	894	752	898	789	835	739	826	807	720	1512	1897	1021	1540	1019	1079	1106	1630	1603	386	428	370	748	608	717	832	669	927	593	690	556	868	2236	1050	1099	830	1161	295
OcIN23r2Chr00c002g0470691	1621	3858	3502	4586	5278	3987	3193	3567	3769	3786	3752	2131	5815	5253	5545	4276	4368	4315	4943	4532	4091	6995	8572	5881	6673	4543	5051	5192	7174	7833	3624	3549	3282	5593	4674	5205	5139	4395	5300	4568	5159	4270	5989	14548	6604	5684	4139	5851	1211
OcIN23r2Chr00c002g0470701	184	387	378	478	531	400	477	456	498	312	309	143	766	739	659	272	254	266	602	559	527	794	1093	580	738	534	613	508	653	745	476	470	435	680	573	644	630	537	616	484	709	533	506	1356	590	525	406	566	96
OcIN23r2Chr00c002g0470711	206	405	433	535	550	440	241	253	285	392	503	226	317	350	312	435	390	424	381	332	332	513	583	307	657	419	459	376	523	557	795	870	839	626	470	628	299	257	409	437	551	412	295	806	352	345	294	432	327
OcIN23r2Chr00c002g0470721	46	63	57	702	645	484	355	380	475	1254	1372	729	100	105	92	1002	1023	1002	133	118	98	1076	1562	948	903	593	681	1139	1519	1674	336	399	307	8	5	12	746	696	874	80	104	92	39	79	31	597	446	657	0
OcIN23r2Chr00c002g0470731	0	1	0	0	0	0	1	1	0	0	0	0	0	5	3	1	0	0	0	2	2	2	0	0	4	0	4	1	3	1	10	9	5	1	3	5	2	0	2	4	6	4	6	12	5	4	1	9	0
OcIN23r2Chr00c002g0470741	0	0	0	0	0	0	0	0	0	0	0	0	0	0	0	0	0	0	0	0	0	0	0	0	0	0	0	0	0	0	0	0	0	0	0	0	0	0	0	0	0	0	0	0	0	0	0	0	0
OcIN23r2Chr00c002g0470751	0	0	0	0	0	0	0	0	0	0	0	0	0	0	0	0	0	0	0	0	0	0	0	0	0	0	0	0	0	0	0	0	0	0	0	0	0	0	0	0	0	0	0	0	0	0	0	0	0
OcIN23r2Chr00c002g0470761	0	0	0	0	0	0	0	0	0	0	0	0	0	0	0	0	0	0	0	0	0	0	0	0	0	0	0	0	0	0	0	0	0	1	1	0	0	0	0	0	0	0	0	0	0	0	0	0	0
OcIN23r2Chr00c002g0470771	0	0	0	0	0	0	0	0	0	0	0	1	1	0	0	0	0	0	0	1	0	1	0	2	1	0	1	0	0	1	0	0	3	2	2	3	0	0	0	0	0	0	0	0	0	0	0	0	0
OcIN23r2Chr00c002g0470781	282	817	779	819	980	710	422	496	541	710	781	418	666	510	484	468	554	447	733	602	576	755	974	603	1158	816	908	595	788	932	638	735	607	667	563	584	597	525	614	585	706	623	499	1287	558	522	381	585	294
[truncated: 50,435 more rows]
[truncated: 8 more columns]

## Sheet: germination-stimulants
gene_id	GRA10	GRA11	GRA12	GRA13	GRA14	GRA15	GRA16	GRA17	GRA18	GRA4	GRA5	GRA6	GRA7	GRA8	GRA9
OcIN23r2Chr00c001g0450781	195	196	194	251	258	191	173	168	148	261	213	260	242	209	239
OcIN23r2Chr00c001g0450791	1073	994	837	1315	1283	1195	1112	1211	1091	1040	1104	941	1078	1010	890
OcIN23r2Chr00c001g0450801	690	691	589	724	684	644	605	664	543	791	711	787	698	749	671
OcIN23r2Chr00c001g0450811	316	360	264	324	336	345	282	298	293	336	338	375	343	320	291
OcIN23r2Chr00c001g0450821	152	157	110	201	215	213	173	153	170	195	130	168	194	137	141
OcIN23r2Chr00c001g0450831	348	416	289	496	463	458	407	411	346	441	436	409	391	366	327
OcIN23r2Chr00c001g0450841	1296	1450	1025	1798	1778	1715	1402	1516	1296	1277	1308	1299	1360	1266	1117
OcIN23r2Chr00c001g0450851	546	624	502	284	436	494	238	274	321	496	483	673	570	542	494
OcIN23r2Chr00c001g0450861	578	530	466	967	940	900	802	781	719	557	622	537	579	563	471
OcIN23r2Chr00c001g0450871	168	191	163	180	165	145	152	152	133	232	298	326	250	200	159
OcIN23r2Chr00c001g0450881	2038	1887	1690	1426	1455	1577	1322	1389	1314	2040	2514	3110	1797	2048	1738
OcIN23r2Chr00c001g0450891	711	744	639	596	629	630	484	533	451	889	808	879	718	701	658
OcIN23r2Chr00c001g0450901	976	813	796	962	932	808	777	788	726	996	1044	1038	879	944	810
OcIN23r2Chr00c001g0450911	347	308	300	670	647	546	519	508	489	374	313	329	289	287	246
OcIN23r2Chr00c001g0450921	41	32	27	55	59	55	39	42	44	25	37	17	13	28	25
OcIN23r2Chr00c001g0450931	175	173	147	570	480	452	430	410	385	274	183	184	188	179	187
OcIN23r2Chr00c001g0450941	695	791	619	955	978	870	872	814	760	807	755	743	746	721	664
OcIN23r2Chr00c001g0450951	1	0	0	0	0	0	0	0	0	0	0	0	0	0	0
OcIN23r2Chr00c001g0450961	164	167	147	240	215	213	196	240	215	112	122	148	151	165	149
OcIN23r2Chr00c001g0450971	704	398	930	550	593	567	417	356	492	332	606	548	380	575	839
OcIN23r2Chr00c001g0450981	9270	8514	7615	11332	11935	11137	9151	9254	9189	9279	8776	9103	8267	9059	7629
OcIN23r2Chr00c001g0450991	0	0	0	0	0	0	0	0	0	0	0	0	0	0	0
OcIN23r2Chr00c001g0451001	0	0	0	0	0	0	0	0	0	0	0	0	0	0	1
OcIN23r2Chr00c001g0451011	0	0	0	0	0	0	0	0	0	0	0	0	0	0	0
OcIN23r2Chr00c001g0451021	9	5	1	10	8	10	11	6	13	10	10	3	6	8	0
OcIN23r2Chr00c001g0451031	3295	2657	2600	3487	3592	3627	2987	3003	2766	3058	3321	3047	2644	3390	3004
OcIN23r2Chr00c001g0451041	812	925	645	519	511	540	521	580	526	886	888	893	750	751	726
OcIN23r2Chr00c001g0451051	0	0	0	0	0	0	0	0	1	0	0	0	0	0	0
OcIN23r2Chr00c001g0451061	74	33	74	9	9	31	13	24	26	46	94	139	34	66	54
OcIN23r2Chr00c001g0451071	0	0	0	0	0	0	0	0	0	0	0	0	0	0	0
OcIN23r2Chr00c001g0451081	0	0	3	3	0	1	1	2	0	3	0	0	0	2	1
OcIN23r2Chr00c001g0451091	0	0	0	0	0	0	0	0	0	0	0	0	0	0	0
OcIN23r2Chr00c001g0451101	0	0	0	0	0	0	0	0	0	0	0	0	0	0	0
OcIN23r2Chr00c001g0451111	257	311	208	786	690	577	560	492	488	273	288	212	257	281	259
OcIN23r2Chr00c001g0451121	0	0	0	0	0	0	0	0	0	0	0	0	0	0	0
OcIN23r2Chr00c001g0451131	0	0	0	0	0	0	0	0	0	0	0	0	0	0	0
OcIN23r2Chr00c001g0451141	0	0	0	0	0	0	0	0	0	0	0	0	0	0	0
OcIN23r2Chr00c001g0451151	1357	1189	1189	3670	3902	3613	2460	2686	2490	1236	1320	1116	1398	1438	1580
OcIN23r2Chr00c001g0451161	745	575	530	1391	1359	1265	1188	1097	1036	680	668	598	582	717	582
OcIN23r2Chr00c001g0451171	3479	2379	2749	2393	2722	2970	2193	2185	2161	2638	3141	2844	2205	3376	2786
OcIN23r2Chr00c001g0451181	5855	5257	5119	6684	6991	6342	6170	5463	5319	6052	5702	5324	4917	5436	5560
OcIN23r2Chr00c001g0451191	0	0	2	0	0	0	0	0	0	0	0	0	0	0	0
OcIN23r2Chr00c001g0451201	224	256	184	692	875	705	455	469	378	417	321	349	304	282	270
OcIN23r2Chr00c001g0451211	383	492	354	438	437	446	390	445	396	385	356	370	467	368	368
OcIN23r2Chr00c001g0451221	0	0	0	0	0	0	0	0	0	0	0	0	0	0	0
OcIN23r2Chr00c001g0451231	1	0	0	0	0	0	1	0	0	1	0	1	0	0	0
OcIN23r2Chr00c001g0451241	1970	1886	1666	2639	2801	2714	2252	2332	2183	1931	1989	1911	1729	2011	1704
OcIN23r2Chr00c001g0451251	0	2	0	0	0	0	0	0	0	1	0	0	0	0	0
OcIN23r2Chr00c001g0451261	1	4	0	3	0	0	1	0	0	3	2	0	0	0	0
OcIN23r2Chr00c001g0451271	84	82	80	64	114	98	65	94	69	79	129	143	78	95	82
OcIN23r2Chr00c001g0451281	0	0	0	0	0	0	0	0	0	0	0	0	0	0	0
OcIN23r2Chr00c001g0451291	1590	1381	1288	2017	1987	2004	1798	1793	1602	1417	1507	1582	1333	1446	1299
OcIN23r2Chr00c001g0451301	0	0	2	0	0	0	0	0	0	0	0	0	0	0	0
OcIN23r2Chr00c001g0451311	248	232	262	737	875	784	512	571	446	139	185	167	199	290	255
OcIN23r2Chr00c001g0451321	0	0	0	0	0	0	0	0	0	0	0	0	0	0	0
OcIN23r2Chr00c001g0451331	9	1	1	3	2	1	6	11	4	0	1	1	2	10	2
OcIN23r2Chr00c001g0451341	911	902	818	1051	1100	1094	917	964	892	878	906	910	815	910	831
OcIN23r2Chr00c001g0451351	245	238	238	871	1067	982	681	780	709	269	177	150	275	203	277
OcIN23r2Chr00c001g0451361	1215	1286	1108	941	967	952	898	941	907	1162	1156	1180	1222	1147	1014
OcIN23r2Chr00c001g0451371	1	0	0	0	0	0	0	0	0	0	0	0	0	0	0
OcIN23r2Chr00c001g0451381	412	406	422	376	411	391	386	363	323	448	401	473	397	428	354
OcIN23r2Chr00c001g0451391	0	0	0	0	0	0	0	0	0	0	0	0	0	1	0
OcIN23r2Chr00c001g0451401	7	10	4	3	4	9	4	8	6	13	4	3	7	2	4
OcIN23r2Chr00c001g0451411	2955	2252	2158	921	1033	1236	1033	1116	1199	2273	2880	2710	2040	2832	2267
OcIN23r2Chr00c001g0451421	123	104	90	66	80	73	57	53	68	159	128	106	102	83	106
OcIN23r2Chr00c001g0451431	709	914	591	963	923	854	819	818	731	906	830	775	753	685	668
OcIN23r2Chr00c001g0451441	1706	2119	1568	2417	2257	2240	1935	1652	1575	1964	1775	2204	2087	1587	1410
OcIN23r2Chr00c001g0451451	0	0	0	0	0	0	0	0	0	0	0	0	0	0	0
OcIN23r2Chr00c001g0451461	49052	48421	42957	21999	21732	22028	23049	22426	23256	49535	51203	56413	43344	46489	39559
OcIN23r2Chr00c001g0451471	2839	1980	2053	3762	3695	4111	3167	2973	2914	1953	2765	2121	1881	2741	2327
OcIN23r2Chr00c001g0451481	1313	1124	1086	1019	1033	1057	830	860	904	1129	1249	1115	982	1325	1063
OcIN23r2Chr00c001g0451491	104	111	78	45	68	60	49	46	51	124	135	102	99	90	69
OcIN23r2Chr00c001g0451501	1159	1229	1094	1651	1847	1678	1421	1415	1391	1213	1205	1180	1229	1060	1121
OcIN23r2Chr00c001g0451511	0	0	0	0	0	0	0	0	0	0	0	0	0	0	0
OcIN23r2Chr00c001g0451521	0	0	0	3	0	0	0	0	0	0	0	0	0	0	0
OcIN23r2Chr00c001g0451531	616	594	565	420	423	411	369	386	362	509	578	555	602	537	506
OcIN23r2Chr00c001g0451541	0	0	0	0	1	0	0	0	0	0	0	0	0	0	0
OcIN23r2Chr00c001g0451551	0	0	0	0	0	0	0	0	0	0	0	0	0	0	0
OcIN23r2Chr00c001g0451561	0	0	0	0	0	0	0	0	0	0	0	0	0	0	0
OcIN23r2Chr00c001g0451571	0	0	0	0	0	0	0	0	0	0	0	0	0	0	0
OcIN23r2Chr00c001g0451581	473	378	426	873	799	925	742	704	702	438	467	406	386	479	464
OcIN23r2Chr00c001g0451591	578	518	522	477	507	531	392	369	437	589	585	665	549	563	551
OcIN23r2Chr00c001g0451601	0	0	0	0	0	0	1	0	0	0	0	0	0	0	0
OcIN23r2Chr00c001g0451611	451	412	435	371	353	324	302	322	272	491	448	558	462	530	416
OcIN23r2Chr00c001g0451621	3910	3517	3067	6628	6345	6349	5418	5341	5002	4258	4365	4500	3669	4094	3218
OcIN23r2Chr00c001g0451631	318	403	331	468	495	480	394	387	383	373	329	363	382	344	290
OcIN23r2Chr00c001g0451641	932	848	796	1089	1083	1044	796	859	802	926	999	951	942	1000	916
OcIN23r2Chr00c001g0451651	1857	1548	1654	2249	2118	2053	1781	1802	1664	1444	1695	1583	1518	1721	1692
OcIN23r2Chr00c001g0451661	1443	1343	1181	1148	1171	1174	1041	1148	1058	1309	1367	1385	1235	1381	1241
OcIN23r2Chr00c001g0451671	252	296	225	333	360	342	353	283	239	301	329	384	321	245	225
OcIN23r2Chr00c001g0451681	0	0	0	0	0	0	0	0	0	0	0	0	0	0	0
OcIN23r2Chr00c001g0451691	0	0	0	0	0	0	0	0	0	0	0	0	1	0	0
OcIN23r2Chr00c001g0451701	0	0	0	0	0	0	0	0	0	0	0	0	0	0	0
OcIN23r2Chr00c001g0451711	40937	38334	34440	64058	71369	65553	49712	51994	44041	43739	40213	40996	39448	40772	34406
OcIN23r2Chr00c001g0451721	234	264	188	103	109	144	133	119	130	207	219	229	231	193	186
OcIN23r2Chr00c001g0451731	557	626	518	684	666	631	599	592	508	626	555	622	586	602	494
OcIN23r2Chr00c001g0451741	0	0	1	0	0	0	0	0	0	0	0	0	0	0	0
OcIN23r2Chr00c001g0451751	640	613	560	1505	1390	1345	1192	1061	969	605	733	676	616	638	654
OcIN23r2Chr00c001g0451761	337	290	406	153	181	228	189	209	255	156	240	244	208	258	359
OcIN23r2Chr00c001g0451771	670	619	502	1219	1184	1073	877	893	924	527	498	541	496	572	541
OcIN23r2Chr00c001g0451781	3	0	2	1	0	1	1	0	2	0	1	1	4	1	2
OcIN23r2Chr00c001g0451791	527	544	505	255	318	352	286	261	233	570	580	711	516	538	415
OcIN23r2Chr00c001g0451801	2691	2738	2365	1316	1652	1620	1241	1311	1204	2853	2783	3279	2578	2688	2337
OcIN23r2Chr00c001g0451811	2663	2480	2308	1181	1407	1393	1248	1247	1187	2652	2723	3326	2554	2661	2287
OcIN23r2Chr00c001g0451821	74	69	68	51	54	62	53	53	53	93	90	74	82	80	80
OcIN23r2Chr00c001g0451831	0	0	0	0	0	0	0	0	0	0	0	0	0	0	0
OcIN23r2Chr00c001g0451841	21	31	27	14	9	9	8	17	11	22	35	42	41	24	30
OcIN23r2Chr00c001g0451851	0	0	0	0	0	0	0	0	0	0	0	0	0	0	0
OcIN23r2Chr00c001g0451861	7	13	17	11	9	4	6	6	9	29	28	40	37	11	16
OcIN23r2Chr00c001g0451871	29	35	39	10	13	15	10	6	14	27	29	46	44	25	34
OcIN23r2Chr00c001g0451881	195	198	180	144	99	134	84	107	119	200	212	256	242	175	198
OcIN23r2Chr00c001g0451891	0	0	0	0	0	0	0	0	0	0	0	0	0	0	0
OcIN23r2Chr00c001g0451901	0	0	0	0	0	0	0	0	0	0	0	0	0	0	0
OcIN23r2Chr00c001g0451911	0	0	0	0	0	0	0	0	1	0	2	0	0	0	0
OcIN23r2Chr00c001g0451921	1910	1753	1685	1717	1749	1638	1529	1499	1447	1980	1866	1824	1706	1852	1625
OcIN23r2Chr00c001g0451931	0	0	0	0	0	0	0	0	0	0	0	0	0	0	0
OcIN23r2Chr00c001g0451941	778	743	646	1582	1570	1502	1228	1244	1136	698	685	777	684	822	762
OcIN23r2Chr00c001g0451951	1174	978	1180	1679	1623	1710	1230	1227	1246	668	936	938	947	997	1205
OcIN23r2Chr00c001g0451961	712	761	573	796	746	655	736	707	639	830	704	707	722	657	624
OcIN23r2Chr00c001g0451971	0	0	0	0	0	0	0	0	0	0	0	0	0	0	0
OcIN23r2Chr00c001g0451981	0	0	0	0	0	0	0	0	0	0	0	0	0	0	0
OcIN23r2Chr00c001g0451991	0	0	0	0	0	0	0	0	0	0	0	0	0	0	0
OcIN23r2Chr00c001g0452001	0	0	0	0	0	0	0	0	0	0	0	0	0	0	0
OcIN23r2Chr00c001g0452011	0	0	0	0	0	0	0	0	0	0	0	0	0	0	0
OcIN23r2Chr00c001g0452021	0	0	0	0	0	0	0	0	0	0	0	0	0	0	0
OcIN23r2Chr00c001g0452031	476	430	380	312	346	306	321	305	267	444	426	462	432	468	383
OcIN23r2Chr00c001g0452041	0	4	1	6	1	7	1	0	1	0	7	3	3	2	0
OcIN23r2Chr00c001g0452051	2	0	1	0	0	1	0	0	1	0	0	0	1	1	2
OcIN23r2Chr00c001g0452061	95	69	79	12	9	26	14	22	37	47	69	67	75	79	98
OcIN23r2Chr00c001g0452071	403	396	388	312	382	326	272	316	251	302	385	386	394	399	387
OcIN23r2Chr00c001g0452081	337	324	326	269	321	286	202	220	228	433	416	415	292	376	283
OcIN23r2Chr00c001g0452091	0	0	0	0	0	0	0	0	0	0	0	0	0	0	0
OcIN23r2Chr00c001g0452101	12	18	5	54	67	41	33	41	34	20	34	17	20	15	19
OcIN23r2Chr00c001g0452111	248	162	201	394	377	391	248	224	272	129	246	190	220	285	267
OcIN23r2Chr00c001g0452121	1149	988	980	2083	2039	2131	1777	1708	1570	1015	1124	1159	1037	1200	1116
OcIN23r2Chr00c001g0452131	93	96	48	62	62	54	61	52	40	102	95	80	91	71	58
OcIN23r2Chr00c001g0452141	345	274	301	313	268	300	191	263	195	382	395	348	307	319	368
OcIN23r2Chr00c001g0452151	0	0	0	0	0	1	0	0	0	0	0	0	0	0	0
OcIN23r2Chr00c001g0452161	0	0	0	0	5	0	0	1	1	0	5	3	0	1	0
OcIN23r2Chr00c001g0452171	0	0	0	0	0	0	0	0	0	0	0	0	0	0	0
OcIN23r2Chr00c001g0452181	166	151	141	189	206	141	177	124	144	199	215	219	184	157	139
OcIN23r2Chr00c001g0452191	675	551	613	615	605	640	519	548	586	612	709	620	580	685	567
OcIN23r2Chr00c001g0452201	1549	1428	1124	1632	1660	1457	1434	1514	1265	1390	1394	1481	1215	1393	1150
OcIN23r2Chr00c001g0452211	1410	1565	1368	2810	2775	2643	2310	2302	2121	1637	1734	1695	1600	1610	1445
OcIN23r2Chr00c001g0452221	1354	1315	1186	1247	1349	1435	1046	1075	1016	1410	1482	1521	1349	1371	1179
OcIN23r2Chr00c001g0452231	653	604	605	1041	1009	979	787	854	802	722	578	561	572	591	485
OcIN23r2Chr00c001g0452241	260	198	217	517	579	505	409	396	379	276	269	212	262	304	208
OcIN23r2Chr00c001g0452251	1954	2054	1670	2093	2345	2200	1925	2072	1812	1933	1887	1960	1868	2038	1702
OcIN23r2Chr00c001g0452261	549	505	467	1199	1274	1269	1002	970	928	483	502	457	508	534	538
OcIN23r2Chr00c001g0452271	2	0	4	0	0	4	0	2	0	0	1	1	0	0	1
OcIN23r2Chr00c001g0452281	1627	1141	1254	1407	1228	1279	996	945	930	1063	1301	1296	1312	1419	1499
OcIN23r2Chr00c001g0452291	1563	1334	1229	1943	1810	1740	1574	1614	1533	1291	1366	1377	1372	1444	1287
OcIN23r2Chr00c001g0452301	741	764	611	637	699	718	653	648	561	609	685	764	725	733	642
OcIN23r2Chr00c001g0452311	222	189	175	161	191	190	137	139	164	280	289	292	207	232	205
OcIN23r2Chr00c001g0452321	245	201	210	203	182	163	137	130	155	272	297	251	191	179	172
OcIN23r2Chr00c001g0452331	846	710	673	468	405	404	398	421	414	949	866	930	669	813	751
OcIN23r2Chr00c001g0452341	57	65	75	182	205	201	126	175	133	123	95	113	55	61	77
OcIN23r2Chr00c001g0452351	0	0	1	0	0	0	0	2	0	0	0	1	0	0	0
OcIN23r2Chr00c001g0452361	1712	2011	1550	1136	1262	1136	1082	1055	923	2046	1930	1967	2198	1667	1633
OcIN23r2Chr00c001g0452371	0	1	2	0	0	0	0	0	0	0	0	2	2	1	0
OcIN23r2Chr00c001g0452381	0	0	0	0	0	1	0	0	0	1	0	0	1	0	1
OcIN23r2Chr00c001g0452391	533	545	450	764	743	723	662	567	550	579	594	528	534	547	496
OcIN23r2Chr00c001g0452401	1	0	0	0	0	0	0	0	0	2	0	0	0	0	0
OcIN23r2Chr00c001g0452411	0	2	3	1	2	1	0	0	2	6	3	0	2	4	3
OcIN23r2Chr00c001g0452421	0	0	0	0	0	0	0	0	0	1	0	0	0	0	0
OcIN23r2Chr00c001g0452431	0	0	1	0	0	0	0	0	0	0	0	0	0	0	0
OcIN23r2Chr00c001g0452441	27	27	31	12	24	17	16	20	15	14	23	28	21	19	22
OcIN23r2Chr00c001g0452451	0	0	0	0	0	0	0	0	0	1	0	0	0	0	0
OcIN23r2Chr00c001g0452461	0	0	0	0	0	0	0	0	0	0	0	0	0	0	0
OcIN23r2Chr00c001g0452471	0	0	0	0	0	0	0	0	0	0	0	0	0	0	0
OcIN23r2Chr00c001g0452481	1	0	0	0	0	0	0	0	0	0	0	0	0	0	0
OcIN23r2Chr00c001g0452491	0	0	0	0	0	0	0	0	0	0	0	0	0	0	0
OcIN23r2Chr00c001g0452501	0	0	0	0	0	0	0	0	0	0	0	0	0	0	0
OcIN23r2Chr00c001g0452511	0	0	0	0	0	0	0	0	0	0	0	0	0	0	0
OcIN23r2Chr00c001g0452521	0	0	0	0	0	0	0	0	0	0	0	0	0	0	0
OcIN23r2Chr00c001g0452531	1	0	0	0	0	1	0	0	0	0	0	1	0	0	0
OcIN23r2Chr00c001g0452541	0	0	0	0	0	0	0	0	0	0	0	0	0	0	0
OcIN23r2Chr00c001g0452551	0	0	0	0	0	0	0	0	0	0	0	0	0	0	0
OcIN23r2Chr00c001g0452561	0	0	0	0	0	0	0	0	0	0	0	0	0	0	0
OcIN23r2Chr00c001g0452571	0	0	0	0	0	0	0	0	0	0	0	0	0	0	0
OcIN23r2Chr00c001g0452581	0	0	0	0	0	0	0	0	0	0	0	0	0	0	0
OcIN23r2Chr00c001g0452591	0	0	0	0	0	0	0	0	0	0	0	0	0	0	0
OcIN23r2Chr00c001g0452601	0	0	0	0	0	0	0	0	0	0	0	0	0	0	0
OcIN23r2Chr00c001g0452611	0	0	0	0	0	0	0	0	0	0	0	0	0	0	0
OcIN23r2Chr00c001g0452621	0	0	0	0	0	0	0	0	0	0	0	0	0	0	0
OcIN23r2Chr00c001g0452631	0	0	0	0	0	1	0	0	0	0	0	0	0	0	1
OcIN23r2Chr00c001g0452641	307	267	253	197	168	204	222	161	181	264	341	361	268	292	269
OcIN23r2Chr00c001g0452651	0	0	0	0	0	0	0	0	0	2	0	0	0	0	0
OcIN23r2Chr00c001g0452661	1	0	0	0	0	0	0	0	2	0	0	0	0	0	0
OcIN23r2Chr00c001g0452671	1092	963	808	1360	1388	1338	1043	1104	995	911	963	1030	878	1035	892
OcIN23r2Chr00c001g0452681	0	0	0	0	0	0	3	0	0	0	0	0	0	0	0
OcIN23r2Chr00c001g0452691	763	702	622	1738	1893	1945	1411	1511	1339	812	826	744	747	815	718
OcIN23r2Chr00c001g0452701	2851	2978	2546	554	654	877	1774	2264	2728	454	475	700	3432	3108	3315
OcIN23r2Chr00c001g0452711	441	408	402	560	618	599	428	410	433	482	511	509	491	509	483
OcIN23r2Chr00c001g0452721	190	180	159	222	269	273	237	219	243	214	220	218	220	207	188
OcIN23r2Chr00c001g0452731	1556	1500	1283	1716	1798	1581	1370	1297	1249	1595	1575	1362	1457	1454	1443
OcIN23r2Chr00c001g0452741	0	0	0	0	0	0	0	0	0	0	0	0	0	0	0
OcIN23r2Chr00c001g0452751	6	1	8	7	5	5	1	2	1	4	4	7	4	2	6
OcIN23r2Chr00c001g0452761	0	0	0	0	0	0	0	0	0	0	0	0	0	0	0
OcIN23r2Chr00c001g0452771	0	0	0	0	0	0	0	0	0	0	0	0	0	0	0
OcIN23r2Chr00c001g0452781	82	86	66	65	76	55	52	69	76	87	69	77	67	78	37
OcIN23r2Chr00c001g0452791	52	45	45	43	26	34	27	44	26	29	44	41	34	25	21
OcIN23r2Chr00c001g0452801	73	94	61	309	255	244	213	217	191	76	84	60	120	95	90
OcIN23r2Chr00c001g0452811	0	0	0	0	0	0	0	0	0	0	0	0	0	0	0
OcIN23r2Chr00c001g0452821	625	578	495	629	585	599	546	580	566	611	544	509	603	606	577
OcIN23r2Chr00c001g0452831	0	0	0	0	0	0	1	0	0	0	0	0	0	0	0
OcIN23r2Chr00c001g0452841	0	0	0	0	0	0	0	0	0	0	0	0	0	0	0
OcIN23r2Chr00c001g0452851	0	0	0	0	0	0	0	0	0	0	0	0	0	0	0
OcIN23r2Chr00c001g0452861	595	535	503	573	499	518	426	452	369	575	540	658	582	591	581
OcIN23r2Chr00c001g0452871	1134	1345	1011	1440	1279	1180	1221	1114	1085	1156	1108	1154	1427	1059	1188
OcIN23r2Chr00c001g0452881	0	0	0	0	0	0	0	0	0	0	0	0	1	0	0
OcIN23r2Chr00c001g0452891	0	0	0	0	0	0	0	0	0	0	0	0	0	3	0
OcIN23r2Chr00c001g0452901	3378	3246	2862	2913	2789	2970	2580	2529	2422	3439	3535	3584	3097	3245	2945
OcIN23r2Chr00c001g0452911	151	133	127	512	493	470	380	359	359	124	137	98	141	170	148
OcIN23r2Chr00c001g0452921	2810	2438	2419	3013	3297	3185	2634	2711	2602	2529	2642	2604	2332	2555	2388
OcIN23r2Chr00c001g0452931	661	734	589	618	700	710	640	620	571	523	583	516	645	532	601
OcIN23r2Chr00c001g0452941	179	212	168	230	235	259	300	384	445	83	100	62	129	165	166
OcIN23r2Chr00c001g0452951	667	674	595	611	664	674	547	592	468	737	711	772	648	708	586
OcIN23r2Chr00c001g0452961	447	442	377	839	811	723	619	707	623	572	556	522	471	446	469
OcIN23r2Chr00c001g0452971	0	0	0	0	0	0	0	0	0	0	0	0	0	0	0
OcIN23r2Chr00c001g0452981	508	513	401	1006	1054	874	830	785	731	653	566	546	554	550	464
OcIN23r2Chr00c001g0452991	2033	2150	1981	352	450	475	608	633	717	1847	2035	2448	1796	1939	1737
OcIN23r2Chr00c001g0453001	416	405	316	384	396	367	320	286	355	432	423	384	396	425	385
OcIN23r2Chr00c001g0453011	0	0	0	0	0	2	0	1	1	0	0	0	0	0	0
OcIN23r2Chr00c001g0453021	0	0	0	0	0	0	0	0	0	0	0	0	0	0	0
OcIN23r2Chr00c001g0453031	0	0	0	0	0	0	0	0	0	0	0	0	0	0	0
OcIN23r2Chr00c001g0453041	71	67	61	53	53	40	36	49	39	99	99	85	71	56	78
OcIN23r2Chr00c001g0453051	33	21	15	137	123	113	89	80	86	21	28	21	31	26	29
OcIN23r2Chr00c001g0453061	0	0	0	0	0	0	0	0	0	0	0	0	0	0	0
OcIN23r2Chr00c001g0453071	1435	1149	1426	937	940	966	772	837	836	1082	1351	1266	1335	1272	1705
OcIN23r2Chr00c001g0453081	0	0	0	0	0	0	0	0	0	0	0	0	0	0	0
OcIN23r2Chr00c001g0453091	0	0	0	0	0	0	0	0	0	0	0	0	0	0	0
OcIN23r2Chr00c001g0453101	1309	1231	1124	818	858	922	694	723	676	1293	1422	1562	1328	1438	1195
OcIN23r2Chr00c001g0453111	1406	1266	1223	839	945	970	711	755	742	1279	1305	1456	1382	1297	1189
OcIN23r2Chr00c001g0453121	1761	1669	1417	2556	2774	2714	2151	2192	1838	1855	1725	1753	1850	1832	1532
OcIN23r2Chr00c001g0453131	1207	995	965	293	359	351	357	328	399	1204	1178	1493	925	893	940
OcIN23r2Chr00c001g0453141	0	0	0	0	0	0	0	0	0	0	0	0	0	0	0
OcIN23r2Chr00c001g0453151	820	784	660	467	507	548	449	458	458	799	738	802	736	793	717
OcIN23r2Chr00c001g0453161	904	776	708	627	631	690	585	520	569	816	793	974	770	828	798
OcIN23r2Chr00c001g0453171	1441	1575	1261	1006	1135	1048	908	1002	853	1474	1386	1469	1537	1258	1204
OcIN23r2Chr00c001g0453181	1026	1005	873	948	1013	974	878	971	899	940	997	966	935	994	869
OcIN23r2Chr00c001g0453191	5	1	5	0	0	0	0	0	1	1	2	1	0	3	2
OcIN23r2Chr00c001g0453201	0	0	0	0	0	0	0	0	0	0	0	0	0	0	0
OcIN23r2Chr00c001g0453211	1781	1504	1359	1220	1136	1106	1002	950	910	1443	1549	1790	1260	1507	1212
OcIN23r2Chr00c001g0453221	30650	37499	31858	4091	4045	3981	7038	6801	6341	50126	45001	40342	35965	28027	27765
OcIN23r2Chr00c001g0453231	277	302	268	798	649	645	564	530	510	401	381	330	319	303	294
OcIN23r2Chr00c001g0453241	965	855	784	1825	1717	1575	1413	1379	1348	998	886	831	875	964	879
OcIN23r2Chr00c001g0453251	0	0	0	0	0	0	0	0	0	0	0	0	0	0	0
OcIN23r2Chr00c001g0453261	46	55	36	64	70	37	54	70	58	37	60	43	48	58	52
OcIN23r2Chr00c001g0453271	1403	1343	1208	1694	1823	1728	1569	1492	1508	1224	1272	1329	1303	1272	1336
OcIN23r2Chr00c001g0453281	667	474	549	768	771	760	613	585	594	452	547	565	544	659	662
OcIN23r2Chr00c001g0453291	0	0	0	0	0	0	0	0	0	0	0	0	0	0	0
OcIN23r2Chr00c001g0453301	225	227	226	296	295	293	239	264	243	223	198	190	221	228	214
OcIN23r2Chr00c001g0453311	5	6	11	6	3	4	8	6	8	9	8	4	1	8	9
OcIN23r2Chr00c001g0453321	775	666	659	639	737	669	626	728	590	664	674	660	658	730	621
OcIN23r2Chr00c001g0453331	373	363	255	316	309	294	265	226	263	402	364	364	295	352	357
OcIN23r2Chr00c001g0453341	0	0	0	0	0	0	0	0	0	0	0	0	0	0	0
OcIN23r2Chr00c001g0453351	0	0	0	0	1	1	1	0	0	0	0	0	1	0	0
OcIN23r2Chr00c001g0453361	2	0	1	1	0	0	0	1	1	0	0	2	0	2	0
OcIN23r2Chr00c001g0453371	0	0	0	1	3	1	1	0	0	0	0	0	0	0	0
OcIN23r2Chr00c001g0453381	294	232	223	172	227	229	137	156	145	187	248	243	170	289	250
OcIN23r2Chr00c001g0453391	2	0	0	2	0	0	0	1	0	1	1	0	1	2	1
OcIN23r2Chr00c001g0453401	90	70	55	100	126	115	108	102	81	98	117	74	61	51	34
OcIN23r2Chr00c001g0453411	9	16	13	24	26	38	16	16	3	36	24	25	35	20	18
OcIN23r2Chr00c001g0453421	834	779	695	892	854	954	743	750	741	728	797	838	737	767	727
OcIN23r2Chr00c001g0453431	3	6	3	2	3	5	4	1	5	6	2	4	0	5	2
OcIN23r2Chr00c001g0453441	195	197	162	303	335	290	292	268	268	224	172	164	210	168	188
OcIN23r2Chr00c001g0453451	0	0	0	0	0	0	0	0	0	0	0	0	0	0	0
OcIN23r2Chr00c001g0453461	0	0	0	0	0	0	0	0	0	0	0	0	0	0	0
OcIN23r2Chr00c001g0453471	0	0	0	0	0	0	0	0	0	0	0	0	0	0	0
OcIN23r2Chr00c001g0453481	0	0	0	0	0	0	0	0	0	0	0	0	0	0	0
OcIN23r2Chr00c001g0453491	0	0	0	0	0	0	0	0	0	0	0	0	0	0	0
OcIN23r2Chr00c001g0453501	0	0	0	0	0	0	0	0	0	0	0	0	0	0	0
OcIN23r2Chr00c001g0453511	1	1	0	0	0	0	4	0	0	0	0	0	0	2	0
OcIN23r2Chr00c001g0453521	0	0	0	0	0	0	0	0	0	0	0	0	0	0	0
OcIN23r2Chr00c001g0453531	3121	2970	2706	2431	2778	2491	2261	2272	2135	8255	8299	8588	3776	3520	3350
OcIN23r2Chr00c001g0453541	1	1	1	1	1	0	1	1	0	0	0	0	2	0	0
OcIN23r2Chr00c001g0453551	4	0	3	1	0	7	2	3	0	4	14	8	6	4	6
OcIN23r2Chr00c001g0453561	30	36	49	44	39	19	22	23	25	40	47	37	42	22	36
OcIN23r2Chr00c001g0453571	12	27	24	23	22	14	18	14	14	35	49	32	32	22	27
OcIN23r2Chr00c001g0453581	760	735	619	698	818	753	703	670	633	695	656	719	686	662	604
OcIN23r2Chr00c001g0453591	0	0	0	0	0	0	0	0	0	0	0	0	0	0	0
OcIN23r2Chr00c001g0453601	2	5	12	6	4	2	0	3	5	18	9	7	10	10	9
OcIN23r2Chr00c001g0453611	418	448	381	475	416	407	354	392	352	443	364	486	442	411	384
OcIN23r2Chr00c001g0453621	1332	1416	1259	2489	2497	2294	1926	1961	1924	1662	1326	1154	1315	1227	1250
OcIN23r2Chr00c001g0453631	1753	1694	1593	3259	3207	2897	2340	2389	2225	1725	1615	1587	1613	1753	1649
OcIN23r2Chr00c001g0453641	23	20	53	32	33	55	27	36	61	39	37	36	26	35	39
OcIN23r2Chr00c001g0453651	0	1	0	0	0	0	0	0	0	0	0	0	0	0	0
OcIN23r2Chr00c001g0453661	60	91	52	142	115	106	85	76	56	86	87	93	112	65	71
OcIN23r2Chr00c001g0453671	53	69	29	133	98	68	70	80	47	58	42	43	55	38	37
OcIN23r2Chr00c001g0453681	0	1	0	0	0	0	0	0	0	0	1	0	0	0	0
OcIN23r2Chr00c001g0453691	250	216	226	397	445	537	883	1098	1081	80	60	71	394	344	431
OcIN23r2Chr00c001g0453701	1	2	1	1	0	0	1	0	1	1	2	2	0	1	1
OcIN23r2Chr00c001g0453711	6	2	2	5	1	2	4	2	2	2	1	2	0	6	2
OcIN23r2Chr00c001g0453721	1	0	1	1	0	0	0	2	0	1	1	2	1	0	1
OcIN23r2Chr00c001g0453731	2	1	0	2	1	3	0	2	1	4	1	1	3	1	1
OcIN23r2Chr00c001g0453741	0	1	0	0	2	1	0	0	0	1	1	0	3	1	0
OcIN23r2Chr00c001g0453751	0	1	1	3	0	2	0	0	0	1	2	0	4	0	0
OcIN23r2Chr00c001g0453761	220	248	258	235	184	173	148	131	146	369	348	330	311	242	248
OcIN23r2Chr00c001g0453771	0	0	0	0	0	0	0	0	1	0	0	0	0	0	0
OcIN23r2Chr00c001g0453781	91	74	81	57	77	59	47	34	42	60	66	79	85	85	45
OcIN23r2Chr00c001g0453791	1026	892	843	1339	1329	1191	1014	960	958	1092	1031	1074	1051	992	961
OcIN23r2Chr00c001g0453801	0	0	0	0	0	0	0	0	0	0	0	0	0	0	0
OcIN23r2Chr00c001g0453811	259	210	175	157	147	146	139	120	131	288	259	256	233	269	209
OcIN23r2Chr00c001g0453821	543	472	554	338	357	358	326	297	330	530	641	613	443	442	614
OcIN23r2Chr00c001g0453831	0	0	0	0	0	0	0	0	0	0	0	0	0	0	0
OcIN23r2Chr00c001g0453841	157	138	133	90	111	94	85	91	99	162	147	171	142	148	134
OcIN23r2Chr00c001g0453851	0	0	0	0	0	0	0	0	0	0	0	0	0	0	0
OcIN23r2Chr00c001g0453861	0	0	0	0	0	0	0	0	0	0	0	0	0	0	0
OcIN23r2Chr00c001g0453871	1006	1036	848	1298	1669	1449	1148	1172	1098	989	912	856	911	958	895
OcIN23r2Chr00c001g0453881	104	80	73	69	63	68	43	55	47	113	112	80	69	72	70
OcIN23r2Chr00c001g0453891	1	0	0	0	0	0	0	1	0	0	0	0	0	1	0
OcIN23r2Chr00c001g0453901	310	325	253	276	265	322	241	255	221	350	332	363	314	305	299
OcIN23r2Chr00c001g0453911	177	181	152	143	188	138	127	128	132	167	164	154	149	165	136
OcIN23r2Chr00c001g0453921	80	68	68	74	65	87	67	76	69	106	99	88	97	78	84
OcIN23r2Chr00c001g0453931	176	208	186	196	195	186	174	145	142	198	196	222	173	213	153
OcIN23r2Chr00c001g0453941	0	0	0	0	0	0	0	0	0	0	1	0	0	0	0
OcIN23r2Chr00c001g0453951	0	0	0	0	0	0	0	0	0	0	0	0	0	1	0
OcIN23r2Chr00c001g0453961	0	0	0	0	0	0	0	0	0	0	0	0	0	0	0
OcIN23r2Chr00c001g0453971	5	3	0	9	12	8	4	9	3	10	9	8	12	7	6
OcIN23r2Chr00c001g0453981	0	0	0	0	0	0	0	0	0	0	0	0	0	0	0
OcIN23r2Chr00c001g0453991	528	542	478	312	385	373	278	301	305	476	467	531	481	503	578
OcIN23r2Chr00c001g0454001	1017	1154	966	1271	1308	1304	1148	1084	1035	1000	1031	1113	1015	1093	928
OcIN23r2Chr00c001g0454011	1131	1128	1008	1483	1488	1444	1236	1307	1144	1090	1177	1192	1110	1148	1019
OcIN23r2Chr00c001g0454021	0	0	0	0	0	0	0	0	0	0	0	0	0	0	0
OcIN23r2Chr00c001g0454031	5	2	4	48	86	53	41	45	24	22	0	2	8	10	11
OcIN23r2Chr00c001g0454041	3	1	1	0	4	1	5	2	4	1	2	1	0	2	1
OcIN23r2Chr00c001g0454051	14	12	8	2	3	12	4	9	20	1	1	3	6	12	8
OcIN23r2Chr00c001g0454061	0	0	0	0	0	0	0	0	0	0	0	0	0	0	0
OcIN23r2Chr00c001g0454071	1535	1070	1294	2080	2162	2325	1715	1640	1685	1206	1601	1160	1129	1655	1561
OcIN23r2Chr00c001g0454081	661	425	462	787	805	892	642	705	632	436	597	446	441	544	613
OcIN23r2Chr00c001g0454091	103	105	96	173	153	136	134	91	108	159	166	131	93	110	123
OcIN23r2Chr00c001g0454101	1243	1159	1012	1176	1204	1208	1024	978	933	1268	1283	1292	1207	1121	1040
OcIN23r2Chr00c001g0454111	1284	1109	997	824	896	886	670	720	719	1116	1171	1198	1015	1265	1053
OcIN23r2Chr00c001g0454121	732	648	566	824	874	870	748	816	725	599	670	671	687	663	575
OcIN23r2Chr00c001g0454131	486	495	451	383	412	359	325	305	327	687	536	508	628	514	494
OcIN23r2Chr00c001g0454141	0	0	0	0	0	0	0	0	0	0	0	0	0	0	0
OcIN23r2Chr00c001g0454151	0	0	0	0	0	0	0	0	2	1	0	1	0	0	0
OcIN23r2Chr00c001g0454161	0	0	0	0	0	0	0	0	0	0	0	0	0	0	0
OcIN23r2Chr00c001g0454171	0	2	1	0	0	0	2	6	0	0	1	2	1	0	2
OcIN23r2Chr00c001g0454181	0	0	0	0	0	0	0	0	0	0	0	0	0	0	0
OcIN23r2Chr00c001g0454191	11	10	6	1	4	3	3	4	6	3	5	8	11	7	5
OcIN23r2Chr00c001g0454201	74	89	69	11	21	49	71	109	118	32	39	42	45	61	65
OcIN23r2Chr00c001g0454211	143	146	122	149	142	142	141	135	111	126	139	136	96	122	126
OcIN23r2Chr00c001g0454221	373	320	368	308	356	374	386	302	320	453	419	465	401	385	389
OcIN23r2Chr00c001g0454231	0	0	0	0	0	0	0	0	1	0	1	0	0	0	0
OcIN23r2Chr00c001g0454241	558	512	522	211	203	246	206	248	304	521	529	558	443	465	478
OcIN23r2Chr00c001g0454251	0	0	0	0	0	0	0	0	0	0	0	0	0	0	0
OcIN23r2Chr00c001g0454261	660	791	585	1402	1413	1184	1005	1008	857	850	728	599	793	545	626
OcIN23r2Chr00c001g0454271	342	306	297	437	475	464	351	353	283	464	523	445	401	469	383
OcIN23r2Chr00c001g0454281	0	0	0	0	0	0	0	0	0	0	0	0	0	0	0
OcIN23r2Chr00c001g0454291	10697	10344	8634	15990	16171	14726	14246	13922	12811	11441	11174	9942	9843	10479	9329
OcIN23r2Chr00c001g0454301	817	858	549	173	191	240	194	208	216	820	898	1109	1020	786	657
OcIN23r2Chr00c001g0454311	10	6	5	5	3	1	5	5	2	3	3	7	7	5	5
OcIN23r2Chr00c001g0454321	0	0	0	0	0	0	0	0	0	0	0	0	0	0	0
OcIN23r2Chr00c001g0454331	0	0	0	0	0	0	0	0	0	0	0	0	0	0	0
OcIN23r2Chr00c001g0454341	0	0	0	0	0	0	0	0	0	0	0	0	0	0	0
OcIN23r2Chr00c001g0454351	0	0	0	0	0	0	0	0	0	0	0	0	0	0	0
OcIN23r2Chr00c001g0454361	0	0	0	0	0	0	0	0	0	0	0	0	0	0	0
OcIN23r2Chr00c001g0454371	0	0	0	0	0	0	0	0	0	0	0	0	0	0	0
OcIN23r2Chr00c001g0454381	229	279	180	101	75	71	64	53	33	622	427	339	414	224	166
OcIN23r2Chr00c001g0454391	0	0	0	0	0	0	0	0	0	0	0	0	0	0	0
OcIN23r2Chr00c001g0454401	0	0	0	0	0	0	0	0	0	0	0	0	0	0	0
OcIN23r2Chr00c001g0454411	0	0	0	0	0	0	0	0	0	0	0	0	0	0	0
OcIN23r2Chr00c001g0454421	0	0	0	0	0	0	0	0	0	0	0	0	0	0	0
OcIN23r2Chr00c001g0454431	0	0	0	0	0	0	0	0	0	0	0	0	0	0	0
OcIN23r2Chr00c001g0454441	0	0	0	0	0	0	0	0	0	2	0	0	0	0	0
OcIN23r2Chr00c001g0454451	5	2	6	9	6	12	5	5	6	4	10	6	3	4	1
OcIN23r2Chr00c001g0454461	1041	766	659	2221	2222	2037	1461	1210	822	1988	1553	1254	1110	1027	668
OcIN23r2Chr00c001g0454471	1205	1185	1040	986	964	1021	862	854	925	1301	1353	1313	1085	1154	1176
OcIN23r2Chr00c001g0454481	520	552	445	405	343	371	390	336	302	564	586	592	525	499	462
OcIN23r2Chr00c001g0454491	0	0	0	0	1	0	0	0	0	0	0	0	0	2	0
OcIN23r2Chr00c001g0454501	1080	1044	841	691	725	720	633	625	555	1081	1065	1186	1169	1032	944
OcIN23r2Chr00c001g0454511	0	0	0	0	0	0	0	0	0	0	0	0	0	0	0
OcIN23r2Chr00c001g0454521	2	0	4	8	7	4	4	0	2	3	1	4	2	1	6
OcIN23r2Chr00c001g0454531	0	0	0	0	0	0	0	0	0	0	0	0	0	0	0
OcIN23r2Chr00c001g0454541	4	1	6	7	14	2	5	8	3	9	11	6	6	4	2
OcIN23r2Chr00c001g0454571	0	0	0	0	0	0	0	0	0	0	0	0	0	0	0
OcIN23r2Chr00c001g0454581	0	2	0	1	3	2	0	0	0	0	2	0	0	0	1
OcIN23r2Chr00c001g0454591	69	93	80	139	120	126	123	108	111	97	86	63	82	90	97
OcIN23r2Chr00c001g0454601	16	14	16	5	8	6	9	5	6	10	9	10	14	8	4
OcIN23r2Chr00c001g0454611	3	1	8	1	1	0	0	0	0	1	0	4	3	3	3
OcIN23r2Chr00c001g0454621	485	426	513	712	718	675	572	536	552	414	517	429	445	375	593
OcIN23r2Chr00c001g0454631	0	0	2	0	0	0	2	1	0	0	1	0	0	0	0
OcIN23r2Chr00c001g0454641	14	11	16	4	9	10	2	12	6	9	5	8	4	20	15
OcIN23r2Chr00c001g0454651	3	0	0	0	0	2	1	0	0	0	2	1	0	0	0
OcIN23r2Chr00c001g0454661	38	20	33	15	15	41	11	24	24	20	24	31	27	28	41
OcIN23r2Chr00c001g0454671	27	14	16	6	1	3	7	6	9	20	21	26	19	22	23
OcIN23r2Chr00c001g0454681	10	7	10	1	1	6	3	2	2	12	14	9	14	15	24
OcIN23r2Chr00c001g0454691	0	0	0	0	0	0	0	0	0	0	0	0	0	0	0
OcIN23r2Chr00c001g0454701	0	0	0	0	0	0	0	0	0	0	0	0	0	0	0
OcIN23r2Chr00c001g0454711	0	0	0	0	0	0	0	0	0	0	0	0	0	0	0
OcIN23r2Chr00c001g0454721	2232	2372	1978	1734	1804	1651	1379	1391	1394	2463	2464	2524	2417	2211	2064
OcIN23r2Chr00c001g0454731	407	426	382	320	327	344	295	277	289	520	450	458	484	364	409
OcIN23r2Chr00c001g0454741	0	0	0	0	0	0	0	0	0	1	0	0	0	0	0
OcIN23r2Chr00c001g0454751	0	0	0	0	0	0	0	0	0	0	0	0	0	0	0
OcIN23r2Chr00c001g0454761	1635	1546	1234	1483	1475	1385	1245	1272	1139	1555	1636	1620	1458	1561	1397
OcIN23r2Chr00c001g0454771	8632	9154	8097	4299	4138	4271	4483	4038	3898	8989	8849	8698	7474	7571	6568
OcIN23r2Chr00c001g0454781	0	4	0	0	1	0	0	1	0	3	2	8	4	4	0
OcIN23r2Chr00c001g0454791	0	0	0	0	0	0	0	0	0	0	0	0	0	0	0
OcIN23r2Chr00c001g0454801	0	0	0	0	0	0	0	0	0	0	0	0	0	0	0
OcIN23r2Chr00c001g0454811	410	401	357	195	156	190	210	192	192	769	559	624	351	416	289
OcIN23r2Chr00c001g0454821	498	545	404	711	761	650	504	468	367	960	794	627	746	674	526
OcIN23r2Chr00c001g0454831	988	714	796	560	674	714	519	583	618	691	960	842	602	919	743
OcIN23r2Chr00c001g0454841	3	0	1	0	0	0	0	0	0	1	1	0	0	2	2
OcIN23r2Chr00c001g0454851	9	14	10	2	2	4	5	3	9	14	11	11	6	5	6
OcIN23r2Chr00c001g0454861	33	9	21	1	0	0	0	4	13	33	40	55	11	16	10
OcIN23r2Chr00c001g0454871	125	119	76	190	156	152	159	129	129	186	157	176	153	101	96
OcIN23r2Chr00c001g0454881	20001	21017	19889	13344	15455	14623	12177	13060	10618	26308	22605	21338	17533	19158	16247
OcIN23r2Chr00c001g0454891	0	0	0	0	0	0	0	0	0	0	0	0	0	0	0
OcIN23r2Chr00c001g0454901	49325	50095	48202	33078	36763	34936	31404	31852	26763	58979	54213	56509	41645	47367	40339
OcIN23r2Chr00c001g0454911	0	0	0	0	0	0	0	0	0	0	0	0	0	0	0
OcIN23r2Chr00c001g0454921	0	0	0	0	0	0	0	0	0	0	0	0	0	0	0
OcIN23r2Chr00c001g0454931	0	0	0	0	0	0	0	0	0	0	0	0	0	0	0
OcIN23r2Chr00c001g0454941	85	93	98	84	89	87	70	80	71	87	74	57	76	68	77
OcIN23r2Chr00c001g0454951	313	376	315	203	235	190	199	215	222	200	230	191	191	235	241
OcIN23r2Chr00c001g0454961	0	0	0	0	0	0	0	0	0	0	0	0	0	0	0
OcIN23r2Chr00c001g0454971	0	0	0	0	0	0	0	0	0	0	0	0	0	0	0
OcIN23r2Chr00c001g0454981	16	4	8	9	14	15	4	8	9	16	16	14	7	4	9
OcIN23r2Chr00c001g0454991	0	0	0	0	0	0	0	0	0	0	0	0	0	0	0
OcIN23r2Chr00c001g0455001	0	0	1	0	1	2	0	0	0	0	0	3	0	0	1
OcIN23r2Chr00c001g0455011	3	4	6	1	1	4	4	3	3	4	2	0	6	8	0
OcIN23r2Chr00c001g0455021	0	0	0	0	0	0	0	0	0	0	0	0	0	0	0
OcIN23r2Chr00c001g0455031	0	0	0	0	0	0	0	0	0	0	0	0	0	0	0
OcIN23r2Chr00c001g0455041	523	586	508	282	358	321	303	270	288	514	531	642	487	521	505
OcIN23r2Chr00c001g0455051	0	0	0	0	0	0	0	0	0	0	0	0	0	0	0
OcIN23r2Chr00c001g0455061	1587	2035	1324	1758	1795	1756	1602	1588	1519	1973	1712	1717	1840	1506	1458
OcIN23r2Chr00c001g0455071	0	0	0	0	0	0	0	0	0	0	0	0	0	0	0
OcIN23r2Chr00c001g0455081	0	0	0	0	0	0	0	0	0	0	0	0	0	0	0
OcIN23r2Chr00c001g0455091	1	0	0	0	0	3	0	0	0	0	0	0	0	0	2
OcIN23r2Chr00c001g0455101	1568	1436	1362	1337	1349	1360	1224	1171	1232	1612	1722	1929	1305	1450	1437
OcIN23r2Chr00c001g0455111	0	0	0	0	0	0	0	0	0	0	0	0	0	0	0
OcIN23r2Chr00c001g0455121	2184	2191	2031	4344	4546	4202	3418	3452	3032	2619	2479	2259	2557	2580	2149
OcIN23r2Chr00c001g0455131	0	0	0	0	0	0	0	0	0	0	0	0	0	0	0
OcIN23r2Chr00c001g0455141	0	0	0	0	0	0	0	0	0	0	0	0	0	0	0
OcIN23r2Chr00c001g0455151	1066	945	881	1027	1031	1018	837	829	880	1007	1072	1234	904	1023	853
OcIN23r2Chr00c001g0455161	0	0	0	0	0	0	0	0	0	0	0	0	0	0	0
OcIN23r2Chr00c001g0455171	0	0	2	0	0	0	1	1	0	0	0	0	0	1	0
OcIN23r2Chr00c001g0455181	0	0	0	0	0	0	0	0	0	0	0	0	0	0	0
OcIN23r2Chr00c001g0455191	11	8	1	5	7	3	6	6	6	11	9	17	12	8	13
OcIN23r2Chr00c001g0455201	0	0	0	0	0	0	0	0	0	0	0	0	0	0	0
OcIN23r2Chr00c001g0455211	0	0	1	0	0	0	0	0	0	0	0	0	2	0	0
OcIN23r2Chr00c001g0455221	0	0	0	0	0	0	0	0	0	0	0	0	0	0	0
OcIN23r2Chr00c001g0455231	54	74	75	55	75	62	55	44	50	98	86	69	53	72	47
OcIN23r2Chr00c001g0455241	163	142	147	149	133	135	115	84	144	167	214	197	155	153	142
OcIN23r2Chr00c001g0455251	2	2	2	3	1	4	0	3	0	5	2	3	0	0	4
OcIN23r2Chr00c001g0455261	0	1	0	0	0	0	2	0	0	0	1	0	2	0	0
OcIN23r2Chr00c001g0455271	0	0	0	0	0	0	0	0	0	0	0	0	0	1	1
OcIN23r2Chr00c001g0455281	1	3	2	3	0	4	1	2	1	6	8	18	8	6	5
OcIN23r2Chr00c001g0455291	58	10	47	0	1	11	4	12	18	14	48	40	12	38	47
OcIN23r2Chr00c001g0455301	2	3	2	2	0	7	0	1	3	0	0	4	1	0	3
OcIN23r2Chr00c001g0455311	1	0	1	0	0	0	0	1	4	7	2	4	0	0	1
OcIN23r2Chr00c001g0455321	0	0	0	0	0	0	0	0	0	0	4	2	0	2	0
OcIN23r2Chr00c001g0455331	765	842	763	1047	1016	1023	921	851	827	723	675	786	895	809	750
OcIN23r2Chr00c001g0455341	6	5	11	64	83	71	51	58	40	4	8	7	12	5	2
OcIN23r2Chr00c001g0455351	0	0	0	0	0	0	0	0	0	0	0	0	0	2	0
OcIN23r2Chr00c001g0455361	310	290	272	1742	1559	1529	1315	1154	1210	421	391	252	414	248	360
OcIN23r2Chr00c001g0455371	0	0	3	0	0	0	0	0	0	0	0	0	0	0	0
OcIN23r2Chr00c001g0455381	0	0	0	0	0	0	0	0	0	0	0	0	0	0	0
OcIN23r2Chr00c001g0455391	98	94	80	75	111	136	155	207	157	25	34	58	103	102	79
OcIN23r2Chr00c001g0455401	0	0	0	0	0	0	0	0	0	0	0	0	0	0	0
OcIN23r2Chr00c001g0455411	0	0	0	0	0	0	0	0	0	0	0	0	0	0	0
OcIN23r2Chr00c001g0455421	0	0	0	0	0	0	0	0	0	0	0	0	0	0	0
OcIN23r2Chr00c001g0455431	0	0	0	0	0	0	0	0	0	0	0	0	0	0	0
OcIN23r2Chr00c001g0455441	0	0	0	0	0	0	0	0	0	0	0	0	0	0	0
OcIN23r2Chr00c001g0455451	0	0	0	0	0	0	0	0	0	0	0	0	0	0	0
OcIN23r2Chr00c001g0455461	0	0	0	0	0	0	0	0	0	0	0	0	0	0	0
OcIN23r2Chr00c001g0455471	0	0	0	0	0	0	0	0	0	0	0	0	0	0	0
OcIN23r2Chr00c001g0455481	1810	1863	1433	3350	3334	3206	3014	2858	2760	1826	1841	1897	1830	1838	1631
OcIN23r2Chr00c001g0455491	0	0	0	0	0	0	0	0	0	0	0	0	0	0	0
OcIN23r2Chr00c001g0455501	250	246	227	134	111	154	113	109	140	335	299	403	238	236	237
OcIN23r2Chr00c001g0455511	0	0	0	0	0	0	0	0	0	0	0	1	0	0	0
OcIN23r2Chr00c001g0455521	2800	2844	2473	2017	2458	2264	1833	2053	1742	2670	2799	3814	2744	2933	2292
OcIN23r2Chr00c001g0455531	0	0	0	0	0	0	0	0	0	0	0	0	0	0	0
OcIN23r2Chr00c001g0455541	0	0	0	0	0	0	0	0	0	0	0	0	0	0	0
OcIN23r2Chr00c001g0455551	0	0	0	0	0	0	0	0	0	0	0	0	0	0	0
OcIN23r2Chr00c001g0455561	613	861	643	200	198	200	332	336	403	543	428	591	591	502	528
OcIN23r2Chr00c001g0455571	1599	1163	1397	2016	2175	2213	1615	1825	1766	1576	1919	1908	1294	1461	1624
OcIN23r2Chr00c001g0455581	0	0	0	2	0	0	0	5	0	1	0	0	0	0	0
OcIN23r2Chr00c001g0455591	189	160	179	262	239	229	200	196	182	267	318	237	204	137	168
OcIN23r2Chr00c001g0455601	123	150	119	169	144	126	126	113	96	146	166	157	138	137	110
OcIN23r2Chr00c001g0455611	0	0	0	0	0	0	0	0	0	0	0	0	2	0	0
OcIN23r2Chr00c001g0455621	2904	2720	2270	3000	2934	2882	2402	2438	2297	3146	2891	3064	3141	2945	2738
OcIN23r2Chr00c001g0455631	546	469	441	905	811	702	676	623	539	579	540	581	602	538	453
OcIN23r2Chr00c001g0455641	38	72	51	123	157	81	64	125	60	88	54	32	58	40	65
OcIN23r2Chr00c001g0455651	46	56	28	213	209	188	133	103	140	59	35	30	44	53	41
OcIN23r2Chr00c001g0455661	0	0	0	0	0	0	0	0	0	0	0	0	0	0	0
OcIN23r2Chr00c001g0455671	133	95	100	58	71	91	67	95	74	122	167	185	83	137	122
OcIN23r2Chr00c001g0455681	4	7	6	6	6	5	4	6	2	4	7	3	3	2	1
OcIN23r2Chr00c001g0455691	3	1	1	0	2	6	0	5	3	6	0	3	2	1	1
OcIN23r2Chr00c001g0455701	167	176	167	193	167	132	122	141	124	250	218	196	190	172	123
OcIN23r2Chr00c001g0455711	612	746	514	427	549	482	447	521	403	947	1126	1086	768	664	522
OcIN23r2Chr00c001g0455721	0	0	0	0	0	0	0	0	0	0	0	0	0	0	0
OcIN23r2Chr00c001g0455731	0	0	0	0	0	0	0	0	0	0	0	0	0	0	0
OcIN23r2Chr00c001g0455741	13	3	42	5	13	9	6	7	5	12	18	12	20	12	44
OcIN23r2Chr00c001g0455751	1	0	2	0	0	0	1	0	2	0	0	1	1	0	0
OcIN23r2Chr00c001g0455761	119	95	108	97	117	93	79	85	84	115	120	131	142	120	106
OcIN23r2Chr00c001g0455771	0	0	0	1	4	4	1	2	2	0	0	0	0	1	0
OcIN23r2Chr00c001g0455781	1994	1839	1666	2590	2686	2630	2370	2403	2226	2011	2036	1898	1801	1902	1659
OcIN23r2Chr00c001g0455791	0	0	0	0	0	0	0	0	0	0	0	0	0	0	0
OcIN23r2Chr00c001g0455801	6063	5962	5131	2627	2879	3005	2884	2882	2837	5589	5915	7062	4988	5796	4562
OcIN23r2Chr00c001g0455811	3615	3409	2994	9167	8686	8449	7786	7071	6676	3857	3654	3517	3538	3994	3175
OcIN23r2Chr00c001g0455821	590	501	440	181	206	248	208	257	237	473	512	583	480	492	455
OcIN23r2Chr00c001g0455831	0	0	0	0	0	0	0	0	0	0	0	0	0	0	0
OcIN23r2Chr00c001g0455841	0	0	0	0	0	0	0	0	0	0	0	0	0	0	0
OcIN23r2Chr00c001g0455851	0	0	0	0	0	0	0	0	0	0	0	2	0	0	0
OcIN23r2Chr00c001g0455861	401	369	288	520	551	466	486	449	436	395	326	342	366	503	299
OcIN23r2Chr00c001g0455871	0	0	0	0	0	0	0	0	0	0	0	0	0	0	0
OcIN23r2Chr00c001g0455881	619	676	552	446	424	410	414	398	356	730	642	682	675	610	601
OcIN23r2Chr00c001g0455891	0	0	1	1	1	0	2	0	0	1	0	0	0	0	2
OcIN23r2Chr00c001g0455901	672	570	568	1187	1159	1170	1069	957	932	548	592	584	606	541	546
OcIN23r2Chr00c001g0455911	42	33	24	14	5	14	13	20	9	31	21	45	26	27	25
OcIN23r2Chr00c001g0455921	127	123	142	68	76	78	70	86	96	193	172	206	104	116	111
OcIN23r2Chr00c001g0455931	7	5	4	17	17	21	8	11	6	5	14	9	4	8	8
OcIN23r2Chr00c001g0455941	1101	981	999	810	914	838	843	817	805	995	1015	831	896	909	918
OcIN23r2Chr00c001g0455951	0	0	0	0	0	0	0	0	0	0	0	0	0	0	0
OcIN23r2Chr00c001g0455961	0	0	0	0	0	0	0	0	0	0	0	0	0	0	0
OcIN23r2Chr00c001g0455971	0	0	0	0	0	0	0	0	0	0	0	0	0	0	0
OcIN23r2Chr00c001g0455981	0	0	0	0	0	0	0	0	0	0	0	0	0	0	0
OcIN23r2Chr00c001g0455991	2	0	2	2	0	3	4	1	3	5	8	7	5	2	2
OcIN23r2Chr00c001g0456001	17	11	8	7	7	7	13	5	8	4	4	25	15	13	7
OcIN23r2Chr00c001g0456011	1535	1410	1257	2562	2406	2200	2014	1935	1698	1361	1451	1584	1423	1540	1357
OcIN23r2Chr00c001g0456021	0	1	1	0	0	0	0	0	0	0	0	3	3	0	1
OcIN23r2Chr00c001g0456031	0	0	0	1	0	0	0	1	1	0	0	0	0	0	0
OcIN23r2Chr00c001g0456041	1	1	1	0	0	0	0	0	0	0	0	0	0	0	0
OcIN23r2Chr00c001g0456051	131	121	149	96	93	76	82	91	92	132	132	139	97	111	123
OcIN23r2Chr00c001g0456061	179	26	284	123	87	150	71	75	89	37	121	32	42	89	279
OcIN23r2Chr00c001g0456071	0	0	0	1	0	0	0	0	1	0	2	0	0	0	0
OcIN23r2Chr00c001g0456081	0	0	0	0	0	0	0	0	0	0	0	0	0	0	0
OcIN23r2Chr00c001g0456091	0	1	0	0	0	1	0	1	2	0	7	1	0	2	4
OcIN23r2Chr00c001g0456101	182	286	280	79	208	144	67	104	130	187	180	163	211	158	240
OcIN23r2Chr00c001g0456111	2	3	0	0	0	0	2	0	3	0	0	0	1	1	0
OcIN23r2Chr00c001g0456121	644	626	544	542	500	482	459	459	474	713	690	635	630	572	560
OcIN23r2Chr00c001g0456131	0	0	0	0	0	0	0	0	0	0	0	0	0	0	0
OcIN23r2Chr00c001g0456141	0	0	0	0	0	0	1	0	0	0	0	1	0	0	1
OcIN23r2Chr00c001g0456151	0	0	0	0	0	0	0	0	0	0	0	0	0	0	0
OcIN23r2Chr00c001g0456161	0	0	0	0	0	0	0	0	0	0	0	0	0	0	0
OcIN23r2Chr00c001g0456171	478	434	352	477	401	403	356	349	336	511	469	553	455	469	417
OcIN23r2Chr00c001g0456181	6	7	8	3	1	6	3	4	3	2	8	12	6	3	4
OcIN23r2Chr00c001g0456191	0	0	0	0	0	0	0	0	0	0	0	0	0	0	0
OcIN23r2Chr00c001g0456201	0	0	0	0	0	0	0	0	0	0	0	0	0	0	0
OcIN23r2Chr00c001g0456211	0	0	0	0	0	0	0	0	0	0	0	0	0	0	0
OcIN23r2Chr00c001g0456221	0	0	0	0	0	0	0	0	0	0	0	0	0	0	0
OcIN23r2Chr00c001g0456231	0	0	0	0	0	0	0	0	0	0	0	0	0	0	0
OcIN23r2Chr00c001g0456241	0	0	0	0	0	0	0	0	0	0	0	0	0	0	0
OcIN23r2Chr00c001g0456251	0	0	0	0	0	0	0	0	0	0	0	0	0	0	0
OcIN23r2Chr00c001g0456261	0	0	0	0	0	0	0	0	0	0	0	0	0	0	0
OcIN23r2Chr00c001g0456271	0	0	0	0	0	0	0	0	0	0	0	0	0	0	0
OcIN23r2Chr00c001g0456281	0	0	0	0	0	0	0	0	0	0	0	0	0	0	0
OcIN23r2Chr00c001g0456291	25921	22612	20919	1061	1553	3051	4316	5421	7136	20348	23651	29646	20760	21859	18322
OcIN23r2Chr00c001g0456301	0	0	0	0	0	0	1	0	0	0	0	0	0	0	0
OcIN23r2Chr00c001g0456311	193	214	192	445	432	448	393	373	414	306	293	267	250	278	211
OcIN23r2Chr00c001g0456321	54	53	74	88	64	54	54	54	38	90	104	79	55	71	63
OcIN23r2Chr00c001g0456331	0	0	0	0	0	0	0	0	0	0	0	0	0	0	0
OcIN23r2Chr00c001g0456341	0	0	0	0	0	0	0	0	0	0	0	0	0	0	0
OcIN23r2Chr00c001g0456351	946	813	920	673	713	774	599	606	668	999	1038	1118	909	967	1033
OcIN23r2Chr00c001g0456361	0	0	0	0	0	0	0	0	0	0	0	1	0	0	0
OcIN23r2Chr00c001g0456371	599	546	522	692	774	776	667	638	588	498	536	489	432	561	511
OcIN23r2Chr00c001g0456381	2407	1919	2052	2802	2793	2793	2268	2291	2216	2225	2536	2701	2218	2472	2279
OcIN23r2Chr00c001g0456391	0	0	0	0	0	0	0	0	0	0	0	0	0	0	0
OcIN23r2Chr00c001g0456401	0	0	0	0	0	0	0	0	0	0	0	0	0	0	0
OcIN23r2Chr00c001g0456411	0	0	0	0	0	0	0	0	0	0	0	0	0	0	0
OcIN23r2Chr00c001g0456421	0	0	0	0	0	0	0	0	0	0	0	0	0	0	0
OcIN23r2Chr00c001g0456431	0	0	0	0	0	0	0	0	0	0	0	0	0	0	0
OcIN23r2Chr00c001g0456441	279	211	207	364	393	431	312	320	313	244	254	268	204	319	204
OcIN23r2Chr00c001g0456451	4	1	9	2	4	5	1	5	4	12	2	12	8	5	5
OcIN23r2Chr00c001g0456461	129	127	136	281	260	261	192	223	200	161	150	152	156	122	126
OcIN23r2Chr00c001g0456471	118	143	134	258	278	248	227	199	207	155	152	162	145	137	140
OcIN23r2Chr00c001g0456481	3	6	3	0	0	0	0	0	0	1	0	0	5	2	2
OcIN23r2Chr00c001g0456491	0	0	0	0	0	0	0	0	0	0	0	0	0	0	0
OcIN23r2Chr00c001g0456501	6	4	12	6	3	5	7	5	4	8	9	4	4	14	13
OcIN23r2Chr00c001g0456511	0	0	0	0	0	0	0	0	0	0	0	0	0	0	0
OcIN23r2Chr00c001g0456521	426	422	368	703	687	549	560	551	484	464	489	373	433	397	408
OcIN23r2Chr00c001g0456531	0	0	0	0	0	0	0	0	0	0	0	0	0	0	0
OcIN23r2Chr00c001g0456541	0	0	0	0	0	0	0	0	0	0	0	0	0	0	0
OcIN23r2Chr00c001g0456551	10	13	23	0	1	0	9	10	4	28	45	41	19	20	16
OcIN23r2Chr00c001g0456561	15	9	11	0	1	1	3	6	3	19	20	41	13	14	5
OcIN23r2Chr00c001g0456571	0	0	0	0	0	0	0	0	0	0	0	0	0	0	0
OcIN23r2Chr00c001g0456581	0	0	0	0	0	0	0	0	0	0	0	0	0	0	0
OcIN23r2Chr00c001g0456591	0	0	0	0	0	0	0	0	0	0	0	0	0	0	0
OcIN23r2Chr00c001g0456601	0	0	0	0	0	0	0	0	0	0	0	0	0	0	0
OcIN23r2Chr00c001g0456611	0	0	0	0	0	0	0	0	0	0	0	0	0	0	0
OcIN23r2Chr00c001g0456621	114	113	97	340	315	248	236	214	176	186	143	126	141	118	97
OcIN23r2Chr00c001g0456631	0	0	0	0	0	0	0	0	0	0	0	0	0	0	0
OcIN23r2Chr00c001g0456641	1	0	2	0	0	0	0	0	0	0	2	1	0	0	1
OcIN23r2Chr00c001g0456651	431	234	253	1200	932	947	731	680	629	270	424	368	267	392	336
OcIN23r2Chr00c001g0456661	2	0	1	0	0	1	0	5	1	0	0	3	2	4	0
OcIN23r2Chr00c001g0456671	155	131	110	190	186	186	132	118	122	176	159	147	121	110	129
OcIN23r2Chr00c001g0456681	0	0	0	0	0	1	0	0	0	0	0	0	0	0	0
OcIN23r2Chr00c001g0456691	302	366	261	211	217	261	206	194	172	341	286	333	379	311	348
OcIN23r2Chr00c001g0456701	893	935	757	1065	1015	1003	949	911	907	1011	959	880	914	917	802
OcIN23r2Chr00c001g0456711	78	85	86	1316	1559	1409	844	961	629	72	36	43	91	72	90
OcIN23r2Chr00c001g0456721	0	0	2	0	0	0	1	1	0	0	0	0	1	0	0
OcIN23r2Chr00c001g0456731	0	0	0	0	0	0	0	0	0	0	0	0	0	0	0
OcIN23r2Chr00c001g0456741	0	0	0	0	0	0	0	0	0	0	0	0	0	0	0
OcIN23r2Chr00c001g0456751	0	0	0	0	0	0	0	0	0	0	0	0	0	0	0
OcIN23r2Chr00c001g0456761	3	0	1	3	4	2	0	0	0	3	2	1	6	9	2
OcIN23r2Chr00c001g0456771	0	0	0	0	0	0	0	0	0	0	0	0	0	0	0
OcIN23r2Chr00c001g0456781	399	355	340	469	530	447	381	339	349	401	504	431	412	404	401
OcIN23r2Chr00c001g0456791	0	0	0	0	0	0	0	0	0	0	0	0	0	0	0
OcIN23r2Chr00c001g0456801	0	0	0	2	2	3	0	1	0	1	0	0	6	1	0
OcIN23r2Chr00c001g0456811	0	0	0	0	0	0	0	0	0	0	0	0	0	0	0
OcIN23r2Chr00c001g0456821	45750	41912	39625	85464	92772	88683	69807	71806	62273	42649	42814	43740	38917	47782	40689
OcIN23r2Chr00c001g0456831	0	0	0	0	0	0	0	0	0	0	0	0	0	0	0
OcIN23r2Chr00c001g0456841	1	0	0	1	0	0	0	0	0	0	0	3	3	1	1
OcIN23r2Chr00c001g0456851	0	0	0	0	0	0	0	0	0	0	0	0	0	0	0
OcIN23r2Chr00c001g0456861	1	1	0	0	1	0	1	0	2	3	1	3	2	0	1
OcIN23r2Chr00c001g0456871	0	0	0	0	0	0	0	0	0	0	0	0	0	0	2
OcIN23r2Chr00c001g0456881	375	402	355	200	151	232	201	205	222	350	347	407	365	339	370
OcIN23r2Chr00c001g0456891	231	223	216	228	250	245	195	190	209	337	331	355	227	242	256
OcIN23r2Chr00c001g0456901	0	0	0	0	0	0	0	0	0	0	0	0	0	0	0
OcIN23r2Chr00c001g0456911	0	0	0	0	0	0	0	0	0	0	0	0	0	0	0
OcIN23r2Chr00c001g0456921	52	67	62	72	76	73	66	71	63	82	62	69	55	77	61
OcIN23r2Chr00c001g0456931	1244	1224	1057	2137	1889	1882	1682	1676	1517	1298	1192	1242	1101	1161	1073
OcIN23r2Chr00c001g0456941	0	0	0	0	0	0	0	0	0	0	0	0	0	0	0
OcIN23r2Chr00c001g0456951	0	0	0	0	0	0	0	0	0	0	0	0	0	0	0
OcIN23r2Chr00c001g0456961	0	0	0	2	0	0	0	0	0	0	0	0	0	0	0
OcIN23r2Chr00c001g0456971	784	907	746	589	522	559	535	457	515	931	864	790	855	754	749
OcIN23r2Chr00c001g0456981	0	0	0	0	0	0	0	0	0	0	0	0	0	0	0
OcIN23r2Chr00c001g0456991	1749	1566	1493	1376	1352	1334	1140	1250	1097	1917	1850	2096	1793	1807	1671
OcIN23r2Chr00c001g0457001	726	735	628	558	609	528	498	521	465	771	738	882	790	701	699
OcIN23r2Chr00c001g0457011	0	0	0	0	0	0	0	0	0	0	0	0	0	0	0
OcIN23r2Chr00c001g0457021	1524	1341	1294	1472	1479	1446	1240	1274	1172	1334	1466	1432	1448	1503	1358
OcIN23r2Chr00c001g0457031	0	1	0	2	1	3	2	0	0	0	0	1	0	0	1
OcIN23r2Chr00c001g0457041	0	0	2	0	0	0	0	0	0	4	0	1	2	1	0
OcIN23r2Chr00c001g0457051	1807	1626	1614	3222	3172	3134	2808	2669	2633	1691	1643	1898	1632	1833	1683
OcIN23r2Chr00c001g0457061	0	0	0	0	0	0	0	0	0	0	0	0	0	0	0
OcIN23r2Chr00c001g0457071	0	0	0	0	0	0	0	0	0	0	0	0	0	0	0
OcIN23r2Chr00c001g0457081	123	133	127	45	64	58	47	58	88	83	125	102	106	107	114
OcIN23r2Chr00c001g0457091	566	401	450	397	379	385	353	336	320	585	588	528	524	494	452
OcIN23r2Chr00c001g0457101	296	304	254	289	265	286	187	243	227	337	336	331	303	312	296
OcIN23r2Chr00c001g0457111	0	0	0	1	0	0	0	0	0	1	0	0	1	0	0
OcIN23r2Chr00c001g0457121	0	1	0	0	0	1	0	0	0	0	1	2	0	0	0
OcIN23r2Chr00c001g0457131	4	9	3	0	1	2	0	0	4	7	3	10	5	3	4
OcIN23r2Chr00c001g0457141	0	0	0	0	0	0	0	0	0	0	0	0	0	0	0
OcIN23r2Chr00c001g0457151	0	0	0	0	0	0	0	0	0	0	0	0	0	0	0
OcIN23r2Chr00c001g0457161	0	0	0	0	0	0	0	0	0	0	0	0	0	0	0
OcIN23r2Chr00c001g0457171	0	1	8	0	0	0	0	2	3	9	3	6	0	2	2
OcIN23r2Chr00c001g0457181	22	26	48	6	16	17	12	21	6	29	33	46	28	19	19
OcIN23r2Chr00c001g0457191	0	0	0	0	0	0	0	0	0	0	0	0	0	0	0
OcIN23r2Chr00c001g0457201	0	0	0	0	0	0	0	0	0	0	0	0	0	0	0
OcIN23r2Chr00c001g0457211	0	0	0	0	0	0	0	0	0	0	0	0	0	0	0
OcIN23r2Chr00c001g0457221	0	0	0	0	0	0	0	0	0	0	0	0	0	0	0
OcIN23r2Chr00c001g0457231	9	13	28	35	8	28	33	23	25	35	35	22	14	19	20
OcIN23r2Chr00c001g0457241	0	0	0	0	0	0	0	0	0	0	0	0	0	0	0
OcIN23r2Chr00c001g0457251	0	0	0	0	0	0	0	0	0	0	0	0	0	0	0
OcIN23r2Chr00c001g0457261	0	0	0	0	0	0	0	0	0	0	0	0	0	0	0
OcIN23r2Chr00c001g0457271	8	10	5	23	23	18	26	23	20	8	27	17	15	11	6
OcIN23r2Chr00c001g0457281	244	235	189	164	154	142	142	120	147	202	216	242	200	194	200
OcIN23r2Chr00c001g0457291	0	0	0	0	0	0	0	0	0	0	0	0	0	0	0
OcIN23r2Chr00c001g0457301	3	0	0	0	0	0	3	0	0	14	1	0	4	1	0
OcIN23r2Chr00c001g0457311	0	0	0	0	0	0	0	0	0	0	0	0	0	0	0
OcIN23r2Chr00c001g0457321	0	0	0	0	0	0	0	0	0	0	0	0	0	0	0
OcIN23r2Chr00c001g0457331	0	0	0	0	0	0	0	0	0	0	0	0	0	0	0
OcIN23r2Chr00c001g0457341	122	111	76	89	68	88	100	73	84	97	117	114	98	105	107
OcIN23r2Chr00c001g0457351	0	0	0	0	0	0	0	0	0	0	0	0	0	0	0
OcIN23r2Chr00c001g0457361	1	6	1	1	2	1	5	0	1	3	1	5	2	4	8
OcIN23r2Chr00c001g0457371	0	0	0	0	0	0	0	0	0	0	0	0	0	0	0
OcIN23r2Chr00c001g0457381	0	0	0	0	0	0	0	0	0	0	0	0	0	0	0
OcIN23r2Chr00c001g0457391	0	0	0	0	0	0	0	0	0	0	0	0	0	0	0
OcIN23r2Chr00c001g0457401	0	0	0	0	0	0	0	0	0	0	0	0	0	0	0
OcIN23r2Chr00c001g0457411	0	0	0	0	0	0	0	0	0	0	0	0	0	0	0
OcIN23r2Chr00c001g0457421	0	0	0	1	0	0	1	0	0	1	0	0	0	0	0
OcIN23r2Chr00c001g0457431	171	177	162	318	326	263	251	232	201	364	308	280	201	160	178
OcIN23r2Chr00c001g0457441	0	0	0	0	0	0	0	0	0	0	0	0	0	0	0
OcIN23r2Chr00c001g0457451	0	0	0	0	0	0	0	0	0	0	0	0	0	0	0
OcIN23r2Chr00c001g0457461	0	0	0	0	0	0	0	0	0	0	0	0	0	0	0
OcIN23r2Chr00c001g0457471	0	0	0	0	2	2	0	1	2	1	0	1	2	0	2
OcIN23r2Chr00c001g0457481	0	0	0	0	0	0	0	0	0	0	0	0	0	0	0
OcIN23r2Chr00c001g0457491	21	15	20	13	40	24	15	22	14	15	9	20	33	13	15
OcIN23r2Chr00c001g0457501	0	0	0	0	0	0	0	0	0	0	0	0	0	0	0
OcIN23r2Chr00c001g0457511	0	0	0	0	0	0	0	0	0	0	0	0	0	0	0
OcIN23r2Chr00c001g0457521	5	7	4	22	12	8	21	14	5	13	11	10	4	11	8
OcIN23r2Chr00c001g0457531	316	344	353	433	381	424	358	295	301	323	359	332	350	329	335
OcIN23r2Chr00c001g0457541	449	506	476	440	426	431	370	364	353	394	394	427	448	438	392
OcIN23r2Chr00c001g0457551	0	0	0	0	0	0	0	0	0	0	0	0	0	0	0
OcIN23r2Chr00c001g0457561	0	0	0	0	0	0	0	0	0	0	0	0	0	0	0
OcIN23r2Chr00c001g0457571	220	285	290	134	141	135	161	189	142	307	335	350	298	252	271
OcIN23r2Chr00c001g0457581	0	0	0	0	0	0	0	0	0	0	0	0	0	0	0
OcIN23r2Chr00c001g0457591	21	26	10	5	18	15	7	8	4	16	8	19	25	9	16
OcIN23r2Chr00c001g0457601	68	63	70	56	49	60	49	54	58	55	48	91	72	60	68
OcIN23r2Chr00c001g0457611	11	7	11	10	16	8	14	12	10	9	9	7	15	11	11
OcIN23r2Chr00c001g0457621	0	0	0	0	0	0	0	0	0	0	0	0	0	0	1
OcIN23r2Chr00c001g0457631	0	0	0	0	0	0	0	0	0	0	0	0	0	0	0
OcIN23r2Chr00c001g0457641	1	3	1	3	5	1	0	0	3	0	0	0	3	2	5
OcIN23r2Chr00c001g0457651	627	588	536	1170	1042	1105	888	859	872	619	680	707	665	771	644
OcIN23r2Chr00c001g0457661	665	513	532	1323	1177	1206	1063	1052	888	676	669	640	544	647	546
OcIN23r2Chr00c001g0457671	21	17	8	32	35	30	18	15	19	20	14	15	16	15	30
OcIN23r2Chr00c001g0457681	29	28	25	16	19	16	21	22	16	24	23	24	37	22	36
OcIN23r2Chr00c001g0457691	1821	1960	1665	2230	2303	2096	1804	1946	1763	1931	1947	1941	1999	1703	1594
OcIN23r2Chr00c001g0457701	154	134	118	183	185	165	172	195	127	151	173	154	132	118	108
OcIN23r2Chr00c001g0457711	0	0	0	0	0	0	0	0	0	0	0	0	0	0	0
OcIN23r2Chr00c001g0457721	0	0	0	0	0	0	0	0	0	0	0	0	0	0	0
OcIN23r2Chr00c001g0457731	0	0	0	0	0	0	0	0	0	0	2	0	0	0	0
OcIN23r2Chr00c001g0457741	0	0	0	0	0	0	0	0	0	0	0	0	0	0	0
OcIN23r2Chr00c001g0457751	297	331	328	373	341	313	266	307	313	269	265	295	303	258	288
OcIN23r2Chr00c001g0457761	0	0	0	0	0	0	0	0	0	0	0	0	0	0	0
OcIN23r2Chr00c001g0457771	123	144	100	170	172	191	158	182	205	139	114	148	135	121	127
OcIN23r2Chr00c001g0457781	66	80	71	105	89	78	106	76	69	118	130	71	54	55	48
OcIN23r2Chr00c001g0457791	4223	4895	3636	6912	6379	6268	6098	5366	5646	5461	4628	4536	4648	4253	3853
OcIN23r2Chr00c001g0457801	962	834	736	817	845	744	634	670	752	936	918	872	873	873	770
OcIN23r2Chr00c001g0457811	868	798	752	775	771	749	685	688	667	818	804	971	842	843	671
OcIN23r2Chr00c001g0457821	610	690	540	1774	1552	1418	1382	1219	1324	913	742	704	794	732	663
OcIN23r2Chr00c001g0457831	188	273	162	285	256	283	254	230	234	163	191	179	222	177	165
OcIN23r2Chr00c001g0457841	0	0	0	0	0	0	0	0	0	0	0	0	0	0	0
OcIN23r2Chr00c001g0457851	42	43	37	259	231	261	201	200	199	63	28	27	41	48	46
OcIN23r2Chr00c001g0457861	235	261	200	203	189	191	161	179	193	281	314	349	287	214	235
OcIN23r2Chr00c001g0457871	0	0	0	0	0	0	0	0	0	0	0	0	0	0	0
OcIN23r2Chr00c001g0457881	480	473	422	431	410	441	324	361	400	638	570	728	533	466	468
OcIN23r2Chr00c001g0457891	0	0	2	0	3	0	0	0	0	0	0	1	0	0	0
OcIN23r2Chr00c001g0457901	0	0	0	0	0	0	0	0	0	0	0	0	0	0	0
OcIN23r2Chr00c001g0457911	55	60	45	138	144	149	92	89	100	62	56	59	54	59	65
OcIN23r2Chr00c001g0457921	1	8	5	5	3	0	2	0	1	12	11	1	5	1	7
OcIN23r2Chr00c001g0457931	0	0	0	0	0	0	0	0	0	0	0	0	0	0	0
OcIN23r2Chr00c001g0457941	206	186	162	179	148	169	125	116	173	257	258	277	183	173	193
OcIN23r2Chr00c001g0457951	0	0	0	0	0	0	0	0	0	0	0	0	0	0	0
OcIN23r2Chr00c001g0457961	0	0	0	0	0	0	0	0	0	0	0	0	0	0	0
OcIN23r2Chr00c001g0457971	0	0	0	0	0	0	0	0	0	0	0	0	0	0	0
OcIN23r2Chr00c001g0457981	0	0	0	0	0	0	0	0	0	0	0	0	0	0	0
OcIN23r2Chr00c001g0457991	0	0	0	0	0	0	0	0	0	0	0	0	0	0	0
OcIN23r2Chr00c001g0458001	253	206	185	115	130	139	117	118	108	249	249	309	213	251	219
OcIN23r2Chr00c001g0458011	0	0	0	0	0	0	0	1	0	0	0	0	0	0	0
OcIN23r2Chr00c001g0458021	561	477	434	281	307	303	245	246	229	572	563	735	562	479	464
OcIN23r2Chr00c001g0458031	0	0	0	0	1	1	0	0	0	0	2	2	1	0	0
OcIN23r2Chr00c001g0458041	1	0	1	1	2	0	1	0	0	0	1	2	2	0	4
OcIN23r2Chr00c001g0458051	0	0	0	0	0	0	0	0	0	0	0	0	0	0	0
OcIN23r2Chr00c001g0458061	25	14	20	5	4	12	6	7	8	16	12	10	13	21	10
OcIN23r2Chr00c001g0458071	0	0	0	0	0	0	0	0	0	0	0	0	0	0	0
OcIN23r2Chr00c001g0458081	32	39	42	0	6	2	13	18	13	8	6	10	48	37	39
OcIN23r2Chr00c001g0458091	324	304	285	179	181	214	155	171	195	357	375	415	281	283	265
OcIN23r2Chr00c001g0458101	125	118	112	71	66	68	64	71	79	180	206	170	130	111	106
OcIN23r2Chr00c001g0458111	0	0	0	0	0	0	0	0	0	0	0	0	0	0	0
OcIN23r2Chr00c001g0458121	0	0	1	0	0	2	0	0	3	0	1	0	0	0	0
OcIN23r2Chr00c001g0458131	2	0	0	0	0	0	0	0	0	0	0	0	0	0	1
OcIN23r2Chr00c001g0458141	0	1	0	0	0	0	0	0	0	0	0	2	0	2	1
OcIN23r2Chr00c001g0458151	39	43	41	46	47	72	88	112	145	33	22	27	54	39	54
OcIN23r2Chr00c001g0458161	7479	8658	7583	1762	1919	2194	3432	3736	4180	1976	1977	2307	7976	5928	7320
OcIN23r2Chr00c001g0458171	2	1	3	0	0	0	0	0	0	0	0	0	0	0	0
OcIN23r2Chr00c001g0458181	1778	2074	1717	1733	1742	1641	1529	1616	1576	1489	1421	1615	1890	1754	1796
OcIN23r2Chr00c001g0458191	0	0	0	0	0	0	0	0	0	0	0	0	0	0	0
OcIN23r2Chr00c001g0458201	0	0	0	0	0	0	0	0	0	0	0	0	0	0	0
OcIN23r2Chr00c001g0458211	0	0	0	0	0	0	0	0	0	0	0	0	0	0	0
OcIN23r2Chr00c001g0458221	0	0	0	1	0	1	0	0	0	0	0	2	0	0	0
OcIN23r2Chr00c001g0458231	1241	1346	1115	1818	1767	1767	1444	1504	1375	1306	1232	1408	1405	1266	1063
OcIN23r2Chr00c001g0458241	0	0	0	0	0	0	0	0	0	0	0	0	0	0	0
OcIN23r2Chr00c001g0458251	27	22	27	44	35	40	28	36	38	55	40	35	25	31	26
OcIN23r2Chr00c001g0458261	0	0	2	0	0	0	0	0	0	0	0	2	0	0	0
OcIN23r2Chr00c001g0458271	0	0	0	0	0	0	0	0	0	0	0	0	0	0	0
OcIN23r2Chr00c001g0458281	0	0	0	0	1	0	0	0	0	0	0	0	0	0	0
OcIN23r2Chr00c001g0458291	44	34	38	61	48	35	35	34	38	61	77	61	52	64	55
OcIN23r2Chr00c001g0458301	0	0	0	0	0	0	0	0	0	0	0	0	0	0	0
OcIN23r2Chr00c001g0458311	0	0	0	0	0	0	0	0	0	0	0	0	0	0	0
OcIN23r2Chr00c001g0458321	0	0	0	0	0	0	0	0	0	0	0	0	0	0	0
OcIN23r2Chr00c001g0458331	0	0	0	0	0	0	0	0	0	0	0	0	0	0	0
OcIN23r2Chr00c001g0458341	0	0	0	0	0	0	0	0	0	0	0	0	0	0	0
OcIN23r2Chr00c001g0458351	0	0	0	0	0	0	0	0	0	0	0	0	0	0	0
OcIN23r2Chr00c001g0458361	0	0	0	0	0	0	0	0	0	0	0	0	0	0	0
OcIN23r2Chr00c001g0458371	0	0	0	0	0	0	0	0	0	0	0	0	0	0	0
OcIN23r2Chr00c001g0458381	0	0	0	0	0	0	0	0	0	0	0	0	0	0	0
OcIN23r2Chr00c001g0458391	0	0	0	0	0	0	0	0	0	0	0	0	0	0	0
OcIN23r2Chr00c001g0458401	0	0	0	0	0	0	0	0	0	0	0	0	0	0	0
OcIN23r2Chr00c001g0458411	328	394	290	52	62	108	191	239	233	69	71	111	323	303	295
OcIN23r2Chr00c001g0458421	0	0	0	0	0	0	0	0	0	0	0	0	0	0	0
OcIN23r2Chr00c001g0458431	0	0	0	0	0	0	0	0	0	0	0	0	0	0	0
OcIN23r2Chr00c001g0458441	0	0	0	0	0	0	0	0	0	0	0	0	0	0	0
OcIN23r2Chr00c001g0458451	1129	1069	994	978	1035	1042	1041	842	858	973	1050	1153	1043	1040	1040
OcIN23r2Chr00c001g0458461	0	0	0	0	0	0	0	0	0	0	0	0	0	0	0
OcIN23r2Chr00c001g0458471	0	0	0	0	0	0	0	0	0	0	0	0	0	0	0
OcIN23r2Chr00c001g0458481	0	0	0	0	0	0	0	0	0	0	0	0	0	0	0
OcIN23r2Chr00c001g0458491	0	0	0	0	0	0	0	0	0	0	0	0	0	0	0
OcIN23r2Chr00c001g0458501	8	14	4	0	2	9	3	2	8	5	7	12	10	7	3
OcIN23r2Chr00c001g0458511	1470	1443	1232	1669	1768	1734	1484	1495	1394	1490	1539	1560	1409	1392	1201
OcIN23r2Chr00c001g0458521	779	792	610	1012	1005	920	839	812	835	816	856	852	771	784	701
OcIN23r2Chr00c001g0458531	678	665	603	149	168	199	201	231	278	732	732	872	521	558	464
OcIN23r2Chr00c001g0458541	1096	968	891	562	630	590	478	515	510	1087	1070	1221	1058	987	998
OcIN23r2Chr00c001g0458551	0	0	0	1	0	1	1	1	0	0	1	0	0	1	0
OcIN23r2Chr00c001g0458561	0	0	0	0	0	0	0	0	0	0	0	0	0	0	0
OcIN23r2Chr00c001g0458571	0	0	0	0	0	0	0	0	0	0	0	0	0	0	0
OcIN23r2Chr00c001g0458581	0	0	0	0	0	0	0	0	0	0	0	0	0	0	0
OcIN23r2Chr00c001g0458591	0	0	0	0	0	0	0	0	0	0	0	0	0	0	0
OcIN23r2Chr00c001g0458601	0	0	0	0	0	0	0	0	0	0	0	0	0	0	0
OcIN23r2Chr00c001g0458611	0	0	0	0	0	0	0	0	0	0	0	0	0	0	0
OcIN23r2Chr00c001g0458621	0	0	0	0	0	0	0	0	0	0	0	0	0	0	0
OcIN23r2Chr00c001g0458631	453	477	456	472	418	349	379	339	384	721	652	655	503	463	470
OcIN23r2Chr00c001g0458641	284	289	216	283	219	243	237	204	189	308	282	299	232	263	199
OcIN23r2Chr00c001g0458651	251	278	214	202	165	182	172	155	179	340	367	328	304	219	245
OcIN23r2Chr00c001g0458661	0	0	0	0	0	0	0	0	0	0	0	0	0	0	0
OcIN23r2Chr00c001g0458671	0	0	0	0	0	0	0	0	0	0	0	0	0	0	0
OcIN23r2Chr00c001g0458681	0	0	0	0	0	0	0	0	0	0	0	0	0	0	0
OcIN23r2Chr00c001g0458691	0	0	0	0	0	0	0	0	0	0	0	0	0	0	0
OcIN23r2Chr00c001g0458701	0	0	0	0	0	0	0	0	0	0	0	0	0	0	0
OcIN23r2Chr00c001g0458711	3314	3322	2717	3390	3357	3265	2840	2898	2669	3317	3157	3249	3098	3124	2760
OcIN23r2Chr00c001g0458721	0	0	0	0	0	0	0	0	0	0	0	0	0	0	0
OcIN23r2Chr00c001g0458731	3718	3960	3464	2042	1973	2137	2013	1937	2185	3959	3615	4351	4253	3429	3703
OcIN23r2Chr00c001g0458741	1	1	1	2	0	5	2	4	3	1	4	4	2	5	6
OcIN23r2Chr00c001g0458751	618	540	490	1839	1728	1752	1399	1468	1300	515	518	536	647	658	503
OcIN23r2Chr00c001g0458761	531	467	522	1141	1103	1127	790	832	755	494	518	543	507	576	537
OcIN23r2Chr00c001g0458771	108	120	145	21	28	31	54	63	102	32	39	38	114	120	185
OcIN23r2Chr00c001g0458781	0	0	0	0	0	0	0	0	0	0	0	0	0	0	0
OcIN23r2Chr00c001g0458791	0	0	0	0	0	0	0	0	0	0	0	0	0	0	0
OcIN23r2Chr00c001g0458801	0	0	0	0	0	0	0	0	0	0	0	0	0	0	0
OcIN23r2Chr00c001g0458811	0	0	0	0	0	0	0	0	0	0	0	0	0	0	0
OcIN23r2Chr00c001g0458821	0	0	0	0	0	0	0	0	0	0	0	0	0	0	0
OcIN23r2Chr00c001g0458831	0	0	0	0	0	0	0	0	0	0	0	0	0	0	0
OcIN23r2Chr00c001g0458841	477	532	445	413	480	356	393	376	374	547	446	475	488	445	389
OcIN23r2Chr00c001g0458851	302	310	255	370	366	324	306	298	231	331	360	288	320	336	259
OcIN23r2Chr00c001g0458861	0	0	0	0	0	0	0	0	0	0	0	0	0	0	0
OcIN23r2Chr00c001g0458871	0	0	0	0	0	0	0	0	0	0	0	0	0	0	0
OcIN23r2Chr00c001g0458881	0	0	0	0	0	0	0	0	0	0	0	0	0	0	0
OcIN23r2Chr00c001g0458891	960	930	787	1125	1066	1116	901	867	789	878	962	960	965	953	802
OcIN23r2Chr00c001g0458901	2311	2488	1947	2094	2041	1890	2023	1942	1708	2632	2518	2488	2472	2253	2006
OcIN23r2Chr00c001g0458911	0	0	0	0	0	0	0	0	0	0	0	0	0	0	0
OcIN23r2Chr00c001g0458921	0	0	0	0	0	0	0	0	0	0	0	0	0	0	0
OcIN23r2Chr00c001g0458931	0	0	0	0	0	0	0	0	0	0	0	0	0	0	0
OcIN23r2Chr00c001g0458941	0	0	0	0	0	0	0	0	0	0	0	0	0	0	0
OcIN23r2Chr00c001g0458951	0	0	0	0	0	0	0	0	0	0	0	0	0	0	0
OcIN23r2Chr00c001g0458961	10	10	3	11	9	5	10	9	6	13	10	25	9	12	10
OcIN23r2Chr00c001g0458971	2023	1836	1741	2094	2040	2014	1701	1644	1699	1935	2034	2029	1740	1942	1774
OcIN23r2Chr00c001g0458981	0	0	0	0	0	0	0	0	0	0	0	0	0	0	0
OcIN23r2Chr00c001g0458991	0	0	0	0	0	0	0	0	0	0	0	0	0	0	0
OcIN23r2Chr00c001g0459001	0	0	0	0	0	0	1	0	0	0	0	0	0	0	1
OcIN23r2Chr00c001g0459011	0	0	0	0	0	0	1	0	1	0	1	0	0	0	0
OcIN23r2Chr00c001g0459021	0	0	0	0	0	0	2	0	0	0	0	3	0	0	0
OcIN23r2Chr00c001g0459031	699	614	580	729	722	713	597	547	582	749	782	730	612	688	612
OcIN23r2Chr00c001g0459041	0	0	0	0	0	0	0	0	0	0	0	0	0	0	0
OcIN23r2Chr00c001g0459051	30	17	19	52	38	30	37	27	25	31	56	37	45	38	30
OcIN23r2Chr00c001g0459061	606	546	512	131	171	198	225	218	230	574	554	773	674	502	582
OcIN23r2Chr00c001g0459071	3788	3825	3567	1149	1284	1431	1375	1496	1573	4289	4111	5679	4179	3771	3973
OcIN23r2Chr00c001g0459081	26	22	16	17	20	25	13	10	11	39	37	13	29	36	25
OcIN23r2Chr00c001g0459091	0	0	0	0	0	0	0	0	0	0	0	0	0	0	0
OcIN23r2Chr00c001g0459101	2	3	1	0	2	2	0	0	0	0	0	0	1	0	2
OcIN23r2Chr00c001g0459111	3	1	3	1	0	0	0	0	0	3	1	0	0	2	1
OcIN23r2Chr00c001g0459121	0	0	0	0	0	0	0	0	0	0	0	0	0	0	0
OcIN23r2Chr00c001g0459131	314	318	265	369	370	334	270	311	276	366	383	424	361	404	341
OcIN23r2Chr00c001g0459141	183	205	145	164	164	185	151	122	134	227	200	205	176	198	167
OcIN23r2Chr00c001g0459151	0	0	0	0	0	0	0	0	0	0	0	0	0	0	0
OcIN23r2Chr00c001g0459161	0	0	0	0	0	0	0	0	0	0	0	0	0	0	0
OcIN23r2Chr00c001g0459171	0	0	0	0	0	0	0	0	0	0	0	0	0	0	0
OcIN23r2Chr00c001g0459181	0	0	0	0	0	0	0	0	0	0	0	0	0	0	0
OcIN23r2Chr00c001g0459191	0	1	0	0	0	0	0	0	0	0	0	0	2	2	1
OcIN23r2Chr00c001g0459201	0	0	0	0	0	0	0	0	0	0	0	0	1	0	0
OcIN23r2Chr00c001g0459211	0	0	0	0	0	0	0	0	0	0	0	0	0	0	0
OcIN23r2Chr00c001g0459221	0	0	0	0	0	0	0	0	0	0	0	0	0	0	0
OcIN23r2Chr00c001g0459231	0	0	0	0	0	0	0	0	0	0	0	0	0	0	0
OcIN23r2Chr00c001g0459241	0	0	0	0	0	0	0	0	0	0	0	0	0	0	0
OcIN23r2Chr00c001g0459251	0	0	0	0	0	0	0	0	0	0	0	0	0	0	0
OcIN23r2Chr00c001g0459261	0	0	0	0	0	0	0	0	0	0	0	0	0	0	0
OcIN23r2Chr00c001g0459271	40	54	49	52	26	39	41	67	43	58	52	41	53	61	35
OcIN23r2Chr00c001g0459281	93	70	74	70	86	94	98	81	76	98	90	84	93	82	64
OcIN23r2Chr00c001g0459291	117	114	78	95	97	118	98	103	108	124	121	88	105	94	77
OcIN23r2Chr00c001g0459301	116	77	68	93	81	106	112	95	92	97	108	103	82	82	80
OcIN23r2Chr00c001g0459311	2755	2551	2305	7229	6952	6574	6057	5658	5351	3106	2805	2807	2601	2843	2566
OcIN23r2Chr00c001g0459321	0	0	0	0	0	0	0	0	0	0	0	0	0	0	0
OcIN23r2Chr00c001g0459331	0	0	0	0	0	0	0	0	0	0	0	0	0	0	0
OcIN23r2Chr00c001g0459341	217	236	246	201	201	212	161	189	199	317	353	248	197	199	240
OcIN23r2Chr00c001g0459351	0	0	0	0	0	0	0	0	0	0	0	0	0	0	0
OcIN23r2Chr00c001g0459361	0	0	0	0	0	0	0	0	0	0	0	0	0	0	0
OcIN23r2Chr00c001g0459371	0	0	0	1	0	2	0	2	0	1	0	1	4	0	0
OcIN23r2Chr00c001g0459381	0	0	0	0	0	1	0	0	0	0	1	0	0	1	0
OcIN23r2Chr00c001g0459391	0	0	0	0	0	0	0	0	0	0	0	0	0	0	0
OcIN23r2Chr00c001g0459401	0	0	0	0	0	0	0	0	0	0	0	0	0	0	0
OcIN23r2Chr00c001g0459411	1	2	0	3	1	2	0	1	0	8	7	7	1	6	1
OcIN23r2Chr00c001g0459421	4	0	0	1	0	1	0	0	0	3	4	6	0	3	4
OcIN23r2Chr00c001g0459431	0	0	0	0	0	0	0	0	0	0	0	0	0	0	0
OcIN23r2Chr00c001g0459441	0	0	0	0	0	0	0	0	0	0	0	0	0	0	0
OcIN23r2Chr00c001g0459451	88	112	75	66	61	57	57	42	53	146	80	151	95	95	83
OcIN23r2Chr00c001g0459461	123	135	102	63	54	58	60	57	81	133	132	182	120	109	101
OcIN23r2Chr00c001g0459471	34	12	26	4	17	19	9	22	8	38	31	32	30	33	20
OcIN23r2Chr00c001g0459481	84	70	79	35	28	31	46	46	36	87	77	107	71	59	80
OcIN23r2Chr00c001g0459491	0	0	0	0	0	0	0	0	0	0	0	0	0	0	1
OcIN23r2Chr00c001g0459501	0	0	0	0	0	0	0	0	0	0	0	0	0	0	0
OcIN23r2Chr00c001g0459511	0	0	0	0	0	0	0	0	0	0	0	0	0	0	0
OcIN23r2Chr00c001g0459521	9	0	13	17	22	23	8	13	6	15	10	16	4	4	11
OcIN23r2Chr00c001g0459531	0	0	0	1	1	1	1	1	0	0	2	0	0	0	0
OcIN23r2Chr00c001g0459541	0	0	0	0	0	0	0	0	0	0	0	0	0	0	0
OcIN23r2Chr00c001g0459551	0	0	0	0	0	0	0	0	0	0	0	0	0	0	0
OcIN23r2Chr00c001g0459561	0	0	0	0	0	0	0	0	0	0	0	0	0	0	0
OcIN23r2Chr00c001g0459571	8	4	1	2	1	8	0	2	1	4	4	12	5	1	3
OcIN23r2Chr00c001g0459581	0	0	0	0	0	0	0	0	0	0	0	0	0	0	0
OcIN23r2Chr00c001g0459591	0	0	0	0	0	0	0	0	0	0	0	0	0	0	0
OcIN23r2Chr00c001g0459601	0	0	0	0	0	0	0	0	0	0	0	0	0	0	0
OcIN23r2Chr00c001g0459611	0	0	0	0	0	0	0	0	0	0	0	0	0	0	0
OcIN23r2Chr00c001g0459621	0	0	0	0	0	0	0	0	0	0	0	0	0	0	0
OcIN23r2Chr00c001g0459631	145	123	132	331	278	239	249	165	227	243	175	127	229	150	194
OcIN23r2Chr00c001g0459641	0	0	0	0	3	0	0	0	0	0	0	0	0	0	0
OcIN23r2Chr00c001g0459651	0	0	0	0	0	0	0	0	0	0	0	0	0	0	0
OcIN23r2Chr00c001g0459661	611	584	475	368	387	380	395	404	413	550	542	640	582	515	481
OcIN23r2Chr00c001g0459671	366	356	370	243	188	203	165	249	206	367	395	409	321	398	368
OcIN23r2Chr00c001g0459681	184	184	161	58	70	76	50	75	75	182	173	228	197	206	147
OcIN23r2Chr00c001g0459691	663	621	521	275	304	315	254	275	316	766	736	809	724	656	651
OcIN23r2Chr00c001g0459701	0	0	0	0	0	0	0	0	0	0	0	0	0	0	0
OcIN23r2Chr00c001g0459711	597	556	453	726	630	615	567	553	576	676	734	568	572	568	596
OcIN23r2Chr00c001g0459721	0	0	0	0	0	0	0	0	0	0	0	0	0	0	0
OcIN23r2Chr00c001g0459731	17	27	8	19	21	16	14	11	9	24	25	19	24	8	21
OcIN23r2Chr00c001g0459741	104	75	107	68	72	69	50	46	30	92	114	128	82	73	77
OcIN23r2Chr00c001g0459751	0	0	0	0	0	0	0	0	0	0	0	0	0	0	0
OcIN23r2Chr00c001g0459761	2	5	0	4	0	1	0	1	0	1	4	0	2	1	1
OcIN23r2Chr00c001g0459771	33	43	48	35	28	38	27	18	32	35	55	65	31	34	57
OcIN23r2Chr00c001g0459781	0	0	0	0	0	0	0	0	0	0	0	0	0	0	0
OcIN23r2Chr00c001g0459791	247	281	276	201	157	225	138	158	156	276	303	382	281	219	272
OcIN23r2Chr00c001g0459801	0	0	0	0	0	0	0	0	0	0	0	0	0	0	0
OcIN23r2Chr00c001g0459811	224	238	215	417	417	292	237	243	233	239	202	233	236	206	243
OcIN23r2Chr00c001g0459821	0	0	0	4	0	1	4	0	0	0	0	0	1	0	0
OcIN23r2Chr00c001g0459831	0	0	0	0	0	0	0	0	0	1	0	0	0	1	0
OcIN23r2Chr00c001g0459841	1	0	3	1	0	1	1	2	0	4	0	5	2	5	0
OcIN23r2Chr00c001g0459851	0	0	0	0	0	0	0	0	1	0	1	0	0	0	0
OcIN23r2Chr00c001g0459861	0	0	1	0	0	0	0	0	0	0	0	0	0	0	0
OcIN23r2Chr00c001g0459871	0	0	1	0	0	0	0	0	1	0	0	0	0	0	1
OcIN23r2Chr00c001g0459881	2	0	1	0	1	1	0	1	1	1	0	0	1	0	0
OcIN23r2Chr00c001g0459891	0	1	0	0	0	1	0	0	2	0	1	0	0	0	0
OcIN23r2Chr00c001g0459901	0	0	1	0	0	0	0	0	0	5	0	3	0	0	2
OcIN23r2Chr00c001g0459911	1	0	0	0	1	0	2	0	3	1	1	3	5	1	1
OcIN23r2Chr00c001g0459921	1	0	0	1	0	1	0	4	0	1	0	1	3	1	1
OcIN23r2Chr00c001g0459931	0	0	0	0	0	0	0	0	0	0	0	0	0	0	0
OcIN23r2Chr00c001g0459941	0	0	0	0	0	0	0	0	0	0	0	0	0	0	0
OcIN23r2Chr00c001g0459951	1	2	3	5	5	1	1	1	1	6	1	4	1	3	1
OcIN23r2Chr00c001g0459961	0	0	0	0	0	0	0	0	0	0	0	0	0	0	0
OcIN23r2Chr00c001g0459971	0	0	0	0	0	0	0	0	0	0	0	0	0	0	0
OcIN23r2Chr00c001g0459981	0	0	0	0	0	0	0	0	0	0	0	0	0	0	0
OcIN23r2Chr00c001g0459991	0	0	0	0	0	0	0	0	0	0	0	0	0	0	0
OcIN23r2Chr00c001g0460001	0	0	0	0	0	0	0	0	0	0	0	0	0	0	0
OcIN23r2Chr00c001g0460011	0	1	0	0	0	0	0	0	0	0	0	0	0	0	0
OcIN23r2Chr00c001g0460021	0	0	3	4	0	0	0	0	0	0	0	2	0	0	1
OcIN23r2Chr00c001g0460031	214	210	172	142	132	124	98	132	104	246	223	203	212	185	162
OcIN23r2Chr00c001g0460041	0	0	0	0	0	0	0	0	0	0	0	0	0	0	0
OcIN23r2Chr00c001g0460051	0	0	0	0	0	0	0	0	0	0	0	0	0	0	0
OcIN23r2Chr00c001g0460061	0	0	0	0	0	0	0	0	0	0	0	0	0	0	0
OcIN23r2Chr00c001g0460071	0	0	0	0	0	0	0	0	0	0	0	0	0	0	0
OcIN23r2Chr00c001g0460081	0	0	0	0	0	0	0	0	0	0	0	0	0	0	0
OcIN23r2Chr00c001g0460091	0	0	0	0	0	0	0	0	0	0	0	0	0	0	0
OcIN23r2Chr00c001g0460101	0	0	0	0	0	0	0	0	0	0	0	0	0	0	0
OcIN23r2Chr00c001g0460111	0	0	0	0	0	0	0	0	0	0	0	0	0	0	0
OcIN23r2Chr00c001g0460121	59	72	62	146	160	165	127	118	133	88	74	71	48	67	70
OcIN23r2Chr00c001g0460131	0	0	0	0	0	0	0	0	0	0	0	0	0	0	0
OcIN23r2Chr00c001g0460141	5	3	2	9	6	4	1	0	1	7	7	7	7	8	3
OcIN23r2Chr00c001g0460151	0	0	0	0	0	0	0	0	0	0	0	0	0	0	0
OcIN23r2Chr00c001g0460161	1	4	1	9	3	4	4	1	6	4	3	2	1	4	1
OcIN23r2Chr00c001g0460171	0	0	0	0	0	0	0	0	0	0	0	0	0	0	0
OcIN23r2Chr00c001g0460181	0	0	0	0	0	0	0	0	0	0	0	0	0	0	0
OcIN23r2Chr00c001g0460191	0	0	0	0	0	0	0	0	0	0	0	0	0	0	0
OcIN23r2Chr00c001g0460201	0	0	1	0	0	1	0	0	0	0	0	0	0	1	0
OcIN23r2Chr00c001g0460211	233	201	174	219	187	216	167	161	151	250	280	280	233	251	173
OcIN23r2Chr00c001g0460221	12	1	1	3	2	3	1	6	2	4	3	2	2	3	2
OcIN23r2Chr00c001g0460231	2	5	0	1	2	4	2	4	3	1	1	0	1	1	1
OcIN23r2Chr00c001g0460241	0	0	0	0	0	0	0	0	0	0	0	0	0	0	0
OcIN23r2Chr00c001g0460251	0	0	0	1	1	1	5	0	0	0	0	0	0	0	0
OcIN23r2Chr00c001g0460261	0	0	0	0	0	0	0	0	0	0	0	0	0	0	0
OcIN23r2Chr00c001g0460271	0	0	0	0	0	0	0	0	0	0	0	0	0	0	0
OcIN23r2Chr00c001g0460281	0	0	0	0	0	0	0	0	0	0	0	0	0	0	0
OcIN23r2Chr00c001g0460291	0	0	0	0	0	0	0	0	0	0	0	0	0	0	0
OcIN23r2Chr00c001g0460301	0	0	0	0	0	0	0	0	0	0	0	0	0	0	0
OcIN23r2Chr00c001g0460311	0	0	0	0	0	0	0	0	0	0	0	0	0	0	0
OcIN23r2Chr00c001g0460321	0	0	0	0	0	0	0	0	0	0	0	0	0	0	0
OcIN23r2Chr00c001g0460331	1291	1311	1323	790	896	803	765	727	835	1413	1332	1592	1512	1265	1255
OcIN23r2Chr00c001g0460341	0	0	0	0	0	0	0	0	0	0	0	0	0	0	0
OcIN23r2Chr00c001g0460351	0	0	0	0	0	0	0	0	0	0	0	0	0	0	0
OcIN23r2Chr00c001g0460361	0	0	0	0	0	0	0	0	0	0	0	0	0	0	0
OcIN23r2Chr00c001g0460371	0	0	0	0	0	0	0	0	0	0	0	0	0	0	0
OcIN23r2Chr00c001g0460381	0	0	0	0	0	0	0	0	0	0	0	0	0	0	0
OcIN23r2Chr00c001g0460391	0	0	0	0	0	0	0	0	0	0	0	0	0	0	0
OcIN23r2Chr00c001g0460401	0	0	0	0	0	0	0	0	0	0	0	0	0	0	0
OcIN23r2Chr00c001g0460411	0	0	0	0	0	0	0	0	0	0	0	0	0	0	0
OcIN23r2Chr00c001g0460421	0	0	0	0	0	0	0	0	0	0	0	0	0	0	0
OcIN23r2Chr00c001g0460431	0	0	0	0	0	0	0	0	0	0	0	0	0	0	0
OcIN23r2Chr00c001g0460441	0	0	0	0	0	0	0	0	0	0	0	0	0	0	0
OcIN23r2Chr00c001g0460451	0	0	0	0	0	0	0	0	0	0	0	0	0	0	0
OcIN23r2Chr00c001g0460461	0	0	0	0	0	0	0	0	0	0	0	0	0	0	0
OcIN23r2Chr00c001g0460471	0	0	0	0	0	0	0	0	0	0	0	0	0	0	0
OcIN23r2Chr00c001g0460481	737	678	694	811	834	899	683	710	692	675	774	750	734	837	728
OcIN23r2Chr00c001g0460491	0	0	0	0	0	0	0	0	0	0	0	0	0	0	0
OcIN23r2Chr00c001g0460501	0	0	0	0	0	0	0	0	0	0	0	0	0	0	0
OcIN23r2Chr00c001g0460511	765	804	671	471	507	529	479	452	488	777	738	776	783	646	679
OcIN23r2Chr00c001g0460521	14	11	12	9	9	3	2	2	5	17	11	6	7	9	8
OcIN23r2Chr00c001g0460531	58	55	56	40	37	59	41	40	33	48	63	46	55	54	51
OcIN23r2Chr00c001g0460541	79	71	49	67	49	51	56	61	39	160	194	119	72	107	70
OcIN23r2Chr00c001g0460551	0	0	0	0	0	0	0	0	0	0	0	0	0	0	0
OcIN23r2Chr00c001g0460561	0	0	0	0	0	0	0	0	0	1	0	0	0	0	0
OcIN23r2Chr00c001g0460571	0	0	0	0	0	0	0	0	0	0	0	0	0	0	0
OcIN23r2Chr00c001g0460581	904	860	740	787	796	729	711	654	629	946	879	994	877	940	867
OcIN23r2Chr00c001g0460591	0	0	0	0	1	0	0	0	0	1	0	1	1	0	0
OcIN23r2Chr00c001g0460601	91	78	50	84	95	68	70	46	77	96	77	72	80	55	75
OcIN23r2Chr00c001g0460611	35	18	19	160	161	127	112	89	69	29	22	26	35	30	18
OcIN23r2Chr00c001g0460621	57	42	36	34	35	26	32	33	37	63	59	53	54	47	47
OcIN23r2Chr00c001g0460631	184	212	197	343	299	306	274	280	259	211	190	196	180	169	190
OcIN23r2Chr00c001g0460641	0	0	1	1	0	1	0	1	0	0	0	0	1	0	1
OcIN23r2Chr00c001g0460651	0	0	0	0	0	0	0	0	0	0	0	0	0	0	0
OcIN23r2Chr00c001g0460661	0	0	0	0	0	0	0	0	0	0	0	0	0	0	0
OcIN23r2Chr00c001g0460671	195	208	210	113	120	125	93	81	111	252	246	256	217	163	194
OcIN23r2Chr00c001g0460681	0	0	0	0	0	0	0	0	0	0	0	0	0	0	0
OcIN23r2Chr00c001g0460691	9	15	8	14	9	7	12	13	4	18	24	13	12	14	8
OcIN23r2Chr00c001g0460701	0	0	0	0	0	0	0	0	0	0	0	0	0	0	0
OcIN23r2Chr00c001g0460711	0	0	0	0	0	0	0	0	0	0	0	0	0	0	0
OcIN23r2Chr00c001g0460721	0	0	0	0	0	0	0	0	0	0	0	0	0	0	0
OcIN23r2Chr00c001g0460731	6	4	3	3	9	3	7	1	11	4	1	5	6	4	2
OcIN23r2Chr00c001g0460741	0	0	0	0	0	0	0	0	0	0	0	0	0	0	0
OcIN23r2Chr00c001g0460751	3034	3238	2977	1467	1371	1435	1371	1433	1476	2018	1983	2130	3237	2859	3168
OcIN23r2Chr00c001g0460761	6455	5449	5257	6522	5920	6020	5367	5459	5304	6982	6982	6532	5834	6358	5707
OcIN23r2Chr00c001g0460771	0	0	0	0	0	1	0	0	0	0	0	0	0	0	0
OcIN23r2Chr00c001g0460781	0	0	0	0	0	0	0	0	0	0	0	0	0	0	0
OcIN23r2Chr00c001g0460791	0	0	0	0	0	0	0	0	0	0	0	0	0	0	0
OcIN23r2Chr00c001g0460801	0	0	0	0	2	0	0	0	0	0	0	1	0	1	1
OcIN23r2Chr00c001g0460811	0	0	0	1	0	0	0	0	0	0	0	0	0	0	0
OcIN23r2Chr00c001g0460821	0	0	0	0	0	0	0	0	0	0	0	0	0	0	0
OcIN23r2Chr00c001g0460831	0	0	0	0	0	0	0	0	0	0	0	0	0	0	0
OcIN23r2Chr00c001g0460841	1	0	0	0	0	0	0	0	0	0	0	0	0	0	0
OcIN23r2Chr00c001g0460851	2	10	3	8	12	6	1	6	10	15	13	14	8	7	11
OcIN23r2Chr00c001g0460861	0	0	0	0	0	0	0	0	0	0	0	0	0	0	0
OcIN23r2Chr00c001g0460871	2	3	2	0	0	0	1	0	1	3	2	0	0	0	0
OcIN23r2Chr00c001g0460881	0	0	0	0	0	0	0	0	0	0	0	0	1	0	0
OcIN23r2Chr00c001g0460891	0	0	0	0	0	0	0	0	0	0	0	0	0	0	0
OcIN23r2Chr00c001g0460901	4	1	0	6	7	9	5	2	8	5	3	7	3	4	1
OcIN23r2Chr00c001g0460911	0	0	0	0	0	0	0	0	0	0	0	0	0	0	0
OcIN23r2Chr00c001g0460921	93097	100024	93434	13316	23698	42089	62101	69838	76256	23371	27443	32573	58502	67144	68358
OcIN23r2Chr00c001g0460931	0	0	0	0	0	0	0	0	0	0	0	0	0	0	1
OcIN23r2Chr00c001g0460941	0	0	0	0	0	0	0	0	0	0	0	0	0	0	0
OcIN23r2Chr00c001g0460951	0	0	0	0	0	0	0	0	0	0	0	0	0	0	0
OcIN23r2Chr00c001g0460961	0	0	0	0	0	0	0	0	0	0	0	0	0	0	0
OcIN23r2Chr00c001g0460971	0	0	0	0	0	0	0	0	0	0	0	0	0	0	0
OcIN23r2Chr00c001g0460981	0	0	0	0	0	0	0	0	0	0	0	0	0	0	0
OcIN23r2Chr00c001g0460991	0	0	0	0	0	0	0	0	0	0	0	0	0	0	0
OcIN23r2Chr00c001g0461001	0	0	0	0	0	0	0	0	0	0	0	0	0	0	0
OcIN23r2Chr00c001g0461011	0	0	0	0	0	0	2	0	0	0	0	0	0	0	0
OcIN23r2Chr00c001g0461021	0	0	0	0	0	0	0	0	0	0	0	0	0	0	0
OcIN23r2Chr00c001g0461031	0	0	0	0	0	0	0	0	0	0	0	0	0	0	0
OcIN23r2Chr00c001g0461041	0	0	0	0	0	0	0	0	0	0	0	0	0	0	0
OcIN23r2Chr00c001g0461051	0	0	0	0	0	0	0	0	0	0	0	0	0	0	0
OcIN23r2Chr00c001g0461061	0	0	0	0	0	0	0	0	0	0	0	0	0	0	0
OcIN23r2Chr00c001g0461071	1167	1153	1079	1579	1493	1514	1300	1319	1186	1307	1339	1236	1129	1165	1125
OcIN23r2Chr00c001g0461081	0	0	0	0	0	0	0	0	0	0	0	0	0	0	0
OcIN23r2Chr00c001g0461091	130	109	109	227	267	225	184	240	177	144	164	132	135	111	92
OcIN23r2Chr00c001g0461101	0	0	0	0	0	0	0	0	0	0	0	0	0	0	0
OcIN23r2Chr00c001g0461111	0	0	0	0	0	0	0	0	0	0	0	0	0	0	0
OcIN23r2Chr00c001g0461121	0	0	0	0	0	0	0	0	0	0	0	0	0	0	0
OcIN23r2Chr00c001g0461131	0	0	0	0	0	0	1	1	0	0	0	0	0	0	0
OcIN23r2Chr00c001g0461141	0	0	0	0	0	0	0	0	0	0	0	0	0	0	0
OcIN23r2Chr00c001g0461151	0	0	0	0	0	0	0	0	0	0	0	0	0	0	0
OcIN23r2Chr00c001g0461161	0	0	0	0	0	0	0	0	0	0	0	0	0	0	0
OcIN23r2Chr00c001g0461171	0	0	0	0	0	0	0	0	0	0	0	0	0	0	0
OcIN23r2Chr00c001g0461181	0	0	0	0	0	0	0	0	0	0	0	0	0	0	0
OcIN23r2Chr00c001g0461191	0	0	0	0	0	0	0	0	0	0	0	0	0	0	0
OcIN23r2Chr00c001g0461201	4024	3200	3279	2719	3090	3108	2553	2703	2416	3732	3679	3935	2752	4099	3109
OcIN23r2Chr00c001g0461211	0	0	0	0	0	0	0	0	0	0	0	0	0	0	0
OcIN23r2Chr00c001g0461221	317	279	283	161	201	206	144	141	115	362	401	515	290	311	280
OcIN23r2Chr00c001g0461231	1360	1482	1191	1022	977	924	967	911	872	1050	1017	1098	1481	1281	1342
OcIN23r2Chr00c001g0461241	0	0	0	0	0	0	0	0	0	0	0	0	0	0	0
OcIN23r2Chr00c001g0461251	0	0	0	0	0	0	0	0	0	0	0	0	0	0	0
OcIN23r2Chr00c001g0461261	45	41	41	28	20	22	21	24	15	62	33	55	46	46	45
OcIN23r2Chr00c001g0461271	0	0	0	0	0	0	0	0	0	0	0	0	0	0	0
OcIN23r2Chr00c001g0461281	227	222	183	142	132	117	115	95	109	222	249	231	231	187	197
OcIN23r2Chr00c001g0461291	0	0	0	0	0	0	0	0	0	0	0	0	0	0	0
OcIN23r2Chr00c001g0461301	0	0	0	0	0	0	0	0	0	0	0	0	0	0	0
OcIN23r2Chr00c001g0461311	9	6	4	6	12	12	7	4	9	11	8	7	9	5	7
OcIN23r2Chr00c001g0461321	0	0	0	0	0	0	0	0	0	0	0	0	0	0	0
OcIN23r2Chr00c001g0461331	0	0	0	0	0	0	0	0	0	0	0	0	0	0	0
OcIN23r2Chr00c001g0461341	0	0	0	0	0	0	0	0	0	0	0	0	0	0	0
OcIN23r2Chr00c001g0461351	0	0	0	0	0	0	0	0	0	0	0	0	0	0	0
OcIN23r2Chr00c001g0461361	0	0	0	0	0	0	0	0	0	0	0	0	0	0	0
OcIN23r2Chr00c001g0461371	102	116	102	110	102	112	100	110	108	172	143	128	120	96	97
OcIN23r2Chr00c001g0461381	593	579	486	441	484	429	429	406	365	877	845	810	665	595	529
OcIN23r2Chr00c001g0461391	0	0	0	0	0	0	0	0	0	0	0	0	0	0	0
OcIN23r2Chr00c001g0461401	1	0	0	0	0	0	0	0	0	1	0	0	0	0	0
OcIN23r2Chr00c001g0461411	0	0	0	0	0	0	0	0	0	0	0	0	0	0	0
OcIN23r2Chr00c001g0461421	1	0	0	0	0	1	0	0	0	0	0	0	2	0	0
OcIN23r2Chr00c001g0461431	0	0	0	0	0	0	1	0	0	0	0	0	0	0	0
[truncated: 51,370 more rows]

## Sheet: functional_annotation
GENE_ID	GN	PRODUCT	REGULATOR	REGULATOR_TYPE	GO	EC	ACTIVITY	KINASE	BEST_HIT	BEST_SCORE	PUBMED	IPR
[truncated: 43,313 more rows]

[truncated: 1 more sheets: candidate_genes_ids]
